# Supplementary material for: Alcohol use disorder–associated gene FNDC4 alters glutamatergic and GABAergic neurogenesis in neural organoids
Source: J Clin Invest. 2026 Jan 8;136(5):e193204. doi: 10.1172/JCI193204 (PMC12948423; doi:10.1172/JCI193204)
Supplement: Supplemental tables 1-6 [file jci-136-193204-s080.xlsx]

## Sheet: Table S1
Table S1. Key Resources.
REAGENT or RESOURCE	SOURCE	CATALOG NUMBER or IDENTIFIER
Antibodies			Working Dilution
FLAG®	Sigma	F1804	1:1000 (WB)
Myc-Tag	Cell Signaling	2272	1:1000 (WB)
β-Actin (ACTB)	Cell Signaling	4970	1:1000 (WB)
Na,K-ATPase α1 (ATP1A1)	Cell Signaling	23565	1:1000 (WB)
α-Tubulin	Cell Signaling	2144	1:1000 (WB)
Histone H3 (D1H2)	Cell Signaling	4499	1:1000 (WB)
FNDC4 Ab-1 (Clone ID: OTI3B11)	OriGene	TA505462	1:2000 (WB)
FNDC4 Ab-2	ThermoFisher	PA5-62486	1:1000 (WB)
FNDC4 Ab-3 (Clone ID: OTI1B7)	OriGene	TA505463S	1:5000 (WB)
FNDC4 Ab-4 (Clone ID: OTI3E10)	OriGene	TA505459	1:4000 (WB); 1:100 (IF)
FNDC4 Ab-5 (Clone ID: 7F9)	Abnova	H00064838-M01	1:5000 (WB)
Vinculin (VCL)	Cell Signaling	4650	1:1000 (WB)
GAPDH	Cell Signaling	2118	1:1000 (WB)
PAK6	Cell Signaling	60433	1:400 (IF)
MAP2	ThermoFisher	13-1500	1:400 (IF)
FOXG1	abcam	ab196868	1:100 (IF)
SATB2	ThermoFisher	MA5-26490	1:100 (IF)
BCL11B (CTIP2)	abcam	ab18465	1:500 (IF)
SLC17A7 (VGluT1)	abcam	ab227805	1:500 (IF)
GAD1 (GAD67)	abcam	ab26116	1:1000 (IF)
ITGB1	Cell Signaling	34971	1:1000 (WB)
HSP90B1	Cell Signaling	4877	1:1000 (WB)
ANXA5	Cell Signaling	54043	1:1000 (WB)
NFIB	Cell Signaling	24903	1:1000 (WB)
NRXN3	Cell Signaling	48004	1:1000 (WB)
THSD7A	Invitrogen	PA5-51486	1:1000 (WB)
Anti-Mouse IgG (HRP-linked)	Cell Signaling	7076	1:5000 (WB)
Anti-Rabbit IgG (HRP-linked)	Cell Signaling	7074	1:5000 (WB)
Anti-Mouse IgG (Alexa Fluor® 594 )	Cell Signaling	8890	1:1000 (IF)
Anti-Rabbit IgG (Alexa Fluor® 488)	Cell Signaling	4412	1:1000 (IF)
Anti-Rat IgG (Alexa Fluor® 555 )	Cell Signaling	4417	1:1000 (IF)
Anti-Mouse IgG (Alexa Fluor® 488 )	Cell Signaling	4408	1:1000 (IF)
Anti-Rabbit IgG (Alexa Fluor® 594)	Cell Signaling	8889	1:1000 (IF)
Other Reagents
Lipofectamine™ 3000 Transfection Reagent	ThermoFisher	L3000015
Pierce™ IP Lysis buffer	ThermoFisher	87787
Pierce™ BCA Protein Assay Kit	ThermoFisher	23227
Subcellular Protein Fractionation Kit for Cultured Cells	ThermoFisher	78840
PNGase F	New England Biolabs	P0704S
Precision Plus Protein Dual Color Standards	Bio-Rad	1610374
4–20% Mini-PROTEAN® TGX™ Precast Protein Gels	Bio-Rad	4561096
Lipofectamine™ Stem Transfection Reagent	ThermoFisher	STEM00008
Pierce™ c-Myc-Tag Magnetic IP/Co-IP Kit	ThermoFisher	88844
10% Mini-PROTEAN® TGX™ Precast Protein Gels	Bio-Rad	4561034
InstantBlue® Coomassie Protein Stain (ISB1L)	abcam	ab119211
SuperSignal West Dura Extended Duration Substrate	ThermoFisher	34075
Human Brain Whole (WB) Tissue Lysate	Novus Biologicals	NB820-59177
Human Brain Cerebral Cortex (CC) Whole Tissue Lysate	Novus Biologicals	NB820-59182
Human Brain Cerebellum (CB) Whole Tissue Lysate	Novus Biologicals	NB820-59180
P3 Primary Cell 4D-Nucleofector™ X Kit	Lonza	V4XP-3032
4-aminopyridine (4-AP)	Sigma	275875
DNAzol® Direct	Molecular Research Center	DN 131
KAPA HiFi HotStart ReadyMix PCR Kit	Roche	KK2601
GeneRuler 1 kb DNA Ladder	ThermoFisher	SM0311
GeneRuler 1 kb Plus DNA Ladder	ThermoFisher	SM1331
Cell lines and culture media/kits
HEK293T	American Type Culture Collection (ATCC)	CRL-3216
Dulbecco's Modified Eagle's Medium (DMEM)	ThermoFisher	11965092
Human episomal iPSC line	ThermoFisher	A18945
StemFlex™ Medium	ThermoFisher	A3349401
mTeSR™ Plus Medium	STEMCELL	100-0276
STEMdiff™ SMADi Neural Induction Kit	STEMCELL	8581
STEMdiff™ Neural Progenitor Medium	STEMCELL	5833
STEMdiff™ Dorsal Forebrain Organoid Differentiation Kit	STEMCELL	08620
STEMdiff™ Neural Organoid Maintenance Kit	STEMCELL	100-0120
BrainPhys™ Neuronal Medium N2-A & SM1 Kit	STEMCELL	5793
CytoView MEA™ Plate	Axion	200-0874
Plasmids and gRNAs
pCMV6-Entry (empty vector)	OriGene	PS100001
FNDC4 human tagged ORF cDNA plasmid	OriGene	RC207471
FNDC4 human tagged ORF cDNA plasmid (w/o exon 6)	GenScript	Customized for this study
FNDC4 gRNA1	IDT (Alt-R™ CRISPR-Cas9 crRNA)	Hs.Cas9.FNDC4.1.AC	CCAGAAGGCAACATCGTCAT
FNDC4 gRNA2	IDT (Alt-R™ CRISPR-Cas9 crRNA)	Hs.Cas9.FNDC4.1.AA	AGAGTTCGGAAGTGCACCCG
Alt-R® CRISPR-Cas9 tracrRNA	IDT	1072533
Oligonucleotides
PCR primers to amplify FNDC4 Cas9 editing sites	IDT (customized)	Forward: GGGCTTCGTGCGAGCAGGTAAGTAA
		Reverse: AAGCCGTTGGTGGACAGGTGGTTAG
Datasets, Software and Algorithms
Seurat v5	PMID: 37231261	http://www.satijalab.org/seurat
Monocle 3	PMID: 30787437	https://cole-trapnell-lab.github.io/monocle3/
Enrichr	PMID: 27141961	https://maayanlab.cloud/Enrichr/
Gene Ontology	PMID: 10802651	http://geneontology.org/

## Sheet: Table S2
Table S2. Proteins mapped by MS-identified peptides that were found only in the canonical FNDC4 (B-F4), but not in the EV (A-EV) and trunctated FNDC4 (C-FS) pull-down samples. A total of 467 proteins were listed, including three proteins which are protein isofroms encoded by same genes. Protein was ranked based on the number of total MS-identified peptides and the Sum Intensity in the MS experime…
reference	Gene Symbol	Annotation	MWT(kDa)	Unique A-EV	Total A-EV	Unique B-F4	Total B-F4	Unique C-FS	Total C-FS	Sum Intensity A-EV	Sum Intensity B-F4	Sum Intensity C-FS	lowest value	A-EV	B-F4	C-FS
sp|P21333|FLNA_HUMAN	FLNA	Filamin-A OS=Homo sapiens OX=9606 GN=FLNA PE=1 SV=4	280.56	0	0	41	49	0	0	NF	28000000	NF	28000000	0	1	0
tr|A0A0U1RQF0|A0A0U1RQF0_HUMAN	FASN	Fatty acid synthase OS=Homo sapiens OX=9606 GN=FASN PE=1 SV=1	273.03	0	0	37	40	0	0	NF	49000000	NF	49000000	0	1	0
sp|Q14315|FLNC_HUMAN	FLNC	Filamin-C OS=Homo sapiens OX=9606 GN=FLNC PE=1 SV=3	290.84	0	0	26	26	0	0	NF	11000000	NF	11000000	0	1	0
sp|P13639|EF2_HUMAN	EEF2	Elongation factor 2 OS=Homo sapiens OX=9606 GN=EEF2 PE=1 SV=4	95.28	0	0	18	20	0	0	NF	51000000	NF	51000000	0	1	0
sp|P55072|TERA_HUMAN	VCP	Transitional endoplasmic reticulum ATPase OS=Homo sapiens OX=9606 GN=VCP PE=1 SV=4	89.27	0	0	18	19	0	0	NF	15000000	NF	15000000	0	1	0
sp|P10809|CH60_HUMAN	HSPD1	60 kDa heat shock protein, mitochondrial OS=Homo sapiens OX=9606 GN=HSPD1 PE=1 SV=2	61.02	0	0	16	18	0	0	NF	19000000	NF	19000000	0	1	0
sp|P18206|VINC_HUMAN	VCL	Vinculin OS=Homo sapiens OX=9606 GN=VCL PE=1 SV=4	123.72	0	0	18	18	0	0	NF	12000000	NF	12000000	0	1	0
sp|Q01995|TAGL_HUMAN	TAGLN	Transgelin OS=Homo sapiens OX=9606 GN=TAGLN PE=1 SV=4	22.6	0	0	15	17	0	0	NF	17000000	NF	17000000	0	1	0
sp|P29401|TKT_HUMAN	TKT	Transketolase OS=Homo sapiens OX=9606 GN=TKT PE=1 SV=3	67.83	0	0	14	17	0	0	NF	17000000	NF	17000000	0	1	0
sp|P48681|NEST_HUMAN	NES	Nestin OS=Homo sapiens OX=9606 GN=NES PE=1 SV=2	177.33	0	0	15	17	0	0	NF	7300000	NF	7300000	0	1	0
sp|P61978|HNRPK_HUMAN	HNRNPK	Heterogeneous nuclear ribonucleoprotein K OS=Homo sapiens OX=9606 GN=HNRNPK PE=1 SV=1	50.94	0	0	13	16	0	0	NF	19000000	NF	19000000	0	1	0
sp|P22314|UBA1_HUMAN	UBA1	Ubiquitin-like modifier-activating enzyme 1 OS=Homo sapiens OX=9606 GN=UBA1 PE=1 SV=3	117.77	0	0	13	16	0	0	NF	13000000	NF	13000000	0	1	0
sp|P53396|ACLY_HUMAN	ACLY	ATP-citrate synthase OS=Homo sapiens OX=9606 GN=ACLY PE=1 SV=3	120.76	0	0	14	16	0	0	NF	11000000	NF	11000000	0	1	0
sp|P14625|ENPL_HUMAN	HSP90B1	Endoplasmin OS=Homo sapiens OX=9606 GN=HSP90B1 PE=1 SV=1	92.41	0	0	14	15	0	0	NF	16000000	NF	16000000	0	1	0
sp|O43707|ACTN4_HUMAN	ACTN4	Alpha-actinin-4 OS=Homo sapiens OX=9606 GN=ACTN4 PE=1 SV=2	104.79	0	0	11	14	0	0	NF	26000000	NF	26000000	0	1	0
sp|P50454|SERPH_HUMAN	SERPINH1	Serpin H1 OS=Homo sapiens OX=9606 GN=SERPINH1 PE=1 SV=2	46.41	0	0	14	14	0	0	NF	15000000	NF	15000000	0	1	0
sp|P25705|ATPA_HUMAN	ATP5F1A	ATP synthase subunit alpha, mitochondrial OS=Homo sapiens OX=9606 GN=ATP5F1A PE=1 SV=1	59.71	0	0	10	14	0	0	NF	8900000	NF	8900000	0	1	0
sp|Q14697|GANAB_HUMAN	GANAB	Neutral alpha-glucosidase AB OS=Homo sapiens OX=9606 GN=GANAB PE=1 SV=3	106.81	0	0	13	13	0	0	NF	9400000	NF	9400000	0	1	0
sp|P19338|NUCL_HUMAN	NCL	Nucleolin OS=Homo sapiens OX=9606 GN=NCL PE=1 SV=3	76.57	0	0	12	12	0	0	NF	18000000	NF	18000000	0	1	0
sp|P62258|1433E_HUMAN	YWHAE	14-3-3 protein epsilon OS=Homo sapiens OX=9606 GN=YWHAE PE=1 SV=1	29.16	0	0	9	12	0	0	NF	16000000	NF	16000000	0	1	0
sp|P50990|TCPQ_HUMAN	CCT8	T-complex protein 1 subunit theta OS=Homo sapiens OX=9606 GN=CCT8 PE=1 SV=4	59.58	0	0	12	12	0	0	NF	7300000	NF	7300000	0	1	0
sp|P12956|XRCC6_HUMAN	XRCC6	X-ray repair cross-complementing protein 6 OS=Homo sapiens OX=9606 GN=XRCC6 PE=1 SV=2	69.8	0	0	11	12	0	0	NF	6700000	NF	6700000	0	1	0
sp|P13010|XRCC5_HUMAN	XRCC5	X-ray repair cross-complementing protein 5 OS=Homo sapiens OX=9606 GN=XRCC5 PE=1 SV=3	82.65	0	0	12	12	0	0	NF	5700000	NF	5700000	0	1	0
sp|P35580|MYH10_HUMAN	MYH10	Myosin-10 OS=Homo sapiens OX=9606 GN=MYH10 PE=1 SV=3	228.86	0	0	12	12	0	0	NF	5300000	NF	5300000	0	1	0
sp|Q00610|CLH1_HUMAN	CLTC	Clathrin heavy chain 1 OS=Homo sapiens OX=9606 GN=CLTC PE=1 SV=5	191.49	0	0	10	12	0	0	NF	5300000	NF	5300000	0	1	0
sp|P37268|FDFT_HUMAN	FDFT1	Squalene synthase OS=Homo sapiens OX=9606 GN=FDFT1 PE=1 SV=1	48.08	0	0	11	11	0	0	NF	27000000	NF	27000000	0	1	0
sp|P27348|1433T_HUMAN	YWHAQ	14-3-3 protein theta OS=Homo sapiens OX=9606 GN=YWHAQ PE=1 SV=1	27.75	0	0	9	11	0	0	NF	17000000	NF	17000000	0	1	0
sp|P30101|PDIA3_HUMAN	PDIA3	Protein disulfide-isomerase A3 OS=Homo sapiens OX=9606 GN=PDIA3 PE=1 SV=4	56.75	0	0	11	11	0	0	NF	9700000	NF	9700000	0	1	0
sp|P78371|TCPB_HUMAN	CCT2	T-complex protein 1 subunit beta OS=Homo sapiens OX=9606 GN=CCT2 PE=1 SV=4	57.45	0	0	10	11	0	0	NF	5800000	NF	5800000	0	1	0
sp|P07195|LDHB_HUMAN	LDHB	L-lactate dehydrogenase B chain OS=Homo sapiens OX=9606 GN=LDHB PE=1 SV=2	36.62	0	0	10	10	0	0	NF	18000000	NF	18000000	0	1	0
sp|Q13885|TBB2A_HUMAN	TUBB2A	Tubulin beta-2A chain OS=Homo sapiens OX=9606 GN=TUBB2A PE=1 SV=1	49.87	0	0	6	10	0	0	NF	13000000	NF	13000000	0	1	0
sp|Q08211|DHX9_HUMAN	DHX9	ATP-dependent RNA helicase A OS=Homo sapiens OX=9606 GN=DHX9 PE=1 SV=4	140.87	0	0	8	10	0	0	NF	4700000	NF	4700000	0	1	0
sp|P12814|ACTN1_HUMAN	ACTN1	Alpha-actinin-1 OS=Homo sapiens OX=9606 GN=ACTN1 PE=1 SV=2	102.99	0	0	9	10	0	0	NF	4500000	NF	4500000	0	1	0
sp|Q13200|PSMD2_HUMAN	PSMD2	26S proteasome non-ATPase regulatory subunit 2 OS=Homo sapiens OX=9606 GN=PSMD2 PE=1 SV=3	100.14	0	0	10	10	0	0	NF	4100000	NF	4100000	0	1	0
sp|Q01581|HMCS1_HUMAN	HMGCS1	Hydroxymethylglutaryl-CoA synthase, cytoplasmic OS=Homo sapiens OX=9606 GN=HMGCS1 PE=1 SV=2	57.26	0	0	8	9	0	0	NF	14000000	NF	14000000	0	1	0
sp|P60842|IF4A1_HUMAN	EIF4A1	Eukaryotic initiation factor 4A-I OS=Homo sapiens OX=9606 GN=EIF4A1 PE=1 SV=1	46.12	0	0	9	9	0	0	NF	8300000	NF	8300000	0	1	0
sp|Q07065|CKAP4_HUMAN	CKAP4	Cytoskeleton-associated protein 4 OS=Homo sapiens OX=9606 GN=CKAP4 PE=1 SV=2	65.98	0	0	9	9	0	0	NF	2800000	NF	2800000	0	1	0
sp|Q00839|HNRPU_HUMAN	HNRNPU	Heterogeneous nuclear ribonucleoprotein U OS=Homo sapiens OX=9606 GN=HNRNPU PE=1 SV=6	90.53	0	0	7	8	0	0	NF	68000000	NF	68000000	0	1	0
sp|P63104|1433Z_HUMAN	YWHAZ	14-3-3 protein zeta/delta OS=Homo sapiens OX=9606 GN=YWHAZ PE=1 SV=1	27.73	0	0	7	8	0	0	NF	20000000	NF	20000000	0	1	0
sp|O43175|SERA_HUMAN	PHGDH	D-3-phosphoglycerate dehydrogenase OS=Homo sapiens OX=9606 GN=PHGDH PE=1 SV=4	56.61	0	0	8	8	0	0	NF	12000000	NF	12000000	0	1	0
sp|P08758|ANXA5_HUMAN	ANXA5	Annexin A5 OS=Homo sapiens OX=9606 GN=ANXA5 PE=1 SV=2	35.91	0	0	7	8	0	0	NF	12000000	NF	12000000	0	1	0
sp|P50991|TCPD_HUMAN	CCT4	T-complex protein 1 subunit delta OS=Homo sapiens OX=9606 GN=CCT4 PE=1 SV=4	57.89	0	0	7	8	0	0	NF	8900000	NF	8900000	0	1	0
sp|P11940|PABP1_HUMAN	PABPC1	Polyadenylate-binding protein 1 OS=Homo sapiens OX=9606 GN=PABPC1 PE=1 SV=2	70.63	0	0	8	8	0	0	NF	8100000	NF	8100000	0	1	0
sp|P09651|ROA1_HUMAN	HNRNPA1	Heterogeneous nuclear ribonucleoprotein A1 OS=Homo sapiens OX=9606 GN=HNRNPA1 PE=1 SV=5	38.72	0	0	7	8	0	0	NF	8100000	NF	8100000	0	1	0
sp|Q15084|PDIA6_HUMAN	PDIA6	Protein disulfide-isomerase A6 OS=Homo sapiens OX=9606 GN=PDIA6 PE=1 SV=1	48.09	0	0	5	8	0	0	NF	5500000	NF	5500000	0	1	0
sp|P38646|GRP75_HUMAN	HSPA9	Stress-70 protein, mitochondrial OS=Homo sapiens OX=9606 GN=HSPA9 PE=1 SV=2	73.63	0	0	8	8	0	0	NF	4400000	NF	4400000	0	1	0
sp|Q99832|TCPH_HUMAN	CCT7	T-complex protein 1 subunit eta OS=Homo sapiens OX=9606 GN=CCT7 PE=1 SV=2	59.33	0	0	7	8	0	0	NF	3800000	NF	3800000	0	1	0
sp|Q14974|IMB1_HUMAN	KPNB1	Importin subunit beta-1 OS=Homo sapiens OX=9606 GN=KPNB1 PE=1 SV=2	97.11	0	0	7	8	0	0	NF	3700000	NF	3700000	0	1	0
sp|Q16658|FSCN1_HUMAN	FSCN1	Fascin OS=Homo sapiens OX=9606 GN=FSCN1 PE=1 SV=3	54.5	0	0	6	8	0	0	NF	3600000	NF	3600000	0	1	0
sp|P49321|NASP_HUMAN	NASP	Nuclear autoantigenic sperm protein OS=Homo sapiens OX=9606 GN=NASP PE=1 SV=2	85.19	0	0	8	8	0	0	NF	3300000	NF	3300000	0	1	0
sp|P46821|MAP1B_HUMAN	MAP1B	Microtubule-associated protein 1B OS=Homo sapiens OX=9606 GN=MAP1B PE=1 SV=2	270.47	0	0	8	8	0	0	NF	2700000	NF	2700000	0	1	0
sp|P05388|RLA0_HUMAN	RPLP0	60S acidic ribosomal protein P0 OS=Homo sapiens OX=9606 GN=RPLP0 PE=1 SV=1	34.25	0	0	7	7	0	0	NF	9300000	NF	9300000	0	1	0
sp|P00558|PGK1_HUMAN	PGK1	Phosphoglycerate kinase 1 OS=Homo sapiens OX=9606 GN=PGK1 PE=1 SV=3	44.59	0	0	6	7	0	0	NF	4800000	NF	4800000	0	1	0
sp|Q02878|RL6_HUMAN	RPL6	60S ribosomal protein L6 OS=Homo sapiens OX=9606 GN=RPL6 PE=1 SV=3	32.71	0	0	6	7	0	0	NF	3500000	NF	3500000	0	1	0
sp|P07237|PDIA1_HUMAN	P4HB	Protein disulfide-isomerase OS=Homo sapiens OX=9606 GN=P4HB PE=1 SV=3	57.08	0	0	7	7	0	0	NF	3100000	NF	3100000	0	1	0
sp|P52272|HNRPM_HUMAN	HNRNPM	Heterogeneous nuclear ribonucleoprotein M OS=Homo sapiens OX=9606 GN=HNRNPM PE=1 SV=3	77.46	0	0	7	7	0	0	NF	2900000	NF	2900000	0	1	0
sp|P55060|XPO2_HUMAN	CSE1L	Exportin-2 OS=Homo sapiens OX=9606 GN=CSE1L PE=1 SV=3	110.35	0	0	7	7	0	0	NF	2600000	NF	2600000	0	1	0
sp|P29966|MARCS_HUMAN	MARCKS	Myristoylated alanine-rich C-kinase substrate OS=Homo sapiens OX=9606 GN=MARCKS PE=1 SV=4	31.54	0	0	7	7	0	0	NF	2400000	NF	2400000	0	1	0
sp|Q02952|AKA12_HUMAN	AKAP12	A-kinase anchor protein 12 OS=Homo sapiens OX=9606 GN=AKAP12 PE=1 SV=4	191.37	0	0	5	7	0	0	NF	1800000	NF	1800000	0	1	0
sp|P30041|PRDX6_HUMAN	PRDX6	Peroxiredoxin-6 OS=Homo sapiens OX=9606 GN=PRDX6 PE=1 SV=3	25.02	0	0	6	6	0	0	NF	9800000	NF	9800000	0	1	0
sp|P62826|RAN_HUMAN	RAN	GTP-binding nuclear protein Ran OS=Homo sapiens OX=9606 GN=RAN PE=1 SV=3	24.41	0	0	5	6	0	0	NF	8600000	NF	8600000	0	1	0
sp|P07737|PROF1_HUMAN	PFN1	Profilin-1 OS=Homo sapiens OX=9606 GN=PFN1 PE=1 SV=2	15.04	0	0	6	6	0	0	NF	7900000	NF	7900000	0	1	0
sp|P26641|EF1G_HUMAN	EEF1G	Elongation factor 1-gamma OS=Homo sapiens OX=9606 GN=EEF1G PE=1 SV=3	50.09	0	0	6	6	0	0	NF	7700000	NF	7700000	0	1	0
sp|P09211|GSTP1_HUMAN	GSTP1	Glutathione S-transferase P OS=Homo sapiens OX=9606 GN=GSTP1 PE=1 SV=2	23.34	0	0	4	6	0	0	NF	6600000	NF	6600000	0	1	0
sp|P09429|HMGB1_HUMAN	HMGB1	High mobility group protein B1 OS=Homo sapiens OX=9606 GN=HMGB1 PE=1 SV=3	24.88	0	0	6	6	0	0	NF	5900000	NF	5900000	0	1	0
sp|Q5T5X7|BEND3_HUMAN	BEND3	BEN domain-containing protein 3 OS=Homo sapiens OX=9606 GN=BEND3 PE=1 SV=1	94.42	0	0	6	6	0	0	NF	5800000	NF	5800000	0	1	0
sp|P55209|NP1L1_HUMAN	NAP1L1	Nucleosome assembly protein 1-like 1 OS=Homo sapiens OX=9606 GN=NAP1L1 PE=1 SV=1	45.35	0	0	5	6	0	0	NF	5500000	NF	5500000	0	1	0
sp|P52209|6PGD_HUMAN	PGD	6-phosphogluconate dehydrogenase, decarboxylating OS=Homo sapiens OX=9606 GN=PGD PE=1 SV=3	53.11	0	0	5	6	0	0	NF	5400000	NF	5400000	0	1	0
sp|P60174|TPIS_HUMAN	TPI1	Triosephosphate isomerase OS=Homo sapiens OX=9606 GN=TPI1 PE=1 SV=4	26.65	0	0	6	6	0	0	NF	4800000	NF	4800000	0	1	0
sp|P15311|EZRI_HUMAN	EZR	Ezrin OS=Homo sapiens OX=9606 GN=EZR PE=1 SV=4	69.37	0	0	5	6	0	0	NF	4400000	NF	4400000	0	1	0
sp|P49368|TCPG_HUMAN	CCT3	T-complex protein 1 subunit gamma OS=Homo sapiens OX=9606 GN=CCT3 PE=1 SV=4	60.5	0	0	6	6	0	0	NF	4100000	NF	4100000	0	1	0
sp|P78527|PRKDC_HUMAN	PRKDC	DNA-dependent protein kinase catalytic subunit OS=Homo sapiens OX=9606 GN=PRKDC PE=1 SV=3	468.79	0	0	6	6	0	0	NF	3800000	NF	3800000	0	1	0
sp|P22626|ROA2_HUMAN	HNRNPA2B1	Heterogeneous nuclear ribonucleoproteins A2/B1 OS=Homo sapiens OX=9606 GN=HNRNPA2B1 PE=1 SV=2	37.41	0	0	5	6	0	0	NF	3700000	NF	3700000	0	1	0
sp|P40926|MDHM_HUMAN	MDH2	Malate dehydrogenase, mitochondrial OS=Homo sapiens OX=9606 GN=MDH2 PE=1 SV=3	35.48	0	0	5	6	0	0	NF	3300000	NF	3300000	0	1	0
sp|Q13263|TIF1B_HUMAN	TRIM28	Transcription intermediary factor 1-beta OS=Homo sapiens OX=9606 GN=TRIM28 PE=1 SV=5	88.49	0	0	6	6	0	0	NF	3000000	NF	3000000	0	1	0
sp|Q16555|DPYL2_HUMAN	DPYSL2	Dihydropyrimidinase-related protein 2 OS=Homo sapiens OX=9606 GN=DPYSL2 PE=1 SV=1	62.25	0	0	6	6	0	0	NF	2900000	NF	2900000	0	1	0
sp|O00571|DDX3X_HUMAN	DDX3X	ATP-dependent RNA helicase DDX3X OS=Homo sapiens OX=9606 GN=DDX3X PE=1 SV=3	73.2	0	0	5	6	0	0	NF	2900000	NF	2900000	0	1	0
sp|Q92841|DDX17_HUMAN	DDX17	Probable ATP-dependent RNA helicase DDX17 OS=Homo sapiens OX=9606 GN=DDX17 PE=1 SV=2	80.22	0	0	6	6	0	0	NF	2500000	NF	2500000	0	1	0
sp|P05023|AT1A1_HUMAN	ATP1A1	Sodium/potassium-transporting ATPase subunit alpha-1 OS=Homo sapiens OX=9606 GN=ATP1A1 PE=1 SV=1	112.82	0	0	6	6	0	0	NF	2000000	NF	2000000	0	1	0
sp|P23246|SFPQ_HUMAN	SFPQ	Splicing factor, proline- and glutamine-rich OS=Homo sapiens OX=9606 GN=SFPQ PE=1 SV=2	76.1	0	0	5	5	0	0	NF	7300000	NF	7300000	0	1	0
sp|O00299|CLIC1_HUMAN	CLIC1	Chloride intracellular channel protein 1 OS=Homo sapiens OX=9606 GN=CLIC1 PE=1 SV=4	26.91	0	0	5	5	0	0	NF	5800000	NF	5800000	0	1	0
sp|P63241|IF5A1_HUMAN	EIF5A	Eukaryotic translation initiation factor 5A-1 OS=Homo sapiens OX=9606 GN=EIF5A PE=1 SV=2	16.82	0	0	4	5	0	0	NF	5700000	NF	5700000	0	1	0
sp|P23528|COF1_HUMAN	CFL1	Cofilin-1 OS=Homo sapiens OX=9606 GN=CFL1 PE=1 SV=3	18.49	0	0	3	5	0	0	NF	5300000	NF	5300000	0	1	0
sp|P23284|PPIB_HUMAN	PPIB	Peptidyl-prolyl cis-trans isomerase B OS=Homo sapiens OX=9606 GN=PPIB PE=1 SV=2	23.73	0	0	5	5	0	0	NF	5000000	NF	5000000	0	1	0
sp|P31948|STIP1_HUMAN	STIP1	Stress-induced-phosphoprotein 1 OS=Homo sapiens OX=9606 GN=STIP1 PE=1 SV=1	62.6	0	0	5	5	0	0	NF	4300000	NF	4300000	0	1	0
sp|P62424|RL7A_HUMAN	RPL7A	60S ribosomal protein L7a OS=Homo sapiens OX=9606 GN=RPL7A PE=1 SV=2	29.98	0	0	5	5	0	0	NF	3800000	NF	3800000	0	1	0
sp|P62906|RL10A_HUMAN	RPL10A	60S ribosomal protein L10a OS=Homo sapiens OX=9606 GN=RPL10A PE=1 SV=2	24.82	0	0	4	5	0	0	NF	3600000	NF	3600000	0	1	0
sp|P36578|RL4_HUMAN	RPL4	60S ribosomal protein L4 OS=Homo sapiens OX=9606 GN=RPL4 PE=1 SV=5	47.67	0	0	4	5	0	0	NF	3500000	NF	3500000	0	1	0
sp|Q15417|CNN3_HUMAN	CNN3	Calponin-3 OS=Homo sapiens OX=9606 GN=CNN3 PE=1 SV=1	36.39	0	0	5	5	0	0	NF	3400000	NF	3400000	0	1	0
sp|P48643|TCPE_HUMAN	CCT5	T-complex protein 1 subunit epsilon OS=Homo sapiens OX=9606 GN=CCT5 PE=1 SV=1	59.63	0	0	5	5	0	0	NF	2800000	NF	2800000	0	1	0
sp|P08195|4F2_HUMAN	SLC3A2	4F2 cell-surface antigen heavy chain OS=Homo sapiens OX=9606 GN=SLC3A2 PE=1 SV=3	67.95	0	0	4	5	0	0	NF	2800000	NF	2800000	0	1	0
sp|P22234|PUR6_HUMAN	PAICS	Bifunctional phosphoribosylaminoimidazole carboxylase/phosphoribosylaminoimidazole succinocarboxamide synthetase OS=Homo sapiens OX=9606 GN=PAICS PE=1 SV=3	47.05	0	0	5	5	0	0	NF	2600000	NF	2600000	0	1	0
sp|Q12905|ILF2_HUMAN	ILF2	Interleukin enhancer-binding factor 2 OS=Homo sapiens OX=9606 GN=ILF2 PE=1 SV=2	43.04	0	0	5	5	0	0	NF	2500000	NF	2500000	0	1	0
sp|Q12906|ILF3_HUMAN	ILF3	Interleukin enhancer-binding factor 3 OS=Homo sapiens OX=9606 GN=ILF3 PE=1 SV=3	95.28	0	0	4	5	0	0	NF	2300000	NF	2300000	0	1	0
sp|P31946|1433B_HUMAN	YWHAB	14-3-3 protein beta/alpha OS=Homo sapiens OX=9606 GN=YWHAB PE=1 SV=3	28.06	0	0	3	5	0	0	NF	2100000	NF	2100000	0	1	0
sp|Q9Y4L1|HYOU1_HUMAN	HYOU1	Hypoxia up-regulated protein 1 OS=Homo sapiens OX=9606 GN=HYOU1 PE=1 SV=1	111.27	0	0	5	5	0	0	NF	1700000	NF	1700000	0	1	0
sp|P13667|PDIA4_HUMAN	PDIA4	Protein disulfide-isomerase A4 OS=Homo sapiens OX=9606 GN=PDIA4 PE=1 SV=2	72.89	0	0	5	5	0	0	NF	1600000	NF	1600000	0	1	0
sp|O95373|IPO7_HUMAN	IPO7	Importin-7 OS=Homo sapiens OX=9606 GN=IPO7 PE=1 SV=1	119.44	0	0	4	4	0	0	NF	11000000	NF	11000000	0	1	0
sp|P27797|CALR_HUMAN	CALR	Calreticulin OS=Homo sapiens OX=9606 GN=CALR PE=1 SV=1	48.11	0	0	4	4	0	0	NF	7200000	NF	7200000	0	1	0
sp|P08865|RSSA_HUMAN	RPSA	40S ribosomal protein SA OS=Homo sapiens OX=9606 GN=RPSA PE=1 SV=4	32.83	0	0	4	4	0	0	NF	6000000	NF	6000000	0	1	0
sp|P60900|PSA6_HUMAN	PSMA6	Proteasome subunit alpha type-6 OS=Homo sapiens OX=9606 GN=PSMA6 PE=1 SV=1	27.38	0	0	2	4	0	0	NF	4100000	NF	4100000	0	1	0
sp|P23526|SAHH_HUMAN	AHCY	Adenosylhomocysteinase OS=Homo sapiens OX=9606 GN=AHCY PE=1 SV=4	47.69	0	0	4	4	0	0	NF	3800000	NF	3800000	0	1	0
sp|Q9UMS4|PRP19_HUMAN	PRPF19	Pre-mRNA-processing factor 19 OS=Homo sapiens OX=9606 GN=PRPF19 PE=1 SV=1	55.15	0	0	4	4	0	0	NF	3600000	NF	3600000	0	1	0
sp|P40227|TCPZ_HUMAN	CCT6A	T-complex protein 1 subunit zeta OS=Homo sapiens OX=9606 GN=CCT6A PE=1 SV=3	57.99	0	0	4	4	0	0	NF	3200000	NF	3200000	0	1	0
sp|Q9Y617|SERC_HUMAN	PSAT1	Phosphoserine aminotransferase OS=Homo sapiens OX=9606 GN=PSAT1 PE=1 SV=2	40.4	0	0	4	4	0	0	NF	2900000	NF	2900000	0	1	0
sp|O00148|DX39A_HUMAN	DDX39A	ATP-dependent RNA helicase DDX39A OS=Homo sapiens OX=9606 GN=DDX39A PE=1 SV=2	49.1	0	0	4	4	0	0	NF	2800000	NF	2800000	0	1	0
sp|P13797|PLST_HUMAN	PLS3	Plastin-3 OS=Homo sapiens OX=9606 GN=PLS3 PE=1 SV=4	70.77	0	0	3	4	0	0	NF	2800000	NF	2800000	0	1	0
sp|P05387|RLA2_HUMAN	RPLP2	60S acidic ribosomal protein P2 OS=Homo sapiens OX=9606 GN=RPLP2 PE=1 SV=1	11.66	0	0	3	4	0	0	NF	2500000	NF	2500000	0	1	0
sp|Q86VP6|CAND1_HUMAN	CAND1	Cullin-associated NEDD8-dissociated protein 1 OS=Homo sapiens OX=9606 GN=CAND1 PE=1 SV=2	136.29	0	0	4	4	0	0	NF	2300000	NF	2300000	0	1	0
sp|Q14194|DPYL1_HUMAN	CRMP1	Dihydropyrimidinase-related protein 1 OS=Homo sapiens OX=9606 GN=CRMP1 PE=1 SV=1	62.14	0	0	4	4	0	0	NF	2300000	NF	2300000	0	1	0
sp|P25788|PSA3_HUMAN	PSMA3	Proteasome subunit alpha type-3 OS=Homo sapiens OX=9606 GN=PSMA3 PE=1 SV=2	28.42	0	0	4	4	0	0	NF	2200000	NF	2200000	0	1	0
sp|P50502|F10A1_HUMAN	ST13	Hsc70-interacting protein OS=Homo sapiens OX=9606 GN=ST13 PE=1 SV=2	41.31	0	0	4	4	0	0	NF	2100000	NF	2100000	0	1	0
sp|Q7KZF4|SND1_HUMAN	SND1	Staphylococcal nuclease domain-containing protein 1 OS=Homo sapiens OX=9606 GN=SND1 PE=1 SV=1	101.93	0	0	4	4	0	0	NF	2000000	NF	2000000	0	1	0
sp|P04844|RPN2_HUMAN	RPN2	Dolichyl-diphosphooligosaccharide--protein glycosyltransferase subunit 2 OS=Homo sapiens OX=9606 GN=RPN2 PE=1 SV=3	69.24	0	0	4	4	0	0	NF	1600000	NF	1600000	0	1	0
sp|P26599|PTBP1_HUMAN	PTBP1	Polypyrimidine tract-binding protein 1 OS=Homo sapiens OX=9606 GN=PTBP1 PE=1 SV=2	59.6	0	0	3	4	0	0	NF	1600000	NF	1600000	0	1	0
sp|P30153|2AAA_HUMAN	PPP2R1A	Serine/threonine-protein phosphatase 2A 65 kDa regulatory subunit A alpha isoform OS=Homo sapiens OX=9606 GN=PPP2R1A PE=1 SV=4	65.27	0	0	4	4	0	0	NF	1500000	NF	1500000	0	1	0
sp|O75083|WDR1_HUMAN	WDR1	WD repeat-containing protein 1 OS=Homo sapiens OX=9606 GN=WDR1 PE=1 SV=4	66.15	0	0	4	4	0	0	NF	1300000	NF	1300000	0	1	0
sp|P14314|GLU2B_HUMAN	PRKCSH	Glucosidase 2 subunit beta OS=Homo sapiens OX=9606 GN=PRKCSH PE=1 SV=2	59.39	0	0	4	4	0	0	NF	1100000	NF	1100000	0	1	0
sp|Q9BVA1|TBB2B_HUMAN	TUBB2B	Tubulin beta-2B chain OS=Homo sapiens OX=9606 GN=TUBB2B PE=1 SV=1	49.92	0	0	1	3	0	0	NF	14000000	NF	14000000	0	1	0
sp|P62937|PPIA_HUMAN	PPIA	Peptidyl-prolyl cis-trans isomerase A OS=Homo sapiens OX=9606 GN=PPIA PE=1 SV=2	18	0	0	3	3	0	0	NF	12000000	NF	12000000	0	1	0
sp|Q96AG4|LRC59_HUMAN	LRRC59	Leucine-rich repeat-containing protein 59 OS=Homo sapiens OX=9606 GN=LRRC59 PE=1 SV=1	34.91	0	0	3	3	0	0	NF	8100000	NF	8100000	0	1	0
sp|P09936|UCHL1_HUMAN	UCHL1	Ubiquitin carboxyl-terminal hydrolase isozyme L1 OS=Homo sapiens OX=9606 GN=UCHL1 PE=1 SV=2	24.81	0	0	3	3	0	0	NF	4600000	NF	4600000	0	1	0
sp|P41250|GARS_HUMAN	GARS1	Glycine--tRNA ligase OS=Homo sapiens OX=9606 GN=GARS1 PE=1 SV=3	83.11	0	0	3	3	0	0	NF	4100000	NF	4100000	0	1	0
sp|P18124|RL7_HUMAN	RPL7	60S ribosomal protein L7 OS=Homo sapiens OX=9606 GN=RPL7 PE=1 SV=1	29.21	0	0	3	3	0	0	NF	2900000	NF	2900000	0	1	0
sp|P30086|PEBP1_HUMAN	PEBP1	Phosphatidylethanolamine-binding protein 1 OS=Homo sapiens OX=9606 GN=PEBP1 PE=1 SV=3	21.04	0	0	3	3	0	0	NF	2700000	NF	2700000	0	1	0
sp|Q99623|PHB2_HUMAN	PHB2	Prohibitin-2 OS=Homo sapiens OX=9606 GN=PHB2 PE=1 SV=2	33.28	0	0	3	3	0	0	NF	2400000	NF	2400000	0	1	0
sp|P53675|CLH2_HUMAN	CLTCL1	Clathrin heavy chain 2 OS=Homo sapiens OX=9606 GN=CLTCL1 PE=1 SV=2	186.91	0	0	3	3	0	0	NF	2300000	NF	2300000	0	1	0
sp|Q9BWD1|THIC_HUMAN	ACAT2	Acetyl-CoA acetyltransferase, cytosolic OS=Homo sapiens OX=9606 GN=ACAT2 PE=1 SV=2	41.32	0	0	3	3	0	0	NF	2300000	NF	2300000	0	1	0
sp|P09874|PARP1_HUMAN	PARP1	Poly [ADP-ribose] polymerase 1 OS=Homo sapiens OX=9606 GN=PARP1 PE=1 SV=4	113.01	0	0	3	3	0	0	NF	2200000	NF	2200000	0	1	0
sp|Q13509|TBB3_HUMAN	TUBB3	Tubulin beta-3 chain OS=Homo sapiens OX=9606 GN=TUBB3 PE=1 SV=2	50.4	0	0	3	3	0	0	NF	2200000	NF	2200000	0	1	0
sp|P63244|RACK1_HUMAN	RACK1	Receptor of activated protein C kinase 1 OS=Homo sapiens OX=9606 GN=RACK1 PE=1 SV=3	35.05	0	0	3	3	0	0	NF	2000000	NF	2000000	0	1	0
sp|P21796|VDAC1_HUMAN	VDAC1	Voltage-dependent anion-selective channel protein 1 OS=Homo sapiens OX=9606 GN=VDAC1 PE=1 SV=2	30.75	0	0	2	3	0	0	NF	2000000	NF	2000000	0	1	0
sp|P29762|RABP1_HUMAN	CRABP1	Cellular retinoic acid-binding protein 1 OS=Homo sapiens OX=9606 GN=CRABP1 PE=1 SV=2	15.56	0	0	3	3	0	0	NF	1900000	NF	1900000	0	1	0
sp|P07942|LAMB1_HUMAN	LAMB1	Laminin subunit beta-1 OS=Homo sapiens OX=9606 GN=LAMB1 PE=1 SV=2	197.91	0	0	3	3	0	0	NF	1800000	NF	1800000	0	1	0
sp|Q15365|PCBP1_HUMAN	PCBP1	Poly(rC)-binding protein 1 OS=Homo sapiens OX=9606 GN=PCBP1 PE=1 SV=2	37.47	0	0	3	3	0	0	NF	1800000	NF	1800000	0	1	0
sp|P31943|HNRH1_HUMAN	HNRNPH1	Heterogeneous nuclear ribonucleoprotein H OS=Homo sapiens OX=9606 GN=HNRNPH1 PE=1 SV=4	49.2	0	0	3	3	0	0	NF	1700000	NF	1700000	0	1	0
sp|P34932|HSP74_HUMAN	HSPA4	Heat shock 70 kDa protein 4 OS=Homo sapiens OX=9606 GN=HSPA4 PE=1 SV=4	94.27	0	0	3	3	0	0	NF	1600000	NF	1600000	0	1	0
sp|Q92945|FUBP2_HUMAN	KHSRP	Far upstream element-binding protein 2 OS=Homo sapiens OX=9606 GN=KHSRP PE=1 SV=4	73.07	0	0	3	3	0	0	NF	1400000	NF	1400000	0	1	0
sp|Q96AE4|FUBP1_HUMAN	FUBP1	Far upstream element-binding protein 1 OS=Homo sapiens OX=9606 GN=FUBP1 PE=1 SV=3	67.52	0	0	3	3	0	0	NF	1400000	NF	1400000	0	1	0
sp|P38919|IF4A3_HUMAN	EIF4A3	Eukaryotic initiation factor 4A-III OS=Homo sapiens OX=9606 GN=EIF4A3 PE=1 SV=4	46.84	0	0	3	3	0	0	NF	1400000	NF	1400000	0	1	0
sp|Q15691|MARE1_HUMAN	MAPRE1	Microtubule-associated protein RP/EB family member 1 OS=Homo sapiens OX=9606 GN=MAPRE1 PE=1 SV=3	29.98	0	0	3	3	0	0	NF	1400000	NF	1400000	0	1	0
sp|P28066|PSA5_HUMAN	PSMA5	Proteasome subunit alpha type-5 OS=Homo sapiens OX=9606 GN=PSMA5 PE=1 SV=3	26.39	0	0	3	3	0	0	NF	1400000	NF	1400000	0	1	0
sp|P37802|TAGL2_HUMAN	TAGLN2	Transgelin-2 OS=Homo sapiens OX=9606 GN=TAGLN2 PE=1 SV=3	22.38	0	0	3	3	0	0	NF	1400000	NF	1400000	0	1	0
sp|P14324|FPPS_HUMAN	FDPS	Farnesyl pyrophosphate synthase OS=Homo sapiens OX=9606 GN=FDPS PE=1 SV=4	48.24	0	0	3	3	0	0	NF	1300000	NF	1300000	0	1	0
sp|Q7L1Q6|5MP2_HUMAN	BZW1	eIF5-mimic protein 2 OS=Homo sapiens OX=9606 GN=BZW1 PE=1 SV=1	48.01	0	0	3	3	0	0	NF	1300000	NF	1300000	0	1	0
sp|P51991|ROA3_HUMAN	HNRNPA3	Heterogeneous nuclear ribonucleoprotein A3 OS=Homo sapiens OX=9606 GN=HNRNPA3 PE=1 SV=2	39.57	0	0	3	3	0	0	NF	1300000	NF	1300000	0	1	0
sp|P62191|PRS4_HUMAN	PSMC1	26S proteasome regulatory subunit 4 OS=Homo sapiens OX=9606 GN=PSMC1 PE=1 SV=1	49.15	0	0	3	3	0	0	NF	1200000	NF	1200000	0	1	0
sp|P08243|ASNS_HUMAN	ASNS	Asparagine synthetase [glutamine-hydrolyzing] OS=Homo sapiens OX=9606 GN=ASNS PE=1 SV=4	64.33	0	0	3	3	0	0	NF	1100000	NF	1100000	0	1	0
sp|P34897|GLYM_HUMAN	SHMT2	Serine hydroxymethyltransferase, mitochondrial OS=Homo sapiens OX=9606 GN=SHMT2 PE=1 SV=3	55.96	0	0	3	3	0	0	NF	1100000	NF	1100000	0	1	0
sp|P35998|PRS7_HUMAN	PSMC2	26S proteasome regulatory subunit 7 OS=Homo sapiens OX=9606 GN=PSMC2 PE=1 SV=3	48.6	0	0	3	3	0	0	NF	1000000	NF	1000000	0	1	0
sp|P41252|SYIC_HUMAN	IARS1	Isoleucine--tRNA ligase, cytoplasmic OS=Homo sapiens OX=9606 GN=IARS1 PE=1 SV=2	144.41	0	0	3	3	0	0	NF	980000	NF	980000	0	1	0
sp|P39656|OST48_HUMAN	DDOST	Dolichyl-diphosphooligosaccharide--protein glycosyltransferase 48 kDa subunit OS=Homo sapiens OX=9606 GN=DDOST PE=1 SV=4	50.77	0	0	3	3	0	0	NF	930000	NF	930000	0	1	0
sp|P55786|PSA_HUMAN	NPEPPS	Puromycin-sensitive aminopeptidase OS=Homo sapiens OX=9606 GN=NPEPPS PE=1 SV=2	103.21	0	0	3	3	0	0	NF	910000	NF	910000	0	1	0
sp|Q16891|MIC60_HUMAN	IMMT	MICOS complex subunit MIC60 OS=Homo sapiens OX=9606 GN=IMMT PE=1 SV=1	83.63	0	0	3	3	0	0	NF	590000	NF	590000	0	1	0
sp|Q14204|DYHC1_HUMAN	DYNC1H1	Cytoplasmic dynein 1 heavy chain 1 OS=Homo sapiens OX=9606 GN=DYNC1H1 PE=1 SV=5	532.07	0	0	3	3	0	0	NF	570000	NF	570000	0	1	0
sp|Q16181|SEPT7_HUMAN	SEPTIN7	Septin-7 OS=Homo sapiens OX=9606 GN=SEPTIN7 PE=1 SV=2	50.65	0	0	3	3	0	0	NF	520000	NF	520000	0	1	0
sp|Q9Y295|DRG1_HUMAN	DRG1	Developmentally-regulated GTP-binding protein 1 OS=Homo sapiens OX=9606 GN=DRG1 PE=1 SV=1	40.52	0	0	2	2	0	0	NF	38000000	NF	38000000	0	1	0
sp|P67809|YBOX1_HUMAN	YBX1	Y-box-binding protein 1 OS=Homo sapiens OX=9606 GN=YBX1 PE=1 SV=3	35.9	0	0	2	2	0	0	NF	11000000	NF	11000000	0	1	0
sp|P08579|RU2B_HUMAN	SNRPB2	U2 small nuclear ribonucleoprotein B'' OS=Homo sapiens OX=9606 GN=SNRPB2 PE=1 SV=1	25.47	0	0	2	2	0	0	NF	4900000	NF	4900000	0	1	0
sp|P15531|NDKA_HUMAN	NME1	Nucleoside diphosphate kinase A OS=Homo sapiens OX=9606 GN=NME1 PE=1 SV=1	17.14	0	0	2	2	0	0	NF	4000000	NF	4000000	0	1	0
sp|P84103|SRSF3_HUMAN	SRSF3	Serine/arginine-rich splicing factor 3 OS=Homo sapiens OX=9606 GN=SRSF3 PE=1 SV=1	19.32	0	0	1	2	0	0	NF	2500000	NF	2500000	0	1	0
sp|P00338|LDHA_HUMAN	LDHA	L-lactate dehydrogenase A chain OS=Homo sapiens OX=9606 GN=LDHA PE=1 SV=2	36.67	0	0	2	2	0	0	NF	2400000	NF	2400000	0	1	0
sp|P15259|PGAM2_HUMAN	PGAM2	Phosphoglycerate mutase 2 OS=Homo sapiens OX=9606 GN=PGAM2 PE=1 SV=3	28.75	0	0	2	2	0	0	NF	2200000	NF	2200000	0	1	0
sp|P51149|RAB7A_HUMAN	RAB7A	Ras-related protein Rab-7a OS=Homo sapiens OX=9606 GN=RAB7A PE=1 SV=1	23.47	0	0	2	2	0	0	NF	2100000	NF	2100000	0	1	0
sp|O15540|FABP7_HUMAN	FABP7	Fatty acid-binding protein, brain OS=Homo sapiens OX=9606 GN=FABP7 PE=1 SV=3	14.88	0	0	2	2	0	0	NF	2100000	NF	2100000	0	1	0
sp|P26038|MOES_HUMAN	MSN	Moesin OS=Homo sapiens OX=9606 GN=MSN PE=1 SV=3	67.78	0	0	2	2	0	0	NF	1900000	NF	1900000	0	1	0
sp|Q07020|RL18_HUMAN	RPL18	60S ribosomal protein L18 OS=Homo sapiens OX=9606 GN=RPL18 PE=1 SV=2	21.62	0	0	2	2	0	0	NF	1800000	NF	1800000	0	1	0
sp|P00441|SODC_HUMAN	SOD1	Superoxide dismutase [Cu-Zn] OS=Homo sapiens OX=9606 GN=SOD1 PE=1 SV=2	15.93	0	0	2	2	0	0	NF	1800000	NF	1800000	0	1	0
sp|P62318|SMD3_HUMAN	SNRPD3	Small nuclear ribonucleoprotein Sm D3 OS=Homo sapiens OX=9606 GN=SNRPD3 PE=1 SV=1	13.91	0	0	2	2	0	0	NF	1800000	NF	1800000	0	1	0
sp|P61604|CH10_HUMAN	HSPE1	10 kDa heat shock protein, mitochondrial OS=Homo sapiens OX=9606 GN=HSPE1 PE=1 SV=2	10.92	0	0	2	2	0	0	NF	1800000	NF	1800000	0	1	0
sp|P14866|HNRPL_HUMAN	HNRNPL	Heterogeneous nuclear ribonucleoprotein L OS=Homo sapiens OX=9606 GN=HNRNPL PE=1 SV=2	64.09	0	0	2	2	0	0	NF	1700000	NF	1700000	0	1	0
sp|Q5BJF2|SGMR2_HUMAN	TMEM97	Sigma intracellular receptor 2 OS=Homo sapiens OX=9606 GN=TMEM97 PE=1 SV=1	20.83	0	0	2	2	0	0	NF	1700000	NF	1700000	0	1	0
sp|P43487|RANG_HUMAN	RANBP1	Ran-specific GTPase-activating protein OS=Homo sapiens OX=9606 GN=RANBP1 PE=1 SV=1	23.3	0	0	2	2	0	0	NF	1600000	NF	1600000	0	1	0
sp|P35637|FUS_HUMAN	FUS	RNA-binding protein FUS OS=Homo sapiens OX=9606 GN=FUS PE=1 SV=1	53.39	0	0	2	2	0	0	NF	1500000	NF	1500000	0	1	0
sp|P39687|AN32A_HUMAN	ANP32A	Acidic leucine-rich nuclear phosphoprotein 32 family member A OS=Homo sapiens OX=9606 GN=ANP32A PE=1 SV=1	28.57	0	0	2	2	0	0	NF	1500000	NF	1500000	0	1	0
sp|Q13404|UB2V1_HUMAN	UBE2V1	Ubiquitin-conjugating enzyme E2 variant 1 OS=Homo sapiens OX=9606 GN=UBE2V1 PE=1 SV=2	16.48	0	0	1	2	0	0	NF	1500000	NF	1500000	0	1	0
sp|Q14103|HNRPD_HUMAN	HNRNPD	Heterogeneous nuclear ribonucleoprotein D0 OS=Homo sapiens OX=9606 GN=HNRNPD PE=1 SV=1	38.41	0	0	2	2	0	0	NF	1400000	NF	1400000	0	1	0
sp|P0DME0|SETLP_HUMAN	SETSIP	Protein SETSIP OS=Homo sapiens OX=9606 GN=SETSIP PE=1 SV=1	34.86	0	0	2	2	0	0	NF	1400000	NF	1400000	0	1	0
sp|Q9NQC3|RTN4_HUMAN	RTN4	Reticulon-4 OS=Homo sapiens OX=9606 GN=RTN4 PE=1 SV=2	129.85	0	0	2	2	0	0	NF	1300000	NF	1300000	0	1	0
sp|P31150|GDIA_HUMAN	GDI1	Rab GDP dissociation inhibitor alpha OS=Homo sapiens OX=9606 GN=GDI1 PE=1 SV=2	50.55	0	0	2	2	0	0	NF	1300000	NF	1300000	0	1	0
sp|P05198|IF2A_HUMAN	EIF2S1	Eukaryotic translation initiation factor 2 subunit 1 OS=Homo sapiens OX=9606 GN=EIF2S1 PE=1 SV=3	36.09	0	0	2	2	0	0	NF	1300000	NF	1300000	0	1	0
sp|Q9NVI7|ATD3A_HUMAN	ATAD3A	ATPase family AAA domain-containing protein 3A OS=Homo sapiens OX=9606 GN=ATAD3A PE=1 SV=2	71.32	0	0	2	2	0	0	NF	1200000	NF	1200000	0	1	0
sp|O60701|UGDH_HUMAN	UGDH	UDP-glucose 6-dehydrogenase OS=Homo sapiens OX=9606 GN=UGDH PE=1 SV=1	54.99	0	0	2	2	0	0	NF	1200000	NF	1200000	0	1	0
sp|P50395|GDIB_HUMAN	GDI2	Rab GDP dissociation inhibitor beta OS=Homo sapiens OX=9606 GN=GDI2 PE=1 SV=2	50.63	0	0	2	2	0	0	NF	1200000	NF	1200000	0	1	0
sp|P53007|TXTP_HUMAN	SLC25A1	Tricarboxylate transport protein, mitochondrial OS=Homo sapiens OX=9606 GN=SLC25A1 PE=1 SV=2	33.99	0	0	2	2	0	0	NF	1200000	NF	1200000	0	1	0
sp|P36542|ATPG_HUMAN	ATP5F1C	ATP synthase subunit gamma, mitochondrial OS=Homo sapiens OX=9606 GN=ATP5F1C PE=1 SV=1	32.98	0	0	2	2	0	0	NF	1200000	NF	1200000	0	1	0
sp|P28072|PSB6_HUMAN	PSMB6	Proteasome subunit beta type-6 OS=Homo sapiens OX=9606 GN=PSMB6 PE=1 SV=4	25.34	0	0	2	2	0	0	NF	1200000	NF	1200000	0	1	0
sp|Q9P035|HACD3_HUMAN	HACD3	Very-long-chain (3R)-3-hydroxyacyl-CoA dehydratase 3 OS=Homo sapiens OX=9606 GN=HACD3 PE=1 SV=2	43.13	0	0	1	2	0	0	NF	1200000	NF	1200000	0	1	0
sp|O00231|PSD11_HUMAN	PSMD11	26S proteasome non-ATPase regulatory subunit 11 OS=Homo sapiens OX=9606 GN=PSMD11 PE=1 SV=3	47.43	0	0	2	2	0	0	NF	1100000	NF	1100000	0	1	0
sp|Q9NTK5|OLA1_HUMAN	OLA1	Obg-like ATPase 1 OS=Homo sapiens OX=9606 GN=OLA1 PE=1 SV=2	44.72	0	0	2	2	0	0	NF	1100000	NF	1100000	0	1	0
sp|P12277|KCRB_HUMAN	CKB	Creatine kinase B-type OS=Homo sapiens OX=9606 GN=CKB PE=1 SV=1	42.62	0	0	2	2	0	0	NF	1100000	NF	1100000	0	1	0
sp|Q99873|ANM1_HUMAN	PRMT1	Protein arginine N-methyltransferase 1 OS=Homo sapiens OX=9606 GN=PRMT1 PE=1 SV=3	42.43	0	0	2	2	0	0	NF	1100000	NF	1100000	0	1	0
sp|P61981|1433G_HUMAN	YWHAG	14-3-3 protein gamma OS=Homo sapiens OX=9606 GN=YWHAG PE=1 SV=2	28.28	0	0	2	2	0	0	NF	1100000	NF	1100000	0	1	0
sp|Q8IWX8|CHERP_HUMAN	CHERP	Calcium homeostasis endoplasmic reticulum protein OS=Homo sapiens OX=9606 GN=CHERP PE=1 SV=3	103.64	0	0	2	2	0	0	NF	1000000	NF	1000000	0	1	0
sp|P61088|UBE2N_HUMAN	UBE2N	Ubiquitin-conjugating enzyme E2 N OS=Homo sapiens OX=9606 GN=UBE2N PE=1 SV=1	17.13	0	0	2	2	0	0	NF	1000000	NF	1000000	0	1	0
sp|Q01844|EWS_HUMAN	EWSR1	RNA-binding protein EWS OS=Homo sapiens OX=9606 GN=EWSR1 PE=1 SV=1	68.44	0	0	2	2	0	0	NF	980000	NF	980000	0	1	0
sp|P37837|TALDO_HUMAN	TALDO1	Transaldolase OS=Homo sapiens OX=9606 GN=TALDO1 PE=1 SV=2	37.52	0	0	2	2	0	0	NF	960000	NF	960000	0	1	0
sp|P67812|SC11A_HUMAN	SEC11A	Signal peptidase complex catalytic subunit SEC11A OS=Homo sapiens OX=9606 GN=SEC11A PE=1 SV=1	20.61	0	0	2	2	0	0	NF	950000	NF	950000	0	1	0
sp|Q9NWU5|RM22_HUMAN	MRPL22	39S ribosomal protein L22, mitochondrial OS=Homo sapiens OX=9606 GN=MRPL22 PE=1 SV=1	23.63	0	0	2	2	0	0	NF	940000	NF	940000	0	1	0
sp|Q9NR31|SAR1A_HUMAN	SAR1A	GTP-binding protein SAR1a OS=Homo sapiens OX=9606 GN=SAR1A PE=1 SV=1	22.35	0	0	2	2	0	0	NF	920000	NF	920000	0	1	0
sp|P04080|CYTB_HUMAN	CSTB	Cystatin-B OS=Homo sapiens OX=9606 GN=CSTB PE=1 SV=2	11.13	0	0	2	2	0	0	NF	920000	NF	920000	0	1	0
sp|P62308|RUXG_HUMAN	SNRPG	Small nuclear ribonucleoprotein G OS=Homo sapiens OX=9606 GN=SNRPG PE=1 SV=1	8.49	0	0	2	2	0	0	NF	920000	NF	920000	0	1	0
sp|Q15459|SF3A1_HUMAN	SF3A1	Splicing factor 3A subunit 1 OS=Homo sapiens OX=9606 GN=SF3A1 PE=1 SV=1	88.83	0	0	2	2	0	0	NF	890000	NF	890000	0	1	0
sp|Q92598|HS105_HUMAN	HSPH1	Heat shock protein 105 kDa OS=Homo sapiens OX=9606 GN=HSPH1 PE=1 SV=1	96.8	0	0	2	2	0	0	NF	870000	NF	870000	0	1	0
sp|Q99460|PSMD1_HUMAN	PSMD1	26S proteasome non-ATPase regulatory subunit 1 OS=Homo sapiens OX=9606 GN=PSMD1 PE=1 SV=2	105.77	0	0	2	2	0	0	NF	850000	NF	850000	0	1	0
sp|P25787|PSA2_HUMAN	PSMA2	Proteasome subunit alpha type-2 OS=Homo sapiens OX=9606 GN=PSMA2 PE=1 SV=2	25.88	0	0	2	2	0	0	NF	830000	NF	830000	0	1	0
sp|Q96P70|IPO9_HUMAN	IPO9	Importin-9 OS=Homo sapiens OX=9606 GN=IPO9 PE=1 SV=3	115.89	0	0	2	2	0	0	NF	820000	NF	820000	0	1	0
sp|P05455|LA_HUMAN	SSB	Lupus La protein OS=Homo sapiens OX=9606 GN=SSB PE=1 SV=2	46.81	0	0	2	2	0	0	NF	810000	NF	810000	0	1	0
sp|P09661|RU2A_HUMAN	SNRPA1	U2 small nuclear ribonucleoprotein A' OS=Homo sapiens OX=9606 GN=SNRPA1 PE=1 SV=2	28.4	0	0	2	2	0	0	NF	810000	NF	810000	0	1	0
sp|P49006|MRP_HUMAN	MARCKSL1	MARCKS-related protein OS=Homo sapiens OX=9606 GN=MARCKSL1 PE=1 SV=2	19.52	0	0	2	2	0	0	NF	800000	NF	800000	0	1	0
sp|Q8IV08|PLD3_HUMAN	PLD3	5'-3' exonuclease PLD3 OS=Homo sapiens OX=9606 GN=PLD3 PE=1 SV=1	54.67	0	0	2	2	0	0	NF	790000	NF	790000	0	1	0
sp|Q14195|DPYL3_HUMAN	DPYSL3	Dihydropyrimidinase-related protein 3 OS=Homo sapiens OX=9606 GN=DPYSL3 PE=1 SV=1	61.92	0	0	2	2	0	0	NF	780000	NF	780000	0	1	0
sp|P11047|LAMC1_HUMAN	LAMC1	Laminin subunit gamma-1 OS=Homo sapiens OX=9606 GN=LAMC1 PE=1 SV=3	177.49	0	0	2	2	0	0	NF	740000	NF	740000	0	1	0
sp|Q16881|TRXR1_HUMAN	TXNRD1	Thioredoxin reductase 1, cytoplasmic OS=Homo sapiens OX=9606 GN=TXNRD1 PE=1 SV=3	70.86	0	0	2	2	0	0	NF	730000	NF	730000	0	1	0
sp|O00303|EIF3F_HUMAN	EIF3F	Eukaryotic translation initiation factor 3 subunit F OS=Homo sapiens OX=9606 GN=EIF3F PE=1 SV=1	37.54	0	0	2	2	0	0	NF	730000	NF	730000	0	1	0
sp|Q99536|VAT1_HUMAN	VAT1	Synaptic vesicle membrane protein VAT-1 homolog OS=Homo sapiens OX=9606 GN=VAT1 PE=1 SV=2	41.89	0	0	2	2	0	0	NF	720000	NF	720000	0	1	0
sp|Q9H3K2|GHITM_HUMAN	GHITM	Growth hormone-inducible transmembrane protein OS=Homo sapiens OX=9606 GN=GHITM PE=1 SV=2	37.18	0	0	2	2	0	0	NF	720000	NF	720000	0	1	0
sp|P05556|ITB1_HUMAN	ITGB1	Integrin beta-1 OS=Homo sapiens OX=9606 GN=ITGB1 PE=1 SV=2	88.36	0	0	2	2	0	0	NF	680000	NF	680000	0	1	0
sp|P48444|COPD_HUMAN	ARCN1	Coatomer subunit delta OS=Homo sapiens OX=9606 GN=ARCN1 PE=1 SV=1	57.17	0	0	2	2	0	0	NF	660000	NF	660000	0	1	0
sp|P04792|HSPB1_HUMAN	HSPB1	Heat shock protein beta-1 OS=Homo sapiens OX=9606 GN=HSPB1 PE=1 SV=2	22.77	0	0	2	2	0	0	NF	660000	NF	660000	0	1	0
sp|P24666|PPAC_HUMAN	ACP1	Low molecular weight phosphotyrosine protein phosphatase OS=Homo sapiens OX=9606 GN=ACP1 PE=1 SV=3	18.03	0	0	2	2	0	0	NF	660000	NF	660000	0	1	0
sp|Q56VL3|OCAD2_HUMAN	OCIAD2	OCIA domain-containing protein 2 OS=Homo sapiens OX=9606 GN=OCIAD2 PE=1 SV=1	16.94	0	0	2	2	0	0	NF	660000	NF	660000	0	1	0
sp|Q9NPH2|INO1_HUMAN	ISYNA1	Inositol-3-phosphate synthase 1 OS=Homo sapiens OX=9606 GN=ISYNA1 PE=1 SV=1	61.03	0	0	2	2	0	0	NF	650000	NF	650000	0	1	0
sp|O14980|XPO1_HUMAN	XPO1	Exportin-1 OS=Homo sapiens OX=9606 GN=XPO1 PE=1 SV=1	123.31	0	0	2	2	0	0	NF	630000	NF	630000	0	1	0
sp|P38159|RBMX_HUMAN	RBMX	RNA-binding motif protein, X chromosome OS=Homo sapiens OX=9606 GN=RBMX PE=1 SV=3	42.31	0	0	2	2	0	0	NF	630000	NF	630000	0	1	0
sp|O43390|HNRPR_HUMAN	HNRNPR	Heterogeneous nuclear ribonucleoprotein R OS=Homo sapiens OX=9606 GN=HNRNPR PE=1 SV=1	70.9	0	0	2	2	0	0	NF	620000	NF	620000	0	1	0
sp|Q13310|PABP4_HUMAN	PABPC4	Polyadenylate-binding protein 4 OS=Homo sapiens OX=9606 GN=PABPC4 PE=1 SV=1	70.74	0	0	2	2	0	0	NF	610000	NF	610000	0	1	0
sp|P28074|PSB5_HUMAN	PSMB5	Proteasome subunit beta type-5 OS=Homo sapiens OX=9606 GN=PSMB5 PE=1 SV=3	28.46	0	0	2	2	0	0	NF	610000	NF	610000	0	1	0
sp|Q6P2Q9|PRP8_HUMAN	PRPF8	Pre-mRNA-processing-splicing factor 8 OS=Homo sapiens OX=9606 GN=PRPF8 PE=1 SV=2	273.43	0	0	2	2	0	0	NF	600000	NF	600000	0	1	0
sp|Q9Y262|EIF3L_HUMAN	EIF3L	Eukaryotic translation initiation factor 3 subunit L OS=Homo sapiens OX=9606 GN=EIF3L PE=1 SV=1	66.68	0	0	2	2	0	0	NF	600000	NF	600000	0	1	0
sp|Q99613|EIF3C_HUMAN	EIF3C	Eukaryotic translation initiation factor 3 subunit C OS=Homo sapiens OX=9606 GN=EIF3C PE=1 SV=1	105.28	0	0	2	2	0	0	NF	590000	NF	590000	0	1	0
sp|Q15392|DHC24_HUMAN	DHCR24	Delta(24)-sterol reductase OS=Homo sapiens OX=9606 GN=DHCR24 PE=1 SV=2	60.06	0	0	2	2	0	0	NF	560000	NF	560000	0	1	0
sp|P15170|ERF3A_HUMAN	GSPT1	Eukaryotic peptide chain release factor GTP-binding subunit ERF3A OS=Homo sapiens OX=9606 GN=GSPT1 PE=1 SV=1	55.72	0	0	2	2	0	0	NF	530000	NF	530000	0	1	0
sp|O43776|SYNC_HUMAN	NARS1	Asparagine--tRNA ligase, cytoplasmic OS=Homo sapiens OX=9606 GN=NARS1 PE=1 SV=1	62.9	0	0	2	2	0	0	NF	490000	NF	490000	0	1	0
sp|P25786|PSA1_HUMAN	PSMA1	Proteasome subunit alpha type-1 OS=Homo sapiens OX=9606 GN=PSMA1 PE=1 SV=1	29.54	0	0	2	2	0	0	NF	480000	NF	480000	0	1	0
sp|Q9BVP2|GNL3_HUMAN	GNL3	Guanine nucleotide-binding protein-like 3 OS=Homo sapiens OX=9606 GN=GNL3 PE=1 SV=2	61.95	0	0	2	2	0	0	NF	430000	NF	430000	0	1	0
sp|Q9Y265|RUVB1_HUMAN	RUVBL1	RuvB-like 1 OS=Homo sapiens OX=9606 GN=RUVBL1 PE=1 SV=1	50.2	0	0	2	2	0	0	NF	420000	NF	420000	0	1	0
sp|P06744|G6PI_HUMAN	GPI	Glucose-6-phosphate isomerase OS=Homo sapiens OX=9606 GN=GPI PE=1 SV=4	63.11	0	0	2	2	0	0	NF	410000	NF	410000	0	1	0
sp|Q8NC51|PAIRB_HUMAN	SERBP1	Plasminogen activator inhibitor 1 RNA-binding protein OS=Homo sapiens OX=9606 GN=SERBP1 PE=1 SV=2	44.94	0	0	2	2	0	0	NF	390000	NF	390000	0	1	0
sp|Q9H9B4|SFXN1_HUMAN	SFXN1	Sideroflexin-1 OS=Homo sapiens OX=9606 GN=SFXN1 PE=1 SV=4	35.6	0	0	2	2	0	0	NF	370000	NF	370000	0	1	0
sp|Q02790|FKBP4_HUMAN	FKBP4	Peptidyl-prolyl cis-trans isomerase FKBP4 OS=Homo sapiens OX=9606 GN=FKBP4 PE=1 SV=3	51.77	0	0	2	2	0	0	NF	350000	NF	350000	0	1	0
sp|Q92973|TNPO1_HUMAN	TNPO1	Transportin-1 OS=Homo sapiens OX=9606 GN=TNPO1 PE=1 SV=2	102.29	0	0	2	2	0	0	NF	340000	NF	340000	0	1	0
sp|Q7Z6R9|AP2D_HUMAN	TFAP2D	Transcription factor AP-2-delta OS=Homo sapiens OX=9606 GN=TFAP2D PE=1 SV=1	49.55	0	0	1	1	0	0	NF	66000000	NF	66000000	0	1	0
sp|Q9H009|NACA2_HUMAN	NACA2	Nascent polypeptide-associated complex subunit alpha-2 OS=Homo sapiens OX=9606 GN=NACA2 PE=1 SV=1	23.21	0	0	1	1	0	0	NF	36000000	NF	36000000	0	1	0
sp|O94806|KPCD3_HUMAN	PRKD3	Serine/threonine-protein kinase D3 OS=Homo sapiens OX=9606 GN=PRKD3 PE=1 SV=1	100.41	0	0	1	1	0	0	NF	33000000	NF	33000000	0	1	0
sp|O14556|G3PT_HUMAN	GAPDHS	Glyceraldehyde-3-phosphate dehydrogenase, testis-specific OS=Homo sapiens OX=9606 GN=GAPDHS PE=1 SV=2	44.47	0	0	1	1	0	0	NF	3800000	NF	3800000	0	1	0
sp|P40429|RL13A_HUMAN	RPL13A	60S ribosomal protein L13a OS=Homo sapiens OX=9606 GN=RPL13A PE=1 SV=2	23.56	0	0	1	1	0	0	NF	2600000	NF	2600000	0	1	0
sp|O95399|UTS2_HUMAN	UTS2	Urotensin-2 OS=Homo sapiens OX=9606 GN=UTS2 PE=1 SV=1	14.29	0	0	1	1	0	0	NF	2400000	NF	2400000	0	1	0
sp|Q05682|CALD1_HUMAN	CALD1	Caldesmon OS=Homo sapiens OX=9606 GN=CALD1 PE=1 SV=3	93.18	0	0	1	1	0	0	NF	2100000	NF	2100000	0	1	0
sp|P25398|RS12_HUMAN	RPS12	40S ribosomal protein S12 OS=Homo sapiens OX=9606 GN=RPS12 PE=1 SV=3	14.51	0	0	1	1	0	0	NF	2000000	NF	2000000	0	1	0
sp|P08572|CO4A2_HUMAN	COL4A2	Collagen alpha-2(IV) chain OS=Homo sapiens OX=9606 GN=COL4A2 PE=1 SV=4	167.45	0	0	1	1	0	0	NF	1800000	NF	1800000	0	1	0
tr|A0A590UJW5|A0A590UJW5_HUMAN	AP3B2	AP complex subunit beta OS=Homo sapiens OX=9606 GN=AP3B2 PE=1 SV=1	56.86	0	0	1	1	0	0	NF	1800000	NF	1800000	0	1	0
sp|P54868|HMCS2_HUMAN	HMGCS2	Hydroxymethylglutaryl-CoA synthase, mitochondrial OS=Homo sapiens OX=9606 GN=HMGCS2 PE=1 SV=1	56.6	0	0	1	1	0	0	NF	1800000	NF	1800000	0	1	0
sp|Q8WXX5|DNJC9_HUMAN	DNAJC9	DnaJ homolog subfamily C member 9 OS=Homo sapiens OX=9606 GN=DNAJC9 PE=1 SV=1	29.89	0	0	1	1	0	0	NF	1700000	NF	1700000	0	1	0
sp|Q01130|SRSF2_HUMAN	SRSF2	Serine/arginine-rich splicing factor 2 OS=Homo sapiens OX=9606 GN=SRSF2 PE=1 SV=4	25.46	0	0	1	1	0	0	NF	1600000	NF	1600000	0	1	0
sp|O00767|SCD_HUMAN	SCD	Stearoyl-CoA desaturase OS=Homo sapiens OX=9606 GN=SCD PE=1 SV=2	41.5	0	0	1	1	0	0	NF	1400000	NF	1400000	0	1	0
sp|P00403|COX2_HUMAN	MT-CO2	Cytochrome c oxidase subunit 2 OS=Homo sapiens OX=9606 GN=MT-CO2 PE=1 SV=1	25.55	0	0	1	1	0	0	NF	1400000	NF	1400000	0	1	0
sp|P16520|GBB3_HUMAN	GNB3	Guanine nucleotide-binding protein G(I)/G(S)/G(T) subunit beta-3 OS=Homo sapiens OX=9606 GN=GNB3 PE=1 SV=1	37.2	0	0	1	1	0	0	NF	1300000	NF	1300000	0	1	0
sp|P24534|EF1B_HUMAN	EEF1B2	Elongation factor 1-beta OS=Homo sapiens OX=9606 GN=EEF1B2 PE=1 SV=3	24.75	0	0	1	1	0	0	NF	1300000	NF	1300000	0	1	0
sp|P26583|HMGB2_HUMAN	HMGB2	High mobility group protein B2 OS=Homo sapiens OX=9606 GN=HMGB2 PE=1 SV=2	24.02	0	0	1	1	0	0	NF	1300000	NF	1300000	0	1	0
sp|Q9H1R3|MYLK2_HUMAN	MYLK2	Myosin light chain kinase 2, skeletal/cardiac muscle OS=Homo sapiens OX=9606 GN=MYLK2 PE=1 SV=3	64.64	0	0	1	1	0	0	NF	1200000	NF	1200000	0	1	0
sp|Q15366|PCBP2_HUMAN	PCBP2	Poly(rC)-binding protein 2 OS=Homo sapiens OX=9606 GN=PCBP2 PE=1 SV=1	38.56	0	0	1	1	0	0	NF	1200000	NF	1200000	0	1	0
sp|Q96FQ6|S10AG_HUMAN	S100A16	Protein S100-A16 OS=Homo sapiens OX=9606 GN=S100A16 PE=1 SV=1	11.79	0	0	1	1	0	0	NF	1200000	NF	1200000	0	1	0
sp|O14979|HNRDL_HUMAN	HNRNPDL	Heterogeneous nuclear ribonucleoprotein D-like OS=Homo sapiens OX=9606 GN=HNRNPDL PE=1 SV=3	46.41	0	0	1	1	0	0	NF	1100000	NF	1100000	0	1	0
sp|Q4FZB7|KMT5B_HUMAN	KMT5B	Histone-lysine N-methyltransferase KMT5B OS=Homo sapiens OX=9606 GN=KMT5B PE=1 SV=5	99.13	0	0	1	1	0	0	NF	990000	NF	990000	0	1	0
sp|Q6NUK1|SCMC1_HUMAN	SLC25A24	Calcium-binding mitochondrial carrier protein SCaMC-1 OS=Homo sapiens OX=9606 GN=SLC25A24 PE=1 SV=2	53.32	0	0	1	1	0	0	NF	960000	NF	960000	0	1	0
sp|P22392|NDKB_HUMAN	NME2	Nucleoside diphosphate kinase B OS=Homo sapiens OX=9606 GN=NME2 PE=1 SV=1	17.29	0	0	1	1	0	0	NF	960000	NF	960000	0	1	0
sp|P05386|RLA1_HUMAN	RPLP1	60S acidic ribosomal protein P1 OS=Homo sapiens OX=9606 GN=RPLP1 PE=1 SV=1	11.51	0	0	1	1	0	0	NF	940000	NF	940000	0	1	0
sp|Q6NUK4|REEP3_HUMAN	REEP3	Receptor expression-enhancing protein 3 OS=Homo sapiens OX=9606 GN=REEP3 PE=1 SV=1	29.25	0	0	1	1	0	0	NF	930000	NF	930000	0	1	0
sp|Q96DA0|ZG16B_HUMAN	ZG16B	Zymogen granule protein 16 homolog B OS=Homo sapiens OX=9606 GN=ZG16B PE=1 SV=3	22.72	0	0	1	1	0	0	NF	880000	NF	880000	0	1	0
sp|P05121|PAI1_HUMAN	SERPINE1	Plasminogen activator inhibitor 1 OS=Homo sapiens OX=9606 GN=SERPINE1 PE=1 SV=1	45.03	0	0	1	1	0	0	NF	860000	NF	860000	0	1	0
sp|P47755|CAZA2_HUMAN	CAPZA2	F-actin-capping protein subunit alpha-2 OS=Homo sapiens OX=9606 GN=CAPZA2 PE=1 SV=3	32.93	0	0	1	1	0	0	NF	850000	NF	850000	0	1	0
sp|Q03135|CAV1_HUMAN	CAV1	Caveolin-1 OS=Homo sapiens OX=9606 GN=CAV1 PE=1 SV=4	20.46	0	0	1	1	0	0	NF	850000	NF	850000	0	1	0
sp|Q14117|DPYS_HUMAN	DPYS	Dihydropyrimidinase OS=Homo sapiens OX=9606 GN=DPYS PE=1 SV=1	56.59	0	0	1	1	0	0	NF	840000	NF	840000	0	1	0
sp|Q01105|SET_HUMAN	SET	Protein SET OS=Homo sapiens OX=9606 GN=SET PE=1 SV=3	33.47	0	0	1	1	0	0	NF	840000	NF	840000	0	1	0
sp|P30040|ERP29_HUMAN	ERP29	Endoplasmic reticulum resident protein 29 OS=Homo sapiens OX=9606 GN=ERP29 PE=1 SV=4	28.98	0	0	1	1	0	0	NF	840000	NF	840000	0	1	0
sp|P40925|MDHC_HUMAN	MDH1	Malate dehydrogenase, cytoplasmic OS=Homo sapiens OX=9606 GN=MDH1 PE=1 SV=4	36.4	0	0	1	1	0	0	NF	830000	NF	830000	0	1	0
sp|Q99497|PARK7_HUMAN	PARK7	Parkinson disease protein 7 OS=Homo sapiens OX=9606 GN=PARK7 PE=1 SV=2	19.88	0	0	1	1	0	0	NF	810000	NF	810000	0	1	0
sp|Q01518|CAP1_HUMAN	CAP1	Adenylyl cyclase-associated protein 1 OS=Homo sapiens OX=9606 GN=CAP1 PE=1 SV=5	51.87	0	0	1	1	0	0	NF	790000	NF	790000	0	1	0
sp|P12235|ADT1_HUMAN	SLC25A4	ADP/ATP translocase 1 OS=Homo sapiens OX=9606 GN=SLC25A4 PE=1 SV=4	33.04	0	0	1	1	0	0	NF	780000	NF	780000	0	1	0
sp|P53999|TCP4_HUMAN	SUB1	Activated RNA polymerase II transcriptional coactivator p15 OS=Homo sapiens OX=9606 GN=SUB1 PE=1 SV=3	14.39	0	0	1	1	0	0	NF	780000	NF	780000	0	1	0
sp|Q9UBC9|SPRR3_HUMAN	SPRR3	Small proline-rich protein 3 OS=Homo sapiens OX=9606 GN=SPRR3 PE=1 SV=2	18.14	0	0	1	1	0	0	NF	760000	NF	760000	0	1	0
sp|Q04837|SSBP_HUMAN	SSBP1	Single-stranded DNA-binding protein, mitochondrial OS=Homo sapiens OX=9606 GN=SSBP1 PE=1 SV=1	17.25	0	0	1	1	0	0	NF	760000	NF	760000	0	1	0
sp|A8MTJ3|GNAT3_HUMAN	GNAT3	Guanine nucleotide-binding protein G(t) subunit alpha-3 OS=Homo sapiens OX=9606 GN=GNAT3 PE=2 SV=2	40.33	0	0	1	1	0	0	NF	730000	NF	730000	0	1	0
sp|Q9NX63|MIC19_HUMAN	CHCHD3	MICOS complex subunit MIC19 OS=Homo sapiens OX=9606 GN=CHCHD3 PE=1 SV=1	26.14	0	0	1	1	0	0	NF	720000	NF	720000	0	1	0
sp|P53618|COPB_HUMAN	COPB1	Coatomer subunit beta OS=Homo sapiens OX=9606 GN=COPB1 PE=1 SV=3	107.07	0	0	1	1	0	0	NF	710000	NF	710000	0	1	0
sp|Q13907|IDI1_HUMAN	IDI1	Isopentenyl-diphosphate Delta-isomerase 1 OS=Homo sapiens OX=9606 GN=IDI1 PE=1 SV=2	26.3	0	0	1	1	0	0	NF	710000	NF	710000	0	1	0
sp|P02792|FRIL_HUMAN	FTL	Ferritin light chain OS=Homo sapiens OX=9606 GN=FTL PE=1 SV=2	20.01	0	0	1	1	0	0	NF	710000	NF	710000	0	1	0
sp|O94973|AP2A2_HUMAN	AP2A2	AP-2 complex subunit alpha-2 OS=Homo sapiens OX=9606 GN=AP2A2 PE=1 SV=2	103.89	0	0	1	1	0	0	NF	670000	NF	670000	0	1	0
sp|P11279|LAMP1_HUMAN	LAMP1	Lysosome-associated membrane glycoprotein 1 OS=Homo sapiens OX=9606 GN=LAMP1 PE=1 SV=3	44.85	0	0	1	1	0	0	NF	670000	NF	670000	0	1	0
sp|P27695|APEX1_HUMAN	APEX1	DNA-(apurinic or apyrimidinic site) endonuclease OS=Homo sapiens OX=9606 GN=APEX1 PE=1 SV=2	35.53	0	0	1	1	0	0	NF	660000	NF	660000	0	1	0
sp|P22061|PIMT_HUMAN	PCMT1	Protein-L-isoaspartate(D-aspartate) O-methyltransferase OS=Homo sapiens OX=9606 GN=PCMT1 PE=1 SV=4	24.62	0	0	1	1	0	0	NF	660000	NF	660000	0	1	0
sp|O95716|RAB3D_HUMAN	RAB3D	Ras-related protein Rab-3D OS=Homo sapiens OX=9606 GN=RAB3D PE=1 SV=1	24.25	0	0	1	1	0	0	NF	660000	NF	660000	0	1	0
sp|P61803|DAD1_HUMAN	DAD1	Dolichyl-diphosphooligosaccharide--protein glycosyltransferase subunit DAD1 OS=Homo sapiens OX=9606 GN=DAD1 PE=1 SV=3	12.49	0	0	1	1	0	0	NF	660000	NF	660000	0	1	0
sp|Q9BTV4|TMM43_HUMAN	TMEM43	Transmembrane protein 43 OS=Homo sapiens OX=9606 GN=TMEM43 PE=1 SV=1	44.85	0	0	1	1	0	0	NF	650000	NF	650000	0	1	0
sp|Q13642|FHL1_HUMAN	FHL1	Four and a half LIM domains protein 1 OS=Homo sapiens OX=9606 GN=FHL1 PE=1 SV=4	36.24	0	0	1	1	0	0	NF	630000	NF	630000	0	1	0
tr|D6R9P3|D6R9P3_HUMAN	HNRNPAB	Heterogeneous nuclear ribonucleoprotein A/B OS=Homo sapiens OX=9606 GN=HNRNPAB PE=1 SV=1	30.28	0	0	1	1	0	0	NF	630000	NF	630000	0	1	0
sp|Q8WZ75|ROBO4_HUMAN	ROBO4	Roundabout homolog 4 OS=Homo sapiens OX=9606 GN=ROBO4 PE=1 SV=1	107.39	0	0	1	1	0	0	NF	610000	NF	610000	0	1	0
sp|Q01650|LAT1_HUMAN	SLC7A5	Large neutral amino acids transporter small subunit 1 OS=Homo sapiens OX=9606 GN=SLC7A5 PE=1 SV=2	54.97	0	0	1	1	0	0	NF	610000	NF	610000	0	1	0
sp|P17812|PYRG1_HUMAN	CTPS1	CTP synthase 1 OS=Homo sapiens OX=9606 GN=CTPS1 PE=1 SV=2	66.65	0	0	1	1	0	0	NF	600000	NF	600000	0	1	0
sp|P52292|IMA1_HUMAN	KPNA2	Importin subunit alpha-1 OS=Homo sapiens OX=9606 GN=KPNA2 PE=1 SV=1	57.83	0	0	1	1	0	0	NF	580000	NF	580000	0	1	0
sp|P00505|AATM_HUMAN	GOT2	Aspartate aminotransferase, mitochondrial OS=Homo sapiens OX=9606 GN=GOT2 PE=1 SV=3	47.49	0	0	1	1	0	0	NF	580000	NF	580000	0	1	0
sp|O43822|CF410_HUMAN	CFAP410	Cilia- and flagella-associated protein 410 OS=Homo sapiens OX=9606 GN=CFAP410 PE=1 SV=1	28.32	0	0	1	1	0	0	NF	580000	NF	580000	0	1	0
sp|P56556|NDUA6_HUMAN	NDUFA6	NADH dehydrogenase [ubiquinone] 1 alpha subcomplex subunit 6 OS=Homo sapiens OX=9606 GN=NDUFA6 PE=1 SV=4	15.13	0	0	1	1	0	0	NF	580000	NF	580000	0	1	0
sp|P56134|ATPK_HUMAN	ATP5MF	ATP synthase subunit f, mitochondrial OS=Homo sapiens OX=9606 GN=ATP5MF PE=1 SV=3	10.91	0	0	1	1	0	0	NF	560000	NF	560000	0	1	0
sp|Q92688|AN32B_HUMAN	ANP32B	Acidic leucine-rich nuclear phosphoprotein 32 family member B OS=Homo sapiens OX=9606 GN=ANP32B PE=1 SV=1	28.77	0	0	1	1	0	0	NF	550000	NF	550000	0	1	0
sp|P26368|U2AF2_HUMAN	U2AF2	Splicing factor U2AF 65 kDa subunit OS=Homo sapiens OX=9606 GN=U2AF2 PE=1 SV=4	53.47	0	0	1	1	0	0	NF	540000	NF	540000	0	1	0
sp|P20042|IF2B_HUMAN	EIF2S2	Eukaryotic translation initiation factor 2 subunit 2 OS=Homo sapiens OX=9606 GN=EIF2S2 PE=1 SV=2	38.36	0	0	1	1	0	0	NF	540000	NF	540000	0	1	0
sp|P49720|PSB3_HUMAN	PSMB3	Proteasome subunit beta type-3 OS=Homo sapiens OX=9606 GN=PSMB3 PE=1 SV=2	22.93	0	0	1	1	0	0	NF	540000	NF	540000	0	1	0
sp|P52815|RM12_HUMAN	MRPL12	39S ribosomal protein L12, mitochondrial OS=Homo sapiens OX=9606 GN=MRPL12 PE=1 SV=2	21.33	0	0	1	1	0	0	NF	540000	NF	540000	0	1	0
sp|P62333|PRS10_HUMAN	PSMC6	26S proteasome regulatory subunit 10B OS=Homo sapiens OX=9606 GN=PSMC6 PE=1 SV=1	44.15	0	0	1	1	0	0	NF	530000	NF	530000	0	1	0
sp|P13796|PLSL_HUMAN	LCP1	Plastin-2 OS=Homo sapiens OX=9606 GN=LCP1 PE=1 SV=6	70.24	0	0	1	1	0	0	NF	520000	NF	520000	0	1	0
sp|P02679|FIBG_HUMAN	FGG	Fibrinogen gamma chain OS=Homo sapiens OX=9606 GN=FGG PE=1 SV=3	51.48	0	0	1	1	0	0	NF	510000	NF	510000	0	1	0
sp|P61158|ARP3_HUMAN	ACTR3	Actin-related protein 3 OS=Homo sapiens OX=9606 GN=ACTR3 PE=1 SV=3	47.34	0	0	1	1	0	0	NF	510000	NF	510000	0	1	0
sp|P68036|UB2L3_HUMAN	UBE2L3	Ubiquitin-conjugating enzyme E2 L3 OS=Homo sapiens OX=9606 GN=UBE2L3 PE=1 SV=1	17.85	0	0	1	1	0	0	NF	510000	NF	510000	0	1	0
sp|Q5TEC6|H37_HUMAN	H3-7	Histone H3-7 OS=Homo sapiens OX=9606 GN=H3-7 PE=1 SV=1	15.42	0	0	1	1	0	0	NF	510000	NF	510000	0	1	0
sp|P29692|EF1D_HUMAN	EEF1D	Elongation factor 1-delta OS=Homo sapiens OX=9606 GN=EEF1D PE=1 SV=5	31.1	0	0	1	1	0	0	NF	500000	NF	500000	0	1	0
sp|Q92616|GCN1_HUMAN	GCN1	eIF-2-alpha kinase activator GCN1 OS=Homo sapiens OX=9606 GN=GCN1 PE=1 SV=7	292.52	0	0	1	1	0	0	NF	490000	NF	490000	0	1	0
sp|P49327|FAS_HUMAN	FASN	Fatty acid synthase OS=Homo sapiens OX=9606 GN=FASN PE=1 SV=3	273.25	0	0	1	1	0	0	NF	490000	NF	490000	0	1	0
sp|Q07955|SRSF1_HUMAN	SRSF1	Serine/arginine-rich splicing factor 1 OS=Homo sapiens OX=9606 GN=SRSF1 PE=1 SV=2	27.73	0	0	1	1	0	0	NF	490000	NF	490000	0	1	0
sp|P20618|PSB1_HUMAN	PSMB1	Proteasome subunit beta type-1 OS=Homo sapiens OX=9606 GN=PSMB1 PE=1 SV=2	26.47	0	0	1	1	0	0	NF	490000	NF	490000	0	1	0
sp|P31939|PUR9_HUMAN	ATIC	Bifunctional purine biosynthesis protein ATIC OS=Homo sapiens OX=9606 GN=ATIC PE=1 SV=3	64.58	0	0	1	1	0	0	NF	470000	NF	470000	0	1	0
sp|O00264|PGRC1_HUMAN	PGRMC1	Membrane-associated progesterone receptor component 1 OS=Homo sapiens OX=9606 GN=PGRMC1 PE=1 SV=3	21.66	0	0	1	1	0	0	NF	470000	NF	470000	0	1	0
sp|O75746|S2512_HUMAN	SLC25A12	Electrogenic aspartate/glutamate antiporter SLC25A12, mitochondrial OS=Homo sapiens OX=9606 GN=SLC25A12 PE=1 SV=2	74.71	0	0	1	1	0	0	NF	460000	NF	460000	0	1	0
sp|Q12874|SF3A3_HUMAN	SF3A3	Splicing factor 3A subunit 3 OS=Homo sapiens OX=9606 GN=SF3A3 PE=1 SV=1	58.81	0	0	1	1	0	0	NF	460000	NF	460000	0	1	0
sp|Q9UQ80|PA2G4_HUMAN	PA2G4	Proliferation-associated protein 2G4 OS=Homo sapiens OX=9606 GN=PA2G4 PE=1 SV=3	43.76	0	0	1	1	0	0	NF	460000	NF	460000	0	1	0
sp|Q9BQ48|RM34_HUMAN	MRPL34	39S ribosomal protein L34, mitochondrial OS=Homo sapiens OX=9606 GN=MRPL34 PE=1 SV=1	10.16	0	0	1	1	0	0	NF	460000	NF	460000	0	1	0
sp|O95197|RTN3_HUMAN	RTN3	Reticulon-3 OS=Homo sapiens OX=9606 GN=RTN3 PE=1 SV=2	112.54	0	0	1	1	0	0	NF	450000	NF	450000	0	1	0
sp|P68402|PA1B2_HUMAN	PAFAH1B2	Platelet-activating factor acetylhydrolase IB subunit alpha2 OS=Homo sapiens OX=9606 GN=PAFAH1B2 PE=1 SV=1	25.55	0	0	1	1	0	0	NF	450000	NF	450000	0	1	0
sp|Q96KP4|CNDP2_HUMAN	CNDP2	Cytosolic non-specific dipeptidase OS=Homo sapiens OX=9606 GN=CNDP2 PE=1 SV=2	52.84	0	0	1	1	0	0	NF	440000	NF	440000	0	1	0
sp|P29373|RABP2_HUMAN	CRABP2	Cellular retinoic acid-binding protein 2 OS=Homo sapiens OX=9606 GN=CRABP2 PE=1 SV=2	15.68	0	0	1	1	0	0	NF	440000	NF	440000	0	1	0
sp|P55884|EIF3B_HUMAN	EIF3B	Eukaryotic translation initiation factor 3 subunit B OS=Homo sapiens OX=9606 GN=EIF3B PE=1 SV=3	92.42	0	0	1	1	0	0	NF	430000	NF	430000	0	1	0
sp|Q9UHX1|PUF60_HUMAN	PUF60	Poly(U)-binding-splicing factor PUF60 OS=Homo sapiens OX=9606 GN=PUF60 PE=1 SV=1	59.84	0	0	1	1	0	0	NF	430000	NF	430000	0	1	0
sp|P52565|GDIR1_HUMAN	ARHGDIA	Rho GDP-dissociation inhibitor 1 OS=Homo sapiens OX=9606 GN=ARHGDIA PE=1 SV=3	23.19	0	0	1	1	0	0	NF	430000	NF	430000	0	1	0
sp|Q07021|C1QBP_HUMAN	C1QBP	Complement component 1 Q subcomponent-binding protein, mitochondrial OS=Homo sapiens OX=9606 GN=C1QBP PE=1 SV=1	31.34	0	0	1	1	0	0	NF	420000	NF	420000	0	1	0
sp|P18669|PGAM1_HUMAN	PGAM1	Phosphoglycerate mutase 1 OS=Homo sapiens OX=9606 GN=PGAM1 PE=1 SV=2	28.79	0	0	1	1	0	0	NF	420000	NF	420000	0	1	0
sp|P51858|HDGF_HUMAN	HDGF	Hepatoma-derived growth factor OS=Homo sapiens OX=9606 GN=HDGF PE=1 SV=1	26.77	0	0	1	1	0	0	NF	420000	NF	420000	0	1	0
sp|P63010|AP2B1_HUMAN	AP2B1	AP-2 complex subunit beta OS=Homo sapiens OX=9606 GN=AP2B1 PE=1 SV=1	104.49	0	0	1	1	0	0	NF	410000	NF	410000	0	1	0
sp|Q9UHD8|SEPT9_HUMAN	SEPTIN9	Septin-9 OS=Homo sapiens OX=9606 GN=SEPTIN9 PE=1 SV=2	65.36	0	0	1	1	0	0	NF	410000	NF	410000	0	1	0
sp|Q15019|SEPT2_HUMAN	SEPTIN2	Septin-2 OS=Homo sapiens OX=9606 GN=SEPTIN2 PE=1 SV=1	41.46	0	0	1	1	0	0	NF	410000	NF	410000	0	1	0
sp|P16989|YBOX3_HUMAN	YBX3	Y-box-binding protein 3 OS=Homo sapiens OX=9606 GN=YBX3 PE=1 SV=4	40.07	0	0	1	1	0	0	NF	410000	NF	410000	0	1	0
sp|Q9NRX1|PNO1_HUMAN	PNO1	RNA-binding protein PNO1 OS=Homo sapiens OX=9606 GN=PNO1 PE=1 SV=1	27.91	0	0	1	1	0	0	NF	410000	NF	410000	0	1	0
sp|P61026|RAB10_HUMAN	RAB10	Ras-related protein Rab-10 OS=Homo sapiens OX=9606 GN=RAB10 PE=1 SV=1	22.53	0	0	1	1	0	0	NF	410000	NF	410000	0	1	0
sp|P48047|ATPO_HUMAN	ATP5PO	ATP synthase subunit O, mitochondrial OS=Homo sapiens OX=9606 GN=ATP5PO PE=1 SV=1	23.26	0	0	1	1	0	0	NF	400000	NF	400000	0	1	0
sp|Q8N0T1|RBIS_HUMAN	RBIS	Ribosomal biogenesis factor OS=Homo sapiens OX=9606 GN=RBIS PE=1 SV=4	11.45	0	0	1	1	0	0	NF	400000	NF	400000	0	1	0
sp|P62314|SMD1_HUMAN	SNRPD1	Small nuclear ribonucleoprotein Sm D1 OS=Homo sapiens OX=9606 GN=SNRPD1 PE=1 SV=1	13.27	0	0	1	1	0	0	NF	390000	NF	390000	0	1	0
sp|O00487|PSDE_HUMAN	PSMD14	26S proteasome non-ATPase regulatory subunit 14 OS=Homo sapiens OX=9606 GN=PSMD14 PE=1 SV=1	34.55	0	0	1	1	0	0	NF	380000	NF	380000	0	1	0
sp|Q00688|FKBP3_HUMAN	FKBP3	Peptidyl-prolyl cis-trans isomerase FKBP3 OS=Homo sapiens OX=9606 GN=FKBP3 PE=1 SV=1	25.16	0	0	1	1	0	0	NF	380000	NF	380000	0	1	0
sp|Q13185|CBX3_HUMAN	CBX3	Chromobox protein homolog 3 OS=Homo sapiens OX=9606 GN=CBX3 PE=1 SV=4	20.8	0	0	1	1	0	0	NF	380000	NF	380000	0	1	0
sp|P62714|PP2AB_HUMAN	PPP2CB	Serine/threonine-protein phosphatase 2A catalytic subunit beta isoform OS=Homo sapiens OX=9606 GN=PPP2CB PE=1 SV=1	35.55	0	0	1	1	0	0	NF	370000	NF	370000	0	1	0
sp|P11413|G6PD_HUMAN	G6PD	Glucose-6-phosphate 1-dehydrogenase OS=Homo sapiens OX=9606 GN=G6PD PE=1 SV=4	59.22	0	0	1	1	0	0	NF	360000	NF	360000	0	1	0
sp|Q15233|NONO_HUMAN	NONO	Non-POU domain-containing octamer-binding protein OS=Homo sapiens OX=9606 GN=NONO PE=1 SV=4	54.2	0	0	1	1	0	0	NF	350000	NF	350000	0	1	0
sp|Q9UBG3|CRNN_HUMAN	CRNN	Cornulin OS=Homo sapiens OX=9606 GN=CRNN PE=1 SV=1	53.5	0	0	1	1	0	0	NF	350000	NF	350000	0	1	0
sp|P54687|BCAT1_HUMAN	BCAT1	Branched-chain-amino-acid aminotransferase, cytosolic OS=Homo sapiens OX=9606 GN=BCAT1 PE=1 SV=3	42.94	0	0	1	1	0	0	NF	350000	NF	350000	0	1	0
sp|P05976|MYL1_HUMAN	MYL1	Myosin light chain 1/3, skeletal muscle isoform OS=Homo sapiens OX=9606 GN=MYL1 PE=1 SV=3	21.13	0	0	1	1	0	0	NF	350000	NF	350000	0	1	0
sp|O75964|ATP5L_HUMAN	ATP5MG	ATP synthase subunit g, mitochondrial OS=Homo sapiens OX=9606 GN=ATP5MG PE=1 SV=3	11.42	0	0	1	1	0	0	NF	350000	NF	350000	0	1	0
sp|Q14563|SEM3A_HUMAN	SEMA3A	Semaphorin-3A OS=Homo sapiens OX=9606 GN=SEMA3A PE=1 SV=1	88.83	0	0	1	1	0	0	NF	340000	NF	340000	0	1	0
sp|P47897|SYQ_HUMAN	QARS1	Glutamine--tRNA ligase OS=Homo sapiens OX=9606 GN=QARS1 PE=1 SV=1	87.74	0	0	1	1	0	0	NF	340000	NF	340000	0	1	0
sp|P17980|PRS6A_HUMAN	PSMC3	26S proteasome regulatory subunit 6A OS=Homo sapiens OX=9606 GN=PSMC3 PE=1 SV=3	49.17	0	0	1	1	0	0	NF	340000	NF	340000	0	1	0
sp|P51679|CCR4_HUMAN	CCR4	C-C chemokine receptor type 4 OS=Homo sapiens OX=9606 GN=CCR4 PE=1 SV=1	41.38	0	0	1	1	0	0	NF	340000	NF	340000	0	1	0
sp|Q9UJZ1|STML2_HUMAN	STOML2	Stomatin-like protein 2, mitochondrial OS=Homo sapiens OX=9606 GN=STOML2 PE=1 SV=1	38.51	0	0	1	1	0	0	NF	340000	NF	340000	0	1	0
sp|P60981|DEST_HUMAN	DSTN	Destrin OS=Homo sapiens OX=9606 GN=DSTN PE=1 SV=3	18.49	0	0	1	1	0	0	NF	340000	NF	340000	0	1	0
sp|O75394|RM33_HUMAN	MRPL33	39S ribosomal protein L33, mitochondrial OS=Homo sapiens OX=9606 GN=MRPL33 PE=1 SV=1	7.61	0	0	1	1	0	0	NF	340000	NF	340000	0	1	0
sp|P25205|MCM3_HUMAN	MCM3	DNA replication licensing factor MCM3 OS=Homo sapiens OX=9606 GN=MCM3 PE=1 SV=3	90.92	0	0	1	1	0	0	NF	330000	NF	330000	0	1	0
sp|Q9UNF1|MAGD2_HUMAN	MAGED2	Melanoma-associated antigen D2 OS=Homo sapiens OX=9606 GN=MAGED2 PE=1 SV=2	64.91	0	0	1	1	0	0	NF	330000	NF	330000	0	1	0
sp|P62195|PRS8_HUMAN	PSMC5	26S proteasome regulatory subunit 8 OS=Homo sapiens OX=9606 GN=PSMC5 PE=1 SV=1	45.6	0	0	1	1	0	0	NF	330000	NF	330000	0	1	0
sp|O75477|ERLN1_HUMAN	ERLIN1	Erlin-1 OS=Homo sapiens OX=9606 GN=ERLIN1 PE=1 SV=2	39.15	0	0	1	1	0	0	NF	330000	NF	330000	0	1	0
sp|P62873|GBB1_HUMAN	GNB1	Guanine nucleotide-binding protein G(I)/G(S)/G(T) subunit beta-1 OS=Homo sapiens OX=9606 GN=GNB1 PE=1 SV=3	37.35	0	0	1	1	0	0	NF	330000	NF	330000	0	1	0
sp|P24539|AT5F1_HUMAN	ATP5PB	ATP synthase F(0) complex subunit B1, mitochondrial OS=Homo sapiens OX=9606 GN=ATP5PB PE=1 SV=2	28.89	0	0	1	1	0	0	NF	330000	NF	330000	0	1	0
sp|Q86UP2|KTN1_HUMAN	KTN1	Kinectin OS=Homo sapiens OX=9606 GN=KTN1 PE=1 SV=1	156.18	0	0	1	1	0	0	NF	320000	NF	320000	0	1	0
sp|P26639|SYTC_HUMAN	TARS1	Threonine--tRNA ligase 1, cytoplasmic OS=Homo sapiens OX=9606 GN=TARS1 PE=1 SV=3	83.38	0	0	1	1	0	0	NF	320000	NF	320000	0	1	0
sp|Q9Y230|RUVB2_HUMAN	RUVBL2	RuvB-like 2 OS=Homo sapiens OX=9606 GN=RUVBL2 PE=1 SV=3	51.12	0	0	1	1	0	0	NF	320000	NF	320000	0	1	0
sp|Q9NQ29|LUC7L_HUMAN	LUC7L	Putative RNA-binding protein Luc7-like 1 OS=Homo sapiens OX=9606 GN=LUC7L PE=1 SV=1	43.7	0	0	1	1	0	0	NF	320000	NF	320000	0	1	0
sp|P45880|VDAC2_HUMAN	VDAC2	Voltage-dependent anion-selective channel protein 2 OS=Homo sapiens OX=9606 GN=VDAC2 PE=1 SV=2	31.55	0	0	1	1	0	0	NF	320000	NF	320000	0	1	0
sp|P99999|CYC_HUMAN	CYCS	Cytochrome c OS=Homo sapiens OX=9606 GN=CYCS PE=1 SV=2	11.74	0	0	1	1	0	0	NF	320000	NF	320000	0	1	0
sp|O14983|AT2A1_HUMAN	ATP2A1	Sarcoplasmic/endoplasmic reticulum calcium ATPase 1 OS=Homo sapiens OX=9606 GN=ATP2A1 PE=1 SV=1	110.18	0	0	1	1	0	0	NF	310000	NF	310000	0	1	0
sp|Q9H2G4|TSYL2_HUMAN	TSPYL2	Testis-specific Y-encoded-like protein 2 OS=Homo sapiens OX=9606 GN=TSPYL2 PE=1 SV=1	79.39	0	0	1	1	0	0	NF	310000	NF	310000	0	1	0
sp|Q15008|PSMD6_HUMAN	PSMD6	26S proteasome non-ATPase regulatory subunit 6 OS=Homo sapiens OX=9606 GN=PSMD6 PE=1 SV=1	45.5	0	0	1	1	0	0	NF	310000	NF	310000	0	1	0
sp|Q9UNM6|PSD13_HUMAN	PSMD13	26S proteasome non-ATPase regulatory subunit 13 OS=Homo sapiens OX=9606 GN=PSMD13 PE=1 SV=2	42.92	0	0	1	1	0	0	NF	310000	NF	310000	0	1	0
sp|Q9Y285|SYFA_HUMAN	FARSA	Phenylalanine--tRNA ligase alpha subunit OS=Homo sapiens OX=9606 GN=FARSA PE=1 SV=3	57.53	0	0	1	1	0	0	NF	300000	NF	300000	0	1	0
sp|P55010|IF5_HUMAN	EIF5	Eukaryotic translation initiation factor 5 OS=Homo sapiens OX=9606 GN=EIF5 PE=1 SV=2	49.19	0	0	1	1	0	0	NF	300000	NF	300000	0	1	0
sp|Q9Y696|CLIC4_HUMAN	CLIC4	Chloride intracellular channel protein 4 OS=Homo sapiens OX=9606 GN=CLIC4 PE=1 SV=4	28.75	0	0	1	1	0	0	NF	300000	NF	300000	0	1	0
sp|Q16527|CSRP2_HUMAN	CSRP2	Cysteine and glycine-rich protein 2 OS=Homo sapiens OX=9606 GN=CSRP2 PE=1 SV=3	20.94	0	0	1	1	0	0	NF	300000	NF	300000	0	1	0
sp|Q96TA2|YMEL1_HUMAN	YME1L1	ATP-dependent zinc metalloprotease YME1L1 OS=Homo sapiens OX=9606 GN=YME1L1 PE=1 SV=2	86.4	0	0	1	1	0	0	NF	290000	NF	290000	0	1	0
sp|Q15758|AAAT_HUMAN	SLC1A5	Neutral amino acid transporter B(0) OS=Homo sapiens OX=9606 GN=SLC1A5 PE=1 SV=2	56.56	0	0	1	1	0	0	NF	290000	NF	290000	0	1	0
sp|Q13162|PRDX4_HUMAN	PRDX4	Peroxiredoxin-4 OS=Homo sapiens OX=9606 GN=PRDX4 PE=1 SV=1	30.52	0	0	1	1	0	0	NF	290000	NF	290000	0	1	0
sp|P68871|HBB_HUMAN	HBB	Hemoglobin subunit beta OS=Homo sapiens OX=9606 GN=HBB PE=1 SV=2	15.99	0	0	1	1	0	0	NF	290000	NF	290000	0	1	0
sp|P10515|ODP2_HUMAN	DLAT	Dihydrolipoyllysine-residue acetyltransferase component of pyruvate dehydrogenase complex, mitochondrial OS=Homo sapiens OX=9606 GN=DLAT PE=1 SV=3	68.95	0	0	1	1	0	0	NF	280000	NF	280000	0	1	0
sp|Q9UBM7|DHCR7_HUMAN	DHCR7	7-dehydrocholesterol reductase OS=Homo sapiens OX=9606 GN=DHCR7 PE=1 SV=1	54.45	0	0	1	1	0	0	NF	280000	NF	280000	0	1	0
sp|Q14847|LASP1_HUMAN	LASP1	LIM and SH3 domain protein 1 OS=Homo sapiens OX=9606 GN=LASP1 PE=1 SV=2	29.7	0	0	1	1	0	0	NF	280000	NF	280000	0	1	0
sp|P06454|PTMA_HUMAN	PTMA	Prothymosin alpha OS=Homo sapiens OX=9606 GN=PTMA PE=1 SV=2	12.2	0	0	1	1	0	0	NF	280000	NF	280000	0	1	0
sp|P45974|UBP5_HUMAN	USP5	Ubiquitin carboxyl-terminal hydrolase 5 OS=Homo sapiens OX=9606 GN=USP5 PE=1 SV=2	95.73	0	0	1	1	0	0	NF	270000	NF	270000	0	1	0
sp|Q14624|ITIH4_HUMAN	ITIH4	Inter-alpha-trypsin inhibitor heavy chain H4 OS=Homo sapiens OX=9606 GN=ITIH4 PE=1 SV=4	103.29	0	0	1	1	0	0	NF	260000	NF	260000	0	1	0
sp|Q99708|CTIP_HUMAN	RBBP8	DNA endonuclease RBBP8 OS=Homo sapiens OX=9606 GN=RBBP8 PE=1 SV=2	101.88	0	0	1	1	0	0	NF	260000	NF	260000	0	1	0
sp|P11171|EPB41_HUMAN	EPB41	Protein 4.1 OS=Homo sapiens OX=9606 GN=EPB41 PE=1 SV=4	96.96	0	0	1	1	0	0	NF	260000	NF	260000	0	1	0
sp|O60506|HNRPQ_HUMAN	SYNCRIP	Heterogeneous nuclear ribonucleoprotein Q OS=Homo sapiens OX=9606 GN=SYNCRIP PE=1 SV=2	69.56	0	0	1	1	0	0	NF	260000	NF	260000	0	1	0
sp|Q9Y6M1|IF2B2_HUMAN	IGF2BP2	Insulin-like growth factor 2 mRNA-binding protein 2 OS=Homo sapiens OX=9606 GN=IGF2BP2 PE=1 SV=2	66.08	0	0	1	1	0	0	NF	260000	NF	260000	0	1	0
sp|P68400|CSK21_HUMAN	CSNK2A1	Casein kinase II subunit alpha OS=Homo sapiens OX=9606 GN=CSNK2A1 PE=1 SV=1	45.11	0	0	1	1	0	0	NF	260000	NF	260000	0	1	0
sp|P09960|LKHA4_HUMAN	LTA4H	Leukotriene A-4 hydrolase OS=Homo sapiens OX=9606 GN=LTA4H PE=1 SV=2	69.24	0	0	1	1	0	0	NF	250000	NF	250000	0	1	0
sp|Q16850|CP51A_HUMAN	CYP51A1	Lanosterol 14-alpha demethylase OS=Homo sapiens OX=9606 GN=CYP51A1 PE=1 SV=4	57.24	0	0	1	1	0	0	NF	250000	NF	250000	0	1	0
sp|Q13283|G3BP1_HUMAN	G3BP1	Ras GTPase-activating protein-binding protein 1 OS=Homo sapiens OX=9606 GN=G3BP1 PE=1 SV=1	52.13	0	0	1	1	0	0	NF	250000	NF	250000	0	1	0
sp|Q13148|TADBP_HUMAN	TARDBP	TAR DNA-binding protein 43 OS=Homo sapiens OX=9606 GN=TARDBP PE=1 SV=1	44.71	0	0	1	1	0	0	NF	250000	NF	250000	0	1	0
sp|O75390|CISY_HUMAN	CS	Citrate synthase, mitochondrial OS=Homo sapiens OX=9606 GN=CS PE=1 SV=2	51.68	0	0	1	1	0	0	NF	240000	NF	240000	0	1	0
sp|Q99729|ROAA_HUMAN	HNRNPAB	Heterogeneous nuclear ribonucleoprotein A/B OS=Homo sapiens OX=9606 GN=HNRNPAB PE=1 SV=2	36.2	0	0	1	1	0	0	NF	240000	NF	240000	0	1	0
sp|O75821|EIF3G_HUMAN	EIF3G	Eukaryotic translation initiation factor 3 subunit G OS=Homo sapiens OX=9606 GN=EIF3G PE=1 SV=2	35.59	0	0	1	1	0	0	NF	240000	NF	240000	0	1	0
sp|P21108|PRPS3_HUMAN	PRPS1L1	Ribose-phosphate pyrophosphokinase 3 OS=Homo sapiens OX=9606 GN=PRPS1L1 PE=1 SV=2	34.82	0	0	1	1	0	0	NF	240000	NF	240000	0	1	0
sp|O95292|VAPB_HUMAN	VAPB	Vesicle-associated membrane protein-associated protein B/C OS=Homo sapiens OX=9606 GN=VAPB PE=1 SV=3	27.21	0	0	1	1	0	0	NF	240000	NF	240000	0	1	0
sp|P16949|STMN1_HUMAN	STMN1	Stathmin OS=Homo sapiens OX=9606 GN=STMN1 PE=1 SV=3	17.29	0	0	1	1	0	0	NF	240000	NF	240000	0	1	0
sp|P01036|CYTS_HUMAN	CST4	Cystatin-S OS=Homo sapiens OX=9606 GN=CST4 PE=1 SV=3	16.2	0	0	1	1	0	0	NF	240000	NF	240000	0	1	0
sp|P53621|COPA_HUMAN	COPA	Coatomer subunit alpha OS=Homo sapiens OX=9606 GN=COPA PE=1 SV=2	138.26	0	0	1	1	0	0	NF	230000	NF	230000	0	1	0
sp|Q9BSJ8|ESYT1_HUMAN	ESYT1	Extended synaptotagmin-1 OS=Homo sapiens OX=9606 GN=ESYT1 PE=1 SV=1	122.78	0	0	1	1	0	0	NF	230000	NF	230000	0	1	0
sp|Q92499|DDX1_HUMAN	DDX1	ATP-dependent RNA helicase DDX1 OS=Homo sapiens OX=9606 GN=DDX1 PE=1 SV=2	82.38	0	0	1	1	0	0	NF	230000	NF	230000	0	1	0
sp|Q15046|SYK_HUMAN	KARS1	Lysine--tRNA ligase OS=Homo sapiens OX=9606 GN=KARS1 PE=1 SV=3	68	0	0	1	1	0	0	NF	230000	NF	230000	0	1	0
sp|Q9BPU6|DPYL5_HUMAN	DPYSL5	Dihydropyrimidinase-related protein 5 OS=Homo sapiens OX=9606 GN=DPYSL5 PE=1 SV=1	61.38	0	0	1	1	0	0	NF	230000	NF	230000	0	1	0
sp|Q99733|NP1L4_HUMAN	NAP1L4	Nucleosome assembly protein 1-like 4 OS=Homo sapiens OX=9606 GN=NAP1L4 PE=1 SV=1	42.8	0	0	1	1	0	0	NF	230000	NF	230000	0	1	0
sp|Q969H8|MYDGF_HUMAN	MYDGF	Myeloid-derived growth factor OS=Homo sapiens OX=9606 GN=MYDGF PE=1 SV=1	18.78	0	0	1	1	0	0	NF	230000	NF	230000	0	1	0
sp|P07814|SYEP_HUMAN	EPRS1	Bifunctional glutamate/proline--tRNA ligase OS=Homo sapiens OX=9606 GN=EPRS1 PE=1 SV=5	170.48	0	0	1	1	0	0	NF	220000	NF	220000	0	1	0
sp|Q5VZB9|DMRTA_HUMAN	DMRTA1	Doublesex- and mab-3-related transcription factor A1 OS=Homo sapiens OX=9606 GN=DMRTA1 PE=1 SV=1	53.09	0	0	1	1	0	0	NF	220000	NF	220000	0	1	0
sp|Q9UKM9|RALY_HUMAN	RALY	RNA-binding protein Raly OS=Homo sapiens OX=9606 GN=RALY PE=1 SV=1	32.44	0	0	1	1	0	0	NF	220000	NF	220000	0	1	0
sp|Q07812|BAX_HUMAN	BAX	Apoptosis regulator BAX OS=Homo sapiens OX=9606 GN=BAX PE=1 SV=1	21.17	0	0	1	1	0	0	NF	220000	NF	220000	0	1	0
sp|O75643|U520_HUMAN	SNRNP200	U5 small nuclear ribonucleoprotein 200 kDa helicase OS=Homo sapiens OX=9606 GN=SNRNP200 PE=1 SV=2	244.35	0	0	1	1	0	0	NF	210000	NF	210000	0	1	0
sp|Q8IZL8|PELP1_HUMAN	PELP1	Proline-, glutamic acid- and leucine-rich protein 1 OS=Homo sapiens OX=9606 GN=PELP1 PE=1 SV=2	119.62	0	0	1	1	0	0	NF	210000	NF	210000	0	1	0
sp|P08133|ANXA6_HUMAN	ANXA6	Annexin A6 OS=Homo sapiens OX=9606 GN=ANXA6 PE=1 SV=3	75.83	0	0	1	1	0	0	NF	210000	NF	210000	0	1	0
sp|Q9BZZ5|API5_HUMAN	API5	Apoptosis inhibitor 5 OS=Homo sapiens OX=9606 GN=API5 PE=1 SV=3	58.97	0	0	1	1	0	0	NF	210000	NF	210000	0	1	0
sp|O43809|CPSF5_HUMAN	NUDT21	Cleavage and polyadenylation specificity factor subunit 5 OS=Homo sapiens OX=9606 GN=NUDT21 PE=1 SV=1	26.21	0	0	1	1	0	0	NF	210000	NF	210000	0	1	0
sp|Q15029|U5S1_HUMAN	EFTUD2	116 kDa U5 small nuclear ribonucleoprotein component OS=Homo sapiens OX=9606 GN=EFTUD2 PE=1 SV=1	109.37	0	0	1	1	0	0	NF	200000	NF	200000	0	1	0
sp|P33991|MCM4_HUMAN	MCM4	DNA replication licensing factor MCM4 OS=Homo sapiens OX=9606 GN=MCM4 PE=1 SV=5	96.5	0	0	1	1	0	0	NF	200000	NF	200000	0	1	0
sp|Q14566|MCM6_HUMAN	MCM6	DNA replication licensing factor MCM6 OS=Homo sapiens OX=9606 GN=MCM6 PE=1 SV=1	92.83	0	0	1	1	0	0	NF	200000	NF	200000	0	1	0
sp|P33992|MCM5_HUMAN	MCM5	DNA replication licensing factor MCM5 OS=Homo sapiens OX=9606 GN=MCM5 PE=1 SV=5	82.23	0	0	1	1	0	0	NF	200000	NF	200000	0	1	0
sp|O95831|AIFM1_HUMAN	AIFM1	Apoptosis-inducing factor 1, mitochondrial OS=Homo sapiens OX=9606 GN=AIFM1 PE=1 SV=1	66.86	0	0	1	1	0	0	NF	200000	NF	200000	0	1	0
sp|O14828|SCAM3_HUMAN	SCAMP3	Secretory carrier-associated membrane protein 3 OS=Homo sapiens OX=9606 GN=SCAMP3 PE=1 SV=3	38.26	0	0	1	1	0	0	NF	200000	NF	200000	0	1	0
sp|O00560|SDCB1_HUMAN	SDCBP	Syntenin-1 OS=Homo sapiens OX=9606 GN=SDCBP PE=1 SV=1	32.42	0	0	1	1	0	0	NF	200000	NF	200000	0	1	0
sp|P84085|ARF5_HUMAN	ARF5	ADP-ribosylation factor 5 OS=Homo sapiens OX=9606 GN=ARF5 PE=1 SV=2	20.52	0	0	1	1	0	0	NF	200000	NF	200000	0	1	0
sp|Q09666|AHNK_HUMAN	AHNAK	Neuroblast differentiation-associated protein AHNAK OS=Homo sapiens OX=9606 GN=AHNAK PE=1 SV=2	628.7	0	0	1	1	0	0	NF	190000	NF	190000	0	1	0
sp|Q14152|EIF3A_HUMAN	EIF3A	Eukaryotic translation initiation factor 3 subunit A OS=Homo sapiens OX=9606 GN=EIF3A PE=1 SV=1	166.47	0	0	1	1	0	0	NF	190000	NF	190000	0	1	0
sp|O94906|PRP6_HUMAN	PRPF6	Pre-mRNA-processing factor 6 OS=Homo sapiens OX=9606 GN=PRPF6 PE=1 SV=1	106.86	0	0	1	1	0	0	NF	190000	NF	190000	0	1	0
sp|Q9NYF8|BCLF1_HUMAN	BCLAF1	Bcl-2-associated transcription factor 1 OS=Homo sapiens OX=9606 GN=BCLAF1 PE=1 SV=2	106.06	0	0	1	1	0	0	NF	190000	NF	190000	0	1	0
sp|P33993|MCM7_HUMAN	MCM7	DNA replication licensing factor MCM7 OS=Homo sapiens OX=9606 GN=MCM7 PE=1 SV=4	81.26	0	0	1	1	0	0	NF	190000	NF	190000	0	1	0
sp|O96019|ACL6A_HUMAN	ACTL6A	Actin-like protein 6A OS=Homo sapiens OX=9606 GN=ACTL6A PE=1 SV=1	47.43	0	0	1	1	0	0	NF	190000	NF	190000	0	1	0
sp|P31942|HNRH3_HUMAN	HNRNPH3	Heterogeneous nuclear ribonucleoprotein H3 OS=Homo sapiens OX=9606 GN=HNRNPH3 PE=1 SV=2	36.9	0	0	1	1	0	0	NF	190000	NF	190000	0	1	0
sp|P00491|PNPH_HUMAN	PNP	Purine nucleoside phosphorylase OS=Homo sapiens OX=9606 GN=PNP PE=1 SV=2	32.1	0	0	1	1	0	0	NF	190000	NF	190000	0	1	0
sp|Q13620|CUL4B_HUMAN	CUL4B	Cullin-4B OS=Homo sapiens OX=9606 GN=CUL4B PE=1 SV=4	103.92	0	0	1	1	0	0	NF	180000	NF	180000	0	1	0
sp|P42166|LAP2A_HUMAN	TMPO	Lamina-associated polypeptide 2, isoform alpha OS=Homo sapiens OX=9606 GN=TMPO PE=1 SV=2	75.45	0	0	1	1	0	0	NF	180000	NF	180000	0	1	0
sp|O95793|STAU1_HUMAN	STAU1	Double-stranded RNA-binding protein Staufen homolog 1 OS=Homo sapiens OX=9606 GN=STAU1 PE=1 SV=2	63.14	0	0	1	1	0	0	NF	180000	NF	180000	0	1	0
sp|P49591|SYSC_HUMAN	SARS1	Serine--tRNA ligase, cytoplasmic OS=Homo sapiens OX=9606 GN=SARS1 PE=1 SV=3	58.74	0	0	1	1	0	0	NF	180000	NF	180000	0	1	0
sp|P35659|DEK_HUMAN	DEK	Protein DEK OS=Homo sapiens OX=9606 GN=DEK PE=1 SV=1	42.65	0	0	1	1	0	0	NF	180000	NF	180000	0	1	0
sp|Q15738|NSDHL_HUMAN	NSDHL	Sterol-4-alpha-carboxylate 3-dehydrogenase, decarboxylating OS=Homo sapiens OX=9606 GN=NSDHL PE=1 SV=2	41.87	0	0	1	1	0	0	NF	180000	NF	180000	0	1	0
sp|O00154|BACH_HUMAN	ACOT7	Cytosolic acyl coenzyme A thioester hydrolase OS=Homo sapiens OX=9606 GN=ACOT7 PE=1 SV=3	41.77	0	0	1	1	0	0	NF	180000	NF	180000	0	1	0
sp|O95433|AHSA1_HUMAN	AHSA1	Activator of 90 kDa heat shock protein ATPase homolog 1 OS=Homo sapiens OX=9606 GN=AHSA1 PE=1 SV=1	38.25	0	0	1	1	0	0	NF	180000	NF	180000	0	1	0
sp|O94905|ERLN2_HUMAN	ERLIN2	Erlin-2 OS=Homo sapiens OX=9606 GN=ERLIN2 PE=1 SV=1	37.82	0	0	1	1	0	0	NF	180000	NF	180000	0	1	0
sp|P61289|PSME3_HUMAN	PSME3	Proteasome activator complex subunit 3 OS=Homo sapiens OX=9606 GN=PSME3 PE=1 SV=1	29.49	0	0	1	1	0	0	NF	180000	NF	180000	0	1	0
sp|Q9UI30|TR112_HUMAN	TRMT112	Multifunctional methyltransferase subunit TRM112-like protein OS=Homo sapiens OX=9606 GN=TRMT112 PE=1 SV=1	14.19	0	0	1	1	0	0	NF	180000	NF	180000	0	1	0
sp|P42167|LAP2B_HUMAN	TMPO	Lamina-associated polypeptide 2, isoforms beta/gamma OS=Homo sapiens OX=9606 GN=TMPO PE=1 SV=2	50.64	0	0	1	1	0	0	NF	170000	NF	170000	0	1	0
sp|P48556|PSMD8_HUMAN	PSMD8	26S proteasome non-ATPase regulatory subunit 8 OS=Homo sapiens OX=9606 GN=PSMD8 PE=1 SV=2	39.59	0	0	1	1	0	0	NF	170000	NF	170000	0	1	0
sp|P54886|P5CS_HUMAN	ALDH18A1	Delta-1-pyrroline-5-carboxylate synthase OS=Homo sapiens OX=9606 GN=ALDH18A1 PE=1 SV=2	87.25	0	0	1	1	0	0	NF	160000	NF	160000	0	1	0
sp|Q9UN86|G3BP2_HUMAN	G3BP2	Ras GTPase-activating protein-binding protein 2 OS=Homo sapiens OX=9606 GN=G3BP2 PE=1 SV=2	54.09	0	0	1	1	0	0	NF	160000	NF	160000	0	1	0
sp|P27816|MAP4_HUMAN	MAP4	Microtubule-associated protein 4 OS=Homo sapiens OX=9606 GN=MAP4 PE=1 SV=3	120.93	0	0	1	1	0	0	NF	150000	NF	150000	0	1	0
sp|Q9P0L0|VAPA_HUMAN	VAPA	Vesicle-associated membrane protein-associated protein A OS=Homo sapiens OX=9606 GN=VAPA PE=1 SV=3	27.88	0	0	1	1	0	0	NF	150000	NF	150000	0	1	0
sp|Q16643|DREB_HUMAN	DBN1	Drebrin OS=Homo sapiens OX=9606 GN=DBN1 PE=1 SV=4	71.39	0	0	1	1	0	0	NF	140000	NF	140000	0	1	0
sp|P42704|LPPRC_HUMAN	LRPPRC	Leucine-rich PPR motif-containing protein, mitochondrial OS=Homo sapiens OX=9606 GN=LRPPRC PE=1 SV=3	157.81	0	0	1	1	0	0	NF	130000	NF	130000	0	1	0
sp|Q8WX93|PALLD_HUMAN	PALLD	Palladin OS=Homo sapiens OX=9606 GN=PALLD PE=1 SV=3	150.47	0	0	1	1	0	0	NF	130000	NF	130000	0	1	0
sp|P26196|DDX6_HUMAN	DDX6	Probable ATP-dependent RNA helicase DDX6 OS=Homo sapiens OX=9606 GN=DDX6 PE=1 SV=2	54.38	0	0	1	1	0	0	NF	130000	NF	130000	0	1	0
sp|P21246|PTN_HUMAN	PTN	Pleiotrophin OS=Homo sapiens OX=9606 GN=PTN PE=1 SV=1	18.93	0	0	1	1	0	0	NF	120000	NF	120000	0	1	0
sp|Q9UHD9|UBQL2_HUMAN	UBQLN2	Ubiquilin-2 OS=Homo sapiens OX=9606 GN=UBQLN2 PE=1 SV=2	65.65	0	0	1	1	0	0	NF	110000	NF	110000	0	1	0
sp|O14531|DPYL4_HUMAN	DPYSL4	Dihydropyrimidinase-related protein 4 OS=Homo sapiens OX=9606 GN=DPYSL4 PE=1 SV=2	61.84	0	0	1	1	0	0	NF	110000	NF	110000	0	1	0
sp|P49756|RBM25_HUMAN	RBM25	RNA-binding protein 25 OS=Homo sapiens OX=9606 GN=RBM25 PE=1 SV=3	100.12	0	0	1	1	0	0	NF	100000	NF	100000	0	1	0
sp|P02787|TRFE_HUMAN	TF	Serotransferrin OS=Homo sapiens OX=9606 GN=TF PE=1 SV=4	77	0	0	1	1	0	0	NF	78000	NF	78000	0	1	0

## Sheet: Table S3
Table S3. Cell count (n) and proportion (%) of each annotated cell type in organoids generated in 9 experimental conditions after random dowansampleing (n=16,182).
(a) 1st random dowansampling. (source data for Fig. 6, A-C)
Cell Type	Total of 9 Conditions		Condition 1		Condition 2		Condition 3		Condition 4		Condition 5		Condition 6		Condition 7		Condition 8		Condition 9
			d45-WT		d45-KO#2		d45-KO#5		d90-WT		d90-KO#2		d90-KO#5		d150-WT		d150-KO#2		d150-KO#5
	n	%	n	%	n	%	n	%	n	%	n	%	n	%	n	%	n	%	n	%
Astroglia	65	0.401681	1	0.0556174	13	0.723026	22	1.22358	2	0.111235	3	0.166852	0	0	1	0.0556174	17	0.945495	6	0.333704
Dopaminergic neurons	317	1.95897	90	5.00556	64	3.55951	6	0.333704	65	3.61513	16	0.889878	34	1.89099	18	1.00111	11	0.611791	13	0.723026
GABAergic neurons	1610	9.94933	296	16.4627	157	8.73192	41	2.28031	540	30.0334	147	8.17575	186	10.3448	64	3.55951	47	2.61402	132	7.34149
Glutamatergic neurons	4714	29.1311	302	16.7964	308	17.1301	618	34.3715	345	19.188	621	34.5384	706	39.2659	299	16.6296	673	37.4305	842	46.8298
Intermediate progenitors	683	4.22074	74	4.11568	138	7.67519	100	5.56174	23	1.2792	105	5.83982	97	5.39488	17	0.945495	90	5.00556	39	2.16908
Neural progenitor cells	4816	29.7615	902	50.1669	764	42.4917	418	23.2481	648	36.04	285	15.8509	344	19.1324	840	46.7186	309	17.1858	306	17.0189
Unknown	1678	10.3695	75	4.1713	75	4.1713	213	11.8465	114	6.34038	228	12.6808	145	8.06452	195	10.8454	397	22.0801	236	13.1257
Ventral progenitors	2299	14.2071	58	3.22581	279	15.5172	380	21.1346	61	3.39266	393	21.8576	286	15.9066	364	20.2447	254	14.1268	224	12.4583
Grand Total	16182	100	1798	100	1798	100	1798	100	1798	100	1798	100	1798	100	1798	100	1798	100	1798	100
(b) 2nd random dowansampling.
Cell Type	Total of 9 Conditions		Condition 1		Condition 2		Condition 3		Condition 4		Condition 5		Condition 6		Condition 7		Condition 8		Condition 9
			d45-WT		d45-KO#2		d45-KO#5		d90-WT		d90-KO#2		d90-KO#5		d150-WT		d150-KO#2		d150-KO#5
	n	%	n	%	n	%	n	%	n	%	n	%	n	%	n	%	n	%	n	%
Astroglia	80	0.494376	4	0.222469	14	0.778643	22	1.22358	2	0.111235	4	0.222469	2	0.111235	1	0.0556174	21	1.16796	10	0.556174
Dopaminergic neurons	334	2.06402	86	4.78309	71	3.94883	5	0.278087	63	3.50389	24	1.33482	39	2.16908	18	1.00111	12	0.667408	16	0.889878
GABAergic neurons	1607	9.93079	306	17.0189	135	7.50834	46	2.5584	542	30.1446	167	9.2881	191	10.6229	64	3.55951	47	2.61402	109	6.06229
Glutamatergic neurons	4598	28.4143	295	16.4071	310	17.2414	587	32.6474	332	18.465	606	33.7041	671	37.3192	299	16.6296	695	38.6541	803	44.6607
Intermediate progenitors	688	4.25164	74	4.11568	115	6.396	121	6.7297	23	1.2792	120	6.67408	82	4.56062	17	0.945495	89	4.94994	47	2.61402
Neural progenitor cells	4889	30.2126	910	50.6118	808	44.9388	402	22.3582	641	35.6507	254	14.1268	390	21.6908	840	46.7186	295	16.4071	349	19.4105
Unknown	1690	10.4437	80	4.44939	75	4.1713	226	12.5695	124	6.89655	219	12.1802	157	8.73192	195	10.8454	394	21.9132	220	12.2358
Ventral progenitors	2296	14.1886	43	2.39155	270	15.0167	389	21.6352	71	3.94883	404	22.4694	266	14.7942	364	20.2447	245	13.6263	244	13.5706
Grand Total	16182	100	1798	100	1798	100	1798	100	1798	100	1798	100	1798	100	1798	100	1798	100	1798	100
(c) 3rd random dowansampling.
Cell Type	Total of 9 Conditions		Condition 1		Condition 2		Condition 3		Condition 4		Condition 5		Condition 6		Condition 7		Condition 8		Condition 9
			d45-WT		d45-KO#2		d45-KO#5		d90-WT		d90-KO#2		d90-KO#5		d150-WT		d150-KO#2		d150-KO#5
	n	%	n	%	n	%	n	%	n	%	n	%	n	%	n	%	n	%	n	%
Astroglia	70	0.432579	1	0.0556174	20	1.11235	16	0.889878	2	0.111235	3	0.166852	2	0.111235	1	0.0556174	19	1.05673	6	0.333704
Dopaminergic neurons	303	1.87245	77	4.28254	59	3.28142	5	0.278087	61	3.39266	13	0.723026	43	2.39155	18	1.00111	11	0.611791	16	0.889878
GABAergic neurons	1578	9.75158	290	16.129	149	8.28699	48	2.66963	525	29.1991	140	7.78643	188	10.4561	64	3.55951	37	2.05784	137	7.61958
Glutamatergic neurons	4643	28.6924	314	17.4638	290	16.129	596	33.1479	347	19.2992	649	36.0957	698	38.8209	299	16.6296	668	37.1524	782	43.4928
Intermediate progenitors	679	4.19602	55	3.05895	108	6.00667	130	7.23026	34	1.89099	93	5.17241	100	5.56174	17	0.945495	88	4.89433	54	3.00334
Neural progenitor cells	4832	29.8603	902	50.1669	811	45.1057	392	21.802	631	35.0945	277	15.406	355	19.7442	840	46.7186	312	17.3526	312	17.3526
Unknown	1755	10.8454	107	5.95106	83	4.61624	239	13.2925	126	7.00779	233	12.9588	126	7.00779	195	10.8454	403	22.4138	243	13.515
Ventral progenitors	2322	14.3493	52	2.8921	278	15.4616	372	20.6897	72	4.00445	390	21.6908	286	15.9066	364	20.2447	260	14.4605	248	13.7931
Grand Total	16182	100	1798	100	1798	100	1798	100	1798	100	1798	100	1798	100	1798	100	1798	100	1798	100

## Sheet: Table S4
Table S4. Cell count (n) and proportion (%) of each annotated cell type in organoids generated in 6 experimental conditions after random dowansampleing (n=43,830).
(a) 1st random dowansampling. (source data for Fig. S9, C and D)
Cell Type	Total of 6 Conditions		Condition 1		Condition 2		Condition 3		Condition 4		Condition 5		Condition 6
			d45-WT		d45-KO#2		d45-KO#5		d90-WT		d90-KO#2		d90-KO#5
	n	%	n	%	n	%	n	%	n	%	n	%	n	%
Astroglia	180	0.410678	10	0.136893	59	0.807666	84	1.1499	5	0.0684463	17	0.232717	5	0.0684463
Dopaminergic neurons	1102	2.51426	329	4.50376	261	3.5729	29	0.396988	257	3.51814	64	0.876112	162	2.21766
GABAergic neurons	5567	12.7013	1199	16.4134	621	8.50103	197	2.69678	2149	29.4182	620	8.48734	781	10.6913
Glutamatergic neurons	11856	27.05	1317	18.0287	1215	16.6324	2560	35.0445	1347	18.4394	2610	35.729	2807	38.4257
Intermediate progenitors	2151	4.9076	247	3.38125	526	7.20055	452	6.18754	112	1.5332	442	6.05065	372	5.0924
Neural progenitor cells	13757	31.3872	3645	49.8973	3210	43.9425	1636	22.3956	2701	36.9747	1102	15.0856	1463	20.0274
Unknown	3536	8.06753	360	4.92813	323	4.42163	882	12.0739	461	6.31075	923	12.6352	587	8.03559
Ventral progenitors	5681	12.9614	198	2.71047	1090	14.9213	1465	20.0548	273	3.73717	1527	20.9035	1128	15.4415
Grand Total	43830	100	7305	100	7305	100	7305	100	7305	100	7305	100	7305	100
(b) 2nd random dowansampling.
Cell Type	Total of 6 Conditions		Condition 1		Condition 2		Condition 3		Condition 4		Condition 5		Condition 6
			d45-WT		d45-KO#2		d45-KO#5		d90-WT		d90-KO#2		d90-KO#5
	n	%	n	%	n	%	n	%	n	%	n	%	n	%
Astroglia	169	0.385581	9	0.123203	56	0.766598	84	1.1499	4	0.054757	11	0.150582	5	0.0684463
Dopaminergic neurons	1119	2.55305	372	5.0924	234	3.20329	27	0.36961	263	3.60027	61	0.835044	162	2.21766
GABAergic neurons	5544	12.6489	1207	16.5229	633	8.6653	187	2.55989	2123	29.0623	613	8.39151	781	10.6913
Glutamatergic neurons	11749	26.8058	1289	17.6454	1239	16.961	2493	34.1273	1319	18.0561	2602	35.6194	2807	38.4257
Intermediate progenitors	2162	4.93269	241	3.29911	520	7.11841	473	6.47502	110	1.50582	446	6.10541	372	5.0924
Neural progenitor cells	13818	31.5264	3606	49.3634	3213	43.9836	1700	23.2717	2711	37.1116	1125	15.4004	1463	20.0274
Unknown	3571	8.14739	395	5.40726	333	4.55852	849	11.6222	486	6.65298	921	12.6078	587	8.03559
Ventral progenitors	5698	13.0002	186	2.5462	1077	14.7433	1492	20.4244	289	3.95619	1526	20.8898	1128	15.4415
Grand Total	43830	100	7305	100	7305	100	7305	100	7305	100	7305	100	7305	100
(c) 3rd random dowansampling.
Cell Type	Total of 6 Conditions		Condition 1		Condition 2		Condition 3		Condition 4		Condition 5		Condition 6
			d45-WT		d45-KO#2		d45-KO#5		d90-WT		d90-KO#2		d90-KO#5
	n	%	n	%	n	%	n	%	n	%	n	%	n	%
Astroglia	178	0.406115	7	0.0958248	64	0.876112	82	1.12252	6	0.0821355	14	0.19165	5	0.0684463
Dopaminergic neurons	1148	2.61921	389	5.32512	232	3.17591	30	0.410678	272	3.72348	63	0.862423	162	2.21766
GABAergic neurons	5548	12.658	1191	16.3039	650	8.89802	200	2.73785	2116	28.9665	610	8.35044	781	10.6913
Glutamatergic neurons	11708	26.7123	1286	17.6044	1218	16.6735	2511	34.3737	1302	17.8234	2584	35.373	2807	38.4257
Intermediate progenitors	2172	4.95551	257	3.51814	503	6.88569	472	6.46133	110	1.50582	458	6.26968	372	5.0924
Neural progenitor cells	13836	31.5674	3621	49.5688	3225	44.1478	1686	23.0801	2720	37.2348	1121	15.3457	1463	20.0274
Unknown	3561	8.12457	373	5.10609	317	4.33949	863	11.8138	492	6.73511	929	12.7173	587	8.03559
Ventral progenitors	5679	12.9569	181	2.47775	1096	15.0034	1461	20	287	3.92882	1526	20.8898	1128	15.4415
Grand Total	43830	100	7305	100	7305	100	7305	100	7305	100	7305	100	7305	100

## Sheet: Table S5
Table S5. DEGs identified in the pseudo-bulk RNA-seq analysis of FNDC4 KO versus WT organoids based on the snRNA-seq data.
	baseMean	log2FoldChange	lfcSE	stat	pvalue	padj	|log2FoldChange|
ITPR1	6.32704	-2.35682	0.0378472	62.272	0	0	2.35682
ZNF385D	10.1938	-2.21912	0.0382348	58.0394	0	0	2.21912
OPCML	12.9315	2.16415	0.0376498	-57.481	0	0	2.16415
SOX5	9.27839	2.04934	0.0335003	-61.174	0	0	2.04934
NFIB	6.05239	1.99292	0.0326605	-61.0194	0	0	1.99292
THSD7A	8.10935	1.96993	0.034197	-57.6055	0	0	1.96993
CNTN5	7.60606	-1.91723	0.0385965	49.6737	0	0	1.91723
GRID2	11.4059	-1.88556	0.0354468	53.194	0	0	1.88556
CA8	5.36437	-1.77256	0.0355697	49.8333	0	0	1.77256
NFIA	7.24489	1.73971	0.0336469	-51.7049	0	0	1.73971
MPPED2	3.00529	1.73345	0.0306767	-56.5072	0	0	1.73345
ADGRL2	3.67945	-1.72177	0.0328581	52.4002	0	0	1.72177
SYNE2	3.9268	1.7017	0.0311773	-54.5814	0	0	1.7017
UNC5C	5.65507	-1.69631	0.0343018	49.4526	0	0	1.69631
CNTNAP4	5.43419	-1.68292	0.0357654	47.0543	0	0	1.68292
MEIS2	4.38189	1.60149	0.0329827	-48.5555	0	0	1.60149
LINGO2	7.16612	-1.51324	0.0351189	43.0892	0	0	1.51324
PDE1A	4.74735	1.4847	0.0327113	-45.3879	0	0	1.4847
TMTC1	2.5366	1.46024	0.0302379	-48.2917	0	0	1.46024
GALNTL6	3.91092	-1.44378	0.0340645	42.3836	0	0	1.44378
RBMS1	2.72709	-1.34428	0.030464	44.1269	0	0	1.34428
MIR325HG	5.44651	-1.34139	0.0321956	41.6639	0	0	1.34139
PCDH9	13.0063	-1.32792	0.0364626	36.4186	2.16e-290	7.49e-288	1.32792
KCNIP4	5.16667	-1.32552	0.036739	36.0794	4.78e-285	1.55e-282	1.32552
ZFPM2	3.93702	1.32316	0.0314992	-42.0062	0	0	1.32316
ADGRL3	7.23457	-1.29682	0.0330854	39.1963	0	0	1.29682
TENM2	8.75904	-1.28655	0.0349894	36.7698	5.62e-296	2.15e-293	1.28655
RBMS3	3.53514	-1.25821	0.0310495	40.5227	0	0	1.25821
TENM4	6.31453	1.24769	0.0321891	-38.7613	0	0	1.24769
DLGAP1	12.0867	1.24769	0.0338881	-36.8178	9.57e-297	3.75e-294	1.24769
GLI3	2.63381	1.21363	0.0299484	-40.524	0	0	1.21363
MT-RNR2	2.76479	1.2089	0.0281179	-42.994	0	0	1.2089
NLGN1	9.85305	1.20795	0.0341756	-35.3453	1.18e-273	3.55e-271	1.20795
SPOCK3	2.58571	-1.20688	0.0303306	39.791	0	0	1.20688
LRRC4C	6.02464	-1.2065	0.0338692	35.6224	6.3e-278	1.96e-275	1.2065
TMEFF2	2.65717	-1.19666	0.0307681	38.893	0	0	1.19666
NRXN3	13.6119	-1.19404	0.0364494	32.759	2.26e-235	5.32e-233	1.19404
COL4A6	1.93456	1.17008	0.0288732	-40.5248	0	0	1.17008
GPC6	5.69925	1.15436	0.0337594	-34.1937	3e-256	7.65e-254	1.15436
LINC01551	1.69469	1.15017	0.0275101	-41.809	0	0	1.15017
IMMP2L	4.73275	-1.14771	0.0332696	34.4973	8.81e-261	2.36e-258	1.14771
BCL11B	1.81499	1.14567	0.0284257	-40.3041	0	0	1.14567
GRM7	2.89978	-1.14077	0.031208	36.5538	1.55e-292	5.78e-290	1.14077
EBF1	3.5837	-1.13976	0.0321918	35.4054	1.41e-274	4.3e-272	1.13976
CDH11	2.97435	-1.13901	0.0312217	36.4813	2.19e-291	7.78e-289	1.13901
ADAMTSL1	4.25183	-1.13084	0.0357258	31.6534	6.82e-220	1.49e-217	1.13084
LRFN5	3.12851	-1.12449	0.0300981	37.3609	1.68e-305	6.77e-303	1.12449
NRG1	14.3673	-1.11658	0.0390328	28.6061	5.64e-180	8.79e-178	1.11658
PTPRZ1	3.62587	1.1139	0.0292301	-38.1078	0	0	1.1139
CDON	2.62879	1.1083	0.0284287	-38.9853	0	0	1.1083
LINC01965	1.6182	1.0936	0.0289439	-37.7833	0	0	1.0936
EGFEM1P	3.76159	1.09183	0.0319039	-34.2224	1.12e-256	2.9e-254	1.09183
CREB5	2.37459	1.08413	0.0296723	-36.5369	2.88e-292	1.05e-289	1.08413
DISC1FP1	1.79682	-1.06628	0.0303835	35.0941	8.29e-270	2.39e-267	1.06628
TCF4	4.04189	1.06057	0.0301406	-35.1875	3.11e-271	9.13e-269	1.06057
COL4A5	2.43118	1.05678	0.029086	-36.3331	4.87e-289	1.65e-286	1.05678
PDGFC	1.90416	1.05364	0.0279999	-37.63	0	0	1.05364
HS6ST3	6.8306	-1.05278	0.036387	28.9328	4.62e-184	7.59e-182	1.05278
KAZN	13.7606	1.04643	0.0359089	-29.1413	1.08e-186	1.81e-184	1.04643
XKR4	4.13837	-1.03845	0.0314206	33.0502	1.55e-239	3.75e-237	1.03845
GAREM1	2.31599	1.0314	0.0283882	-36.3321	5.04e-289	1.67e-286	1.0314
ERBB4	5.72508	-1.01432	0.03456	29.3495	2.43e-189	4.12e-187	1.01432
RORA	8.87495	-1.00528	0.033328	30.1631	7.22e-200	1.31e-197	1.00528
CDH18	2.73056	-0.997995	0.031954	31.2322	3.89e-214	8.14e-212	0.997995
GREB1L	2.7259	-0.997823	0.0278077	35.883	5.63e-282	1.79e-279	0.997823
NR2F2-AS1	2.49754	-0.98835	0.028275	34.9549	1.09e-267	3.09e-265	0.98835
NELL2	3.54354	0.982969	0.0303891	-32.3461	1.57e-229	3.53e-227	0.982969
ENSG00000289986	1.88372	-0.977955	0.029107	33.5986	1.76e-247	4.41e-245	0.977955
HDAC9	3.36026	0.9758	0.0297319	-32.82	3.05e-236	7.28e-234	0.9758
KCNT2	2.61592	0.969848	0.0277993	-34.8874	1.15e-266	3.2e-264	0.969848
NTRK2	3.12568	-0.969142	0.0296918	32.64	1.11e-233	2.57e-231	0.969142
NELL1	2.31973	-0.956475	0.0294636	32.463	3.55e-231	8.1e-229	0.956475
KCNH7	5.8588	0.954579	0.032444	-29.4224	2.84e-190	4.88e-188	0.954579
BCL11A	3.20601	0.954073	0.029669	-32.1573	6.99e-227	1.55e-224	0.954073
DAB1	22.8622	-0.950961	0.0386067	24.632	5.73e-134	5.92e-132	0.950961
MGAT4C	3.32265	-0.950026	0.0339779	27.9601	4.97e-172	7.09e-170	0.950026
FGF14	6.9467	-0.946086	0.0324976	29.1125	2.49e-186	4.14e-184	0.946086
MT-RNR1	2.3326	0.935767	0.0269931	-34.6669	2.48e-263	6.77e-261	0.935767
DOK6	3.18373	0.933516	0.0298212	-31.3038	4.14e-215	8.78e-213	0.933516
CSMD3	4.02118	-0.920134	0.0305554	30.1136	3.21e-199	5.78e-197	0.920134
ENSG00000260664	1.5764	0.916831	0.0267467	-34.2782	1.66e-257	4.36e-255	0.916831
KCNMA1	3.21933	-0.9131	0.0298418	30.598	1.3e-205	2.52e-203	0.9131
ANO4	2.42625	-0.908219	0.029112	31.1974	1.15e-213	2.38e-211	0.908219
DLG2	9.38673	0.906537	0.0333516	-27.1812	1.08e-162	1.46e-160	0.906537
SHISA9	2.03815	-0.904681	0.0297861	30.3726	1.27e-202	2.36e-200	0.904681
RMST	3.45053	-0.904655	0.0314647	28.7514	8.69e-182	1.4e-179	0.904655
ADAMTS3	2.3473	0.892652	0.029836	-29.9186	1.13e-196	1.98e-194	0.892652
EML1	1.79463	0.891636	0.026655	-33.4509	2.5e-245	6.15e-243	0.891636
ZEB2	3.00429	0.885639	0.029591	-29.9293	8.17e-197	1.45e-194	0.885639
RIMS2	3.28258	-0.884089	0.0296193	29.8485	9.19e-196	1.6e-193	0.884089
NBEA	7.81727	0.87793	0.0320229	-27.4157	1.78e-165	2.45e-163	0.87793
KCNH8	3.06033	-0.872141	0.0284593	30.6452	3.06e-206	6e-204	0.872141
EBF3	2.25548	-0.869715	0.0285306	30.4836	4.3e-204	8.21e-202	0.869715
ENSG00000281566	4.50173	0.866488	0.0306464	-28.2738	7.27e-176	1.11e-173	0.866488
FAT4	2.17561	0.861466	0.0274695	-31.3608	6.93e-216	1.49e-213	0.861466
SLC24A2	1.71486	0.860894	0.0279307	-30.8225	1.31e-208	2.66e-206	0.860894
GRM1	2.66986	-0.860093	0.0303306	28.3573	6.8e-177	1.05e-174	0.860093
PBX3	4.29263	-0.857439	0.0305438	28.0725	2.12e-173	3.09e-171	0.857439
PTPRM	5.70546	-0.850282	0.031825	26.7174	2.95e-157	3.89e-155	0.850282
ADARB2	2.52729	-0.844953	0.0322048	26.2369	1.01e-151	1.26e-149	0.844953
ENSG00000287996	2.25712	-0.844649	0.0328547	25.7086	9.36e-146	1.1e-143	0.844649
ATP2B2	3.04947	-0.844596	0.0294006	28.7271	1.75e-181	2.75e-179	0.844596
ARPP21	2.3033	0.842544	0.0298721	-28.2051	5.07e-175	7.51e-173	0.842544
PRKG1	4.40498	-0.832987	0.033085	25.1772	7.13e-140	8.06e-138	0.832987
ST18	1.55814	0.832452	0.0273616	-30.4241	2.64e-203	4.98e-201	0.832452
DLEU2	1.98649	0.832291	0.0271442	-30.6618	1.84e-206	3.65e-204	0.832291
LHX1-DT	1.82996	-0.830141	0.02701	30.7345	1.97e-207	3.96e-205	0.830141
SHROOM3	2.591	0.828047	0.0297907	-27.7955	4.92e-170	6.96e-168	0.828047
DMD	11.5431	-0.827393	0.0358341	23.0895	5.9e-118	5.27e-116	0.827393
CSMD1	6.20327	-0.826598	0.035671	23.1728	8.56e-119	7.78e-117	0.826598
LRRTM4	7.74261	0.818814	0.0359651	-22.7669	9.76e-115	8.33e-113	0.818814
LINC01414	2.60442	-0.816894	0.0289357	28.2314	2.41e-175	3.61e-173	0.816894
PHACTR1	4.78541	0.812499	0.0312588	-25.9927	5.99e-149	7.32e-147	0.812499
SEMA3A	1.67315	0.809202	0.0267919	-30.2033	2.14e-200	3.95e-198	0.809202
GRIK1	1.87906	-0.800161	0.0289591	27.6308	4.75e-168	6.66e-166	0.800161
ASIC2	2.39576	-0.797584	0.0316783	25.1776	7.05e-140	8.03e-138	0.797584
IGF2BP2	3.17999	0.787146	0.0278674	-28.2462	1.59e-175	2.4e-173	0.787146
ENSG00000231252	1.86482	0.787027	0.0279936	-28.1145	6.51e-174	9.57e-172	0.787027
FRAS1	1.74361	-0.785631	0.0273323	28.7437	1.09e-181	1.73e-179	0.785631
MDGA2	4.75548	-0.783321	0.0320109	24.4705	3.05e-132	3.09e-130	0.783321
PLPPR1	2.49918	0.780558	0.0285832	-27.3083	3.38e-164	4.61e-162	0.780558
ENSG00000243620	1.87094	-0.779631	0.029629	26.3131	1.36e-152	1.73e-150	0.779631
MIR4500HG	1.54938	-0.776698	0.0269469	28.8233	1.1e-182	1.78e-180	0.776698
FRMPD4	2.37559	-0.767282	0.0294621	26.043	1.62e-149	1.99e-147	0.767282
PSD3	4.0784	0.761569	0.0304959	-24.9728	1.21e-137	1.34e-135	0.761569
SLC35F3	2.05175	-0.759986	0.0283268	26.8292	1.47e-158	1.96e-156	0.759986
KCNIP1	2.90571	-0.75778	0.0292214	25.9323	2.88e-148	3.49e-146	0.75778
SYN3	3.16539	-0.755112	0.0319214	23.6554	1.04e-123	9.73e-122	0.755112
GRIA4	1.99471	-0.754077	0.0283098	26.6366	2.56e-156	3.34e-154	0.754077
PTPRE	1.76196	-0.746257	0.026661	27.9906	2.12e-172	3.05e-170	0.746257
KCND2	2.83662	-0.74612	0.0300238	24.851	2.52e-136	2.73e-134	0.74612
KIF26B	2.63143	-0.742866	0.0290692	25.5551	4.82e-144	5.53e-142	0.742866
MIR924HG	1.56234	0.742821	0.0284988	-26.065	9.09e-150	1.13e-147	0.742821
HMGA2	1.44085	0.740265	0.0269548	-27.4632	4.84e-166	6.72e-164	0.740265
PCDH15	2.52273	-0.740235	0.0299861	24.686	1.51e-134	1.59e-132	0.740235
BACH2	3.27455	0.739979	0.0286084	-25.8658	1.62e-147	1.91e-145	0.739979
MAML2	2.59867	-0.739	0.0285063	25.9241	3.56e-148	4.25e-146	0.739
HECW1	4.61793	0.734767	0.0311943	-23.5545	1.13e-122	1.05e-120	0.734767
VAV3	1.99206	-0.730119	0.0274381	26.6096	5.25e-156	6.79e-154	0.730119
RIMS1	3.13792	-0.730091	0.029446	24.7942	1.04e-135	1.11e-133	0.730091
LHFPL3	2.22307	-0.726269	0.0291018	24.9561	1.83e-137	2.01e-135	0.726269
ENSG00000287694	1.44642	-0.723802	0.026752	27.056	3.25e-161	4.35e-159	0.723802
KLHL1	2.22426	-0.719352	0.0292911	24.5587	3.49e-133	3.58e-131	0.719352
ENSG00000271860	4.79993	0.718501	0.0327513	-21.9381	1.13e-106	9.09e-105	0.718501
MYO5B	1.64266	0.715337	0.0272641	-26.2374	9.96e-152	1.26e-149	0.715337
LUZP2	1.86537	-0.714791	0.0295789	24.1656	5.12e-129	5.11e-127	0.714791
RBFOX3	2.70099	0.712871	0.0296498	-24.043	9.87e-128	9.73e-126	0.712871
PDE4D	5.9404	-0.702669	0.0319117	22.0192	1.89e-107	1.56e-105	0.702669
FOXP1	2.8588	0.698378	0.0283133	-24.6661	2.48e-134	2.57e-132	0.698378
EPHA6	3.57275	0.697184	0.0327302	-21.3009	1.11e-100	8.29e-99	0.697184
KIRREL3	4.25447	-0.696541	0.034069	20.445	6.65e-93	4.62e-91	0.696541
KCNQ3	4.49854	0.69614	0.0319161	-21.8115	1.8e-105	1.43e-103	0.69614
PCDH11X	2.02848	-0.694987	0.0303898	22.869	9.45e-116	8.15e-114	0.694987
ST3GAL1	1.48028	0.694741	0.0263653	-26.3506	5.05e-153	6.48e-151	0.694741
PIP5K1B	1.50675	-0.693898	0.0270963	25.6086	1.22e-144	1.42e-142	0.693898
FUT9	2.77099	0.693626	0.028109	-24.6763	1.92e-134	2.01e-132	0.693626
AKT3	4.12851	0.692235	0.0289517	-23.91	2.41e-126	2.33e-124	0.692235
KCNB2	3.05057	0.689444	0.0304822	-22.6179	2.89e-113	2.45e-111	0.689444
NALF1	8.52428	-0.689381	0.0346104	19.9183	2.82e-88	1.85e-86	0.689381
NEAT1	3.773	-0.685342	0.0322654	21.2408	4.01e-100	2.93e-98	0.685342
EFNB2	1.66146	0.684432	0.0263992	-25.9262	3.37e-148	4.06e-146	0.684432
TMEM108	3.79427	0.682155	0.0307362	-22.1939	3.94e-109	3.28e-107	0.682155
CACNA1C	5.29874	-0.677856	0.0312599	21.6845	2.87e-104	2.23e-102	0.677856
THSD7B	1.57046	-0.674397	0.0288682	23.3612	1.06e-120	9.75e-119	0.674397
NAV2	5.40069	-0.67006	0.0311851	21.4865	2.08e-102	1.59e-100	0.67006
TSPAN5	2.88034	0.6691	0.0282585	-23.6778	6.11e-124	5.76e-122	0.6691
GAD2	1.53185	-0.668694	0.0260951	25.6253	7.97e-145	9.29e-143	0.668694
KITLG	1.61838	-0.666255	0.0265256	25.1174	3.21e-139	3.61e-137	0.666255
SETBP1	5.93793	0.662452	0.0313322	-21.1429	3.21e-99	2.33e-97	0.662452
LHX2	1.318	0.66077	0.0265905	-24.8499	2.59e-136	2.79e-134	0.66077
EML6	2.19286	-0.659603	0.0278193	23.7103	2.82e-124	2.68e-122	0.659603
FBXL7	3.0178	0.657107	0.0314929	-20.8652	1.11e-96	8.02e-95	0.657107
GAD1	1.60442	-0.655797	0.0261134	25.1135	3.54e-139	3.95e-137	0.655797
SEL1L3	1.42506	0.655359	0.0263111	-24.9081	6.09e-137	6.64e-135	0.655359
NEDD4L	5.54308	0.654995	0.0305637	-21.4305	6.95e-102	5.23e-100	0.654995
KCTD8	1.65882	-0.652605	0.0283757	22.9987	4.8e-117	4.24e-115	0.652605
GLCCI1	2.44295	0.651788	0.0273445	-23.8361	1.41e-125	1.35e-123	0.651788
ENSG00000242593	1.6213	-0.650373	0.026303	24.7262	5.59e-135	5.93e-133	0.650373
CAP2	1.73886	0.649827	0.0265557	-24.4703	3.06e-132	3.09e-130	0.649827
CTNND2	11.1484	0.646646	0.0330071	-19.5911	1.84e-85	1.14e-83	0.646646
SGCD	1.78195	-0.639711	0.0287474	22.2529	1.06e-109	8.88e-108	0.639711
CNTNAP5	3.43839	-0.639646	0.0330715	19.3413	2.41e-83	1.44e-81	0.639646
ST6GALNAC3	3.14102	0.638615	0.0297787	-21.4454	5.05e-102	3.83e-100	0.638615
HS3ST2	1.46468	-0.636839	0.0260539	24.4431	5.95e-132	5.98e-130	0.636839
SLC35F4	1.57795	-0.635938	0.0265818	23.9238	1.73e-126	1.68e-124	0.635938
CUX2	2.42671	-0.635235	0.0276869	22.9436	1.71e-116	1.49e-114	0.635235
SLIT2	3.00602	-0.63317	0.03047	20.7801	6.56e-96	4.66e-94	0.63317
PTGER3	1.4592	-0.629563	0.0267782	23.5103	3.2e-122	2.96e-120	0.629563
TAFA1	2.29956	-0.628888	0.0307109	20.4777	3.41e-93	2.38e-91	0.628888
RAI14	1.7155	0.627726	0.0261917	-23.9666	6.21e-127	6.08e-125	0.627726
ARHGAP26	1.86272	-0.624706	0.026266	23.7838	4.91e-125	4.69e-123	0.624706
GRIA2	4.2102	0.62267	0.0300972	-20.6886	4.38e-95	3.07e-93	0.62267
SOX2-OT	3.6527	-0.619814	0.0340419	18.2074	4.51e-74	2.43e-72	0.619814
MOB3B	1.55869	0.618808	0.0269563	-22.956	1.28e-116	1.13e-114	0.618808
SH3RF3	2.35058	0.614513	0.0280211	-21.9303	1.33e-106	1.07e-104	0.614513
LMO3	1.63454	0.614035	0.0278757	-22.0276	1.57e-107	1.3e-105	0.614035
PLCB1	6.84082	0.613447	0.0313018	-19.5978	1.61e-85	1.01e-83	0.613447
ARHGAP6	1.59091	-0.612661	0.0264783	23.1382	1.91e-118	1.73e-116	0.612661
CNTN4	3.14257	-0.612279	0.031242	19.5979	1.61e-85	1.01e-83	0.612279
LIN7A	1.71376	0.609374	0.0263914	-23.0899	5.85e-118	5.25e-116	0.609374
FIGN	1.93994	-0.608709	0.0263896	23.0663	1.01e-117	8.97e-116	0.608709
LHFPL2	1.64695	-0.607393	0.0261314	23.2438	1.64e-119	1.5e-117	0.607393
PAX3	1.59556	-0.606537	0.0264442	22.9365	2.01e-116	1.75e-114	0.606537
DACH1	4.44925	0.605583	0.0309906	-19.5409	4.93e-85	3.05e-83	0.605583
MCC	1.7333	-0.604162	0.0264351	22.8546	1.32e-115	1.13e-113	0.604162
CDH7	1.45473	0.601328	0.0276056	-21.7828	3.38e-105	2.66e-103	0.601328
SLC6A1	1.63992	-0.599183	0.0249054	24.0584	6.82e-128	6.77e-126	0.599183
EYS	1.44323	0.596694	0.0271369	-21.9883	3.73e-107	3.06e-105	0.596694
SPIRE1	2.66804	0.595849	0.027397	-21.7487	7.1e-105	5.53e-103	0.595849
PANTR1	2.04536	0.594254	0.0270456	-21.9723	5.3e-107	4.33e-105	0.594254
STXBP5L	1.9833	-0.591215	0.0270083	21.8901	3.23e-106	2.58e-104	0.591215
MAML3	3.10999	0.588876	0.0296459	-19.8636	8.4e-88	5.41e-86	0.588876
LINC02899	1.92917	0.588701	0.0274518	-21.4449	5.1e-102	3.86e-100	0.588701
CORO2B	2.24188	0.588118	0.0272421	-21.5886	2.3e-103	1.77e-101	0.588118
SSBP2	5.47271	0.587024	0.0298991	-19.6335	8e-86	5.07e-84	0.587024
OLFM3	1.45309	-0.585669	0.0260717	22.4638	9.39e-112	7.92e-110	0.585669
ZNF804B	1.67871	-0.585007	0.0302381	19.3467	2.17e-83	1.3e-81	0.585007
LINC01122	4.47472	0.582279	0.0312817	-18.614	2.47e-77	1.39e-75	0.582279
LDB2	2.58069	0.580459	0.028975	-20.0331	2.83e-89	1.87e-87	0.580459
PTPRD	11.5168	0.577471	0.0357516	-16.1523	1.09e-58	4.83e-57	0.577471
DSCAM	4.47809	-0.576173	0.0323786	17.7949	7.74e-71	4.02e-69	0.576173
NHSL1	2.023	0.575924	0.0270491	-21.2918	1.35e-100	9.97e-99	0.575924
COL25A1	1.44104	0.575371	0.0276583	-20.8029	4.08e-96	2.92e-94	0.575371
SORCS3	2.01479	-0.573587	0.0285566	20.0859	9.8e-90	6.59e-88	0.573587
GALNT17	2.10734	-0.571416	0.0275095	20.7716	7.83e-96	5.53e-94	0.571416
PARD3B	7.07129	-0.571031	0.0330634	17.2708	7.81e-67	3.83e-65	0.571031
ROBO1	6.91283	0.570925	0.034702	-16.4522	8.08e-61	3.7e-59	0.570925
UBE2E2	3.1329	-0.569937	0.0287305	19.8373	1.42e-87	9.1e-86	0.569937
LINC01013	1.48457	-0.566983	0.0258304	21.9502	8.62e-107	7e-105	0.566983
CYRIA	1.67808	0.564427	0.0259225	-21.7736	4.13e-105	3.23e-103	0.564427
EPHA7	2.97317	0.564395	0.0305559	-18.4709	3.54e-76	1.97e-74	0.564395
ESRRG	1.71915	-0.5638	0.0264639	21.3045	1.03e-100	7.72e-99	0.5638
SAMD5	1.78532	-0.561604	0.0286618	19.5942	1.73e-85	1.08e-83	0.561604
DNM3	2.87714	-0.560379	0.0279007	20.0848	1e-89	6.71e-88	0.560379
MAPK10	4.10487	-0.559286	0.0291051	19.2161	2.72e-82	1.59e-80	0.559286
ABTB3	1.45482	-0.558865	0.0256376	21.7987	2.39e-105	1.89e-103	0.558865
TRMT9B	1.37979	0.557115	0.0261558	-21.2999	1.14e-100	8.44e-99	0.557115
CCND2	1.44788	0.554617	0.0256251	-21.6435	6.99e-104	5.39e-102	0.554617
CACNA2D3	1.93666	-0.553943	0.0287785	19.2485	1.45e-82	8.6e-81	0.553943
MALRD1	1.37039	0.551869	0.0265508	-20.7854	5.87e-96	4.19e-94	0.551869
TMEM163	2.07621	0.549039	0.0275893	-19.9004	4.03e-88	2.62e-86	0.549039
PLXNA2	2.71376	0.546947	0.0290125	-18.8522	2.82e-79	1.61e-77	0.546947
VRK1	1.49078	0.546283	0.0256644	-21.2856	1.54e-100	1.13e-98	0.546283
DIAPH3	1.36783	0.544222	0.026936	-20.2043	8.97e-91	6.17e-89	0.544222
SLA	1.30513	0.54378	0.0262383	-20.7246	2.08e-95	1.46e-93	0.54378
PELI2	2.0889	0.543506	0.0274331	-19.812	2.34e-87	1.5e-85	0.543506
ENSG00000267327	1.49361	0.54335	0.0267033	-20.3477	4.87e-92	3.36e-90	0.54335
CCDC171	2.22599	0.540077	0.0268083	-20.1459	2.92e-90	1.99e-88	0.540077
RAPGEF2	2.79244	0.539206	0.0271035	-19.8943	4.56e-88	2.95e-86	0.539206
MYO16	1.77136	-0.538643	0.0258819	20.8116	3.4e-96	2.45e-94	0.538643
SGCZ	1.81617	-0.536706	0.0308437	17.4009	8.13e-68	4.04e-66	0.536706
TNPO1	2.55778	0.535696	0.0266979	-20.0651	1.49e-89	9.94e-88	0.535696
SLC44A5	3.76396	0.534612	0.0301099	-17.7553	1.57e-70	8.09e-69	0.534612
NXPH1	1.66183	-0.533615	0.0291984	18.2755	1.3e-74	7.1e-73	0.533615
CACNB4	2.5544	-0.533485	0.0278538	19.153	9.13e-82	5.28e-80	0.533485
KLHL29	2.58041	0.532936	0.0301857	-17.6552	9.28e-70	4.71e-68	0.532936
RUNX1T1	3.80221	0.532162	0.0303355	-17.5425	6.78e-69	3.43e-67	0.532162
UBASH3B	1.91092	-0.531086	0.0263699	20.1399	3.3e-90	2.23e-88	0.531086
AFDN	3.92525	0.53028	0.0283435	-18.709	4.18e-78	2.36e-76	0.53028
NR2F1-AS1	2.66913	-0.529411	0.0272887	19.4004	7.66e-84	4.61e-82	0.529411
APOLD1	1.41119	0.527508	0.0270137	-19.5275	6.41e-85	3.95e-83	0.527508
SLC24A3	1.84082	-0.526679	0.0270345	19.4817	1.57e-84	9.55e-83	0.526679
FOXG1	1.2374	0.522992	0.0259128	-20.1828	1.39e-90	9.5e-89	0.522992
KIAA1217	1.5586	0.5224	0.0268108	-19.4847	1.48e-84	9.05e-83	0.5224
FGF13	7.42461	-0.521654	0.0326186	15.9925	1.44e-57	6.22e-56	0.521654
SMARCA2	1.97225	0.521439	0.0265713	-19.6241	9.62e-86	6.07e-84	0.521439
NAALADL2	1.82777	0.520959	0.0267152	-19.5005	1.09e-84	6.67e-83	0.520959
TMTC2	3.93054	-0.519612	0.0303878	17.0994	1.5e-65	7.25e-64	0.519612
ERC2	5.2981	-0.518389	0.0313632	16.5285	2.29e-61	1.05e-59	0.518389
ZFHX2-AS1	1.36446	0.518138	0.025683	-20.1743	1.65e-90	1.12e-88	0.518138
GRIA1	6.62212	0.517631	0.0322265	-16.0623	4.69e-58	2.04e-56	0.517631
IGF2BP3	2.54993	0.516935	0.0269761	-19.1627	7.58e-82	4.4e-80	0.516935
SLC2A13	1.74471	-0.516124	0.0257303	20.059	1.69e-89	1.12e-87	0.516124
CERS6	3.37304	0.514348	0.0282053	-18.2358	2.68e-74	1.46e-72	0.514348
CHST11	4.72472	-0.514196	0.0329453	15.6076	6.46e-55	2.68e-53	0.514196
NFIX	1.27793	0.513411	0.0257573	-19.9327	2.12e-88	1.4e-86	0.513411
SLC4A4	1.55458	-0.511154	0.0265898	19.2237	2.35e-82	1.38e-80	0.511154
POSTN	1.28806	-0.510981	0.02566	19.9135	3.11e-88	2.03e-86	0.510981
MIR222HG	1.34319	0.50956	0.0258478	-19.7139	1.64e-86	1.04e-84	0.50956
UNC5D	2.08005	-0.509396	0.0301475	16.8968	4.75e-64	2.21e-62	0.509396
MEGF11	1.59054	-0.508831	0.0270221	18.8301	4.28e-79	2.43e-77	0.508831
TLL1	1.33954	-0.50862	0.0264645	19.219	2.57e-82	1.51e-80	0.50862
TOX	3.16621	0.505948	0.0296347	-17.0728	2.37e-65	1.14e-63	0.505948
DOK5	1.49169	0.505915	0.0266608	-18.976	2.69e-80	1.55e-78	0.505915
SORCS2	2.3692	-0.505725	0.0278773	18.1411	1.51e-73	8.12e-72	0.505725
MMS22L	1.49124	0.505553	0.0264147	-19.1391	1.19e-81	6.88e-80	0.505553
FHOD3	4.09602	0.505288	0.0294934	-17.1323	8.53e-66	4.15e-64	0.505288
SLC1A2	2.16365	0.505161	0.0268127	-18.8403	3.53e-79	2.01e-77	0.505161
COL11A1	1.66877	0.504665	0.0263263	-19.1697	6.63e-82	3.87e-80	0.504665
GABRG3	1.87003	-0.503537	0.0282707	17.8113	5.78e-71	3.01e-69	0.503537
TSHZ2	2.04153	-0.502746	0.0295321	17.0237	5.48e-65	2.62e-63	0.502746
SLC8A1	4.73211	0.502491	0.0315714	-15.916	4.91e-57	2.11e-55	0.502491
GSE1	2.68675	0.500669	0.0277904	-18.0159	1.46e-72	7.76e-71	0.500669
ENSG00000228999	1.51488	0.499637	0.029218	-17.1003	1.48e-65	7.16e-64	0.499637
MTUS2	1.76661	-0.496606	0.0269438	18.4311	7.39e-76	4.09e-74	0.496606
GLIS3	2.12614	-0.496494	0.0292907	16.9506	1.91e-64	8.95e-63	0.496494
ANKRD44	2.40809	0.495379	0.0269655	-18.3708	2.25e-75	1.24e-73	0.495379
CDH13	1.87432	-0.492721	0.0282464	17.4437	3.84e-68	1.94e-66	0.492721
PALM2AKAP2	1.56216	-0.492463	0.0255455	19.2778	8.24e-83	4.9e-81	0.492463
DLEU1	1.86491	0.49185	0.0275076	-17.8805	1.67e-71	8.78e-70	0.49185
TRPC3	1.34894	-0.491607	0.0253353	19.404	7.14e-84	4.31e-82	0.491607
RCAN2	1.44925	-0.491384	0.0252658	19.4486	2.99e-84	1.81e-82	0.491384
FAT3	5.44113	0.491221	0.0318309	-15.4322	9.94e-54	4.06e-52	0.491221
DNER	3.05632	-0.491031	0.0289943	16.9354	2.47e-64	1.15e-62	0.491031
LDLRAD3	2.14147	0.490689	0.0272105	-18.0331	1.07e-72	5.7e-71	0.490689
TFDP2	1.92004	0.486102	0.0263281	-18.4632	4.08e-76	2.27e-74	0.486102
SEMA6D	2.90535	-0.485375	0.0300095	16.1741	7.69e-59	3.4e-57	0.485375
MEIS1	1.70938	-0.482896	0.0263805	18.305	7.55e-75	4.15e-73	0.482896
LRRC7	6.75922	0.482378	0.0321701	-14.9946	7.96e-51	3.08e-49	0.482378
ADCY1	1.8912	-0.481377	0.0258442	18.6261	1.97e-77	1.11e-75	0.481377
RGS6	1.49252	-0.480986	0.0275835	17.4375	4.28e-68	2.15e-66	0.480986
DNAH14	1.93839	-0.478485	0.0266997	17.921	8.09e-72	4.26e-70	0.478485
RALGAPA2	3.0983	0.478296	0.0277163	-17.2568	9.95e-67	4.85e-65	0.478296
FSTL5	3.91064	-0.478117	0.0322662	14.8179	1.12e-49	4.22e-48	0.478117
CRB1	1.51059	0.477584	0.0257937	-18.5155	1.55e-76	8.66e-75	0.477584
FMNL2	3.86738	0.475828	0.0289786	-16.4199	1.38e-60	6.26e-59	0.475828
LINC01748	1.48193	0.475373	0.0266837	-17.8151	5.4e-71	2.82e-69	0.475373
CHN2	1.97554	-0.474408	0.0274479	17.2839	6.22e-67	3.06e-65	0.474408
ENSG00000285718	1.20655	0.47285	0.0272844	-17.3304	2.77e-67	1.37e-65	0.47285
PRKD1	1.95135	0.471249	0.0270746	-17.4055	7.49e-68	3.74e-66	0.471249
ATP11A	1.71787	0.469658	0.0257212	-18.2595	1.74e-74	9.48e-73	0.469658
SLCO5A1	1.66877	0.46849	0.0264778	-17.6937	4.69e-70	2.4e-68	0.46849
MYRIP	1.53706	0.468087	0.0263131	-17.7891	8.58e-71	4.44e-69	0.468087
RBPJ	1.89421	0.46581	0.0257796	-18.069	5.59e-73	2.99e-71	0.46581
DGKH	1.57348	-0.464409	0.0256497	18.1059	2.86e-73	1.53e-71	0.464409
PRKCA	2.86674	0.461189	0.0284253	-16.2246	3.38e-59	1.51e-57	0.461189
PLCL2	2.19012	0.461084	0.0265337	-17.3773	1.23e-67	6.08e-66	0.461084
GLRA2	1.55686	-0.460776	0.025968	17.744	1.92e-70	9.86e-69	0.460776
ENSG00000283415	1.40836	-0.460266	0.0252484	18.2295	3.01e-74	1.63e-72	0.460266
FSTL4	1.45245	-0.457508	0.0278215	16.4444	9.2e-61	4.19e-59	0.457508
CADPS2	1.33023	-0.456706	0.0268673	16.9986	8.42e-65	4e-63	0.456706
MCF2L2	1.78514	-0.456582	0.0257849	17.7073	3.68e-70	1.89e-68	0.456582
ZNF608	2.82475	-0.454309	0.0276722	16.4175	1.43e-60	6.5e-59	0.454309
DENND1A	3.08708	0.453949	0.0279037	-16.2684	1.65e-59	7.43e-58	0.453949
CDHR3	2.65133	0.453292	0.0280992	-16.1318	1.52e-58	6.69e-57	0.453292
ACVR1	1.46687	0.453269	0.0256704	-17.6573	8.95e-70	4.55e-68	0.453269
PGAP1	2.59556	0.453163	0.0267494	-16.9411	2.24e-64	1.05e-62	0.453163
TTC28	5.5711	0.452103	0.0300994	-15.0203	5.4e-51	2.1e-49	0.452103
TENM1	2.6255	-0.451217	0.030013	15.034	4.39e-51	1.72e-49	0.451217
NKAIN2	3.39166	-0.449768	0.0339159	13.2613	3.88e-40	1.21e-38	0.449768
LMCD1-AS1	2.26488	-0.44973	0.028998	15.509	3.01e-54	1.24e-52	0.44973
MID1	3.12377	0.447632	0.0282873	-15.8245	2.11e-56	8.89e-55	0.447632
TANC1	1.50274	-0.447031	0.0249052	17.9493	4.86e-72	2.57e-70	0.447031
SH3GL2	2.43373	0.446529	0.0283411	-15.7555	6.29e-56	2.64e-54	0.446529
LINC00461	4.88445	0.445813	0.0295483	-15.0876	1.95e-51	7.73e-50	0.445813
CACNB2	1.7803	-0.445099	0.0269717	16.5024	3.52e-61	1.62e-59	0.445099
ENSG00000264015	1.28715	-0.445085	0.025781	17.2641	8.77e-67	4.29e-65	0.445085
ASTN2	3.14367	-0.443024	0.0303544	14.595	3.02e-48	1.1e-46	0.443024
LEF1	1.2448	0.442301	0.0260901	-16.9529	1.83e-64	8.64e-63	0.442301
FXYD6	1.75703	0.442187	0.0253933	-17.4135	6.52e-68	3.26e-66	0.442187
LINC01876	3.66393	0.437645	0.0295683	-14.8012	1.44e-49	5.4e-48	0.437645
TIAM2	2.0743	0.437228	0.0261344	-16.73	7.92e-63	3.67e-61	0.437228
KAT6B	2.43529	0.436429	0.0267005	-16.3453	4.7e-60	2.12e-58	0.436429
GRM8	1.35341	-0.43396	0.0273421	15.8715	9.99e-57	4.25e-55	0.43396
ADCY8	1.27291	-0.433456	0.0253658	17.0882	1.82e-65	8.75e-64	0.433456
ALK	1.44168	-0.433148	0.0272464	15.8975	6.6e-57	2.82e-55	0.433148
KCNQ1OT1	2.71066	-0.432696	0.0284985	15.1831	4.57e-52	1.83e-50	0.432696
EFNA5	2.43684	0.432165	0.029092	-14.8551	6.45e-50	2.44e-48	0.432165
FREM1	1.38034	0.43185	0.0266697	-16.1926	5.69e-59	2.53e-57	0.43185
RAPGEF4	1.65142	-0.430553	0.0253841	16.9615	1.58e-64	7.49e-63	0.430553
EPHB1	3.32685	-0.430473	0.0296245	14.531	7.71e-48	2.81e-46	0.430473
WNT5B	1.38764	0.430165	0.0256084	-16.7978	2.53e-63	1.18e-61	0.430165
MIR4300HG	1.27035	0.429423	0.0268863	-15.9718	2.01e-57	8.64e-56	0.429423
LCORL	2.864	0.429342	0.0275333	-15.5936	8.05e-55	3.33e-53	0.429342
FGF12	2.43081	-0.428946	0.0285718	15.0129	6.04e-51	2.34e-49	0.428946
DIPK2A	1.65097	-0.428867	0.0252565	16.9805	1.15e-64	5.43e-63	0.428867
SNCA	1.68647	0.427094	0.0263467	-16.2105	4.25e-59	1.89e-57	0.427094
KMT2C	3.96769	0.424246	0.0280682	-15.1149	1.29e-51	5.14e-50	0.424246
HS3ST4	2.04189	0.42367	0.0309442	-13.6914	1.14e-42	3.76e-41	0.42367
DST	4.86008	-0.422741	0.0288451	14.6555	1.24e-48	4.58e-47	0.422741
ENOX1	4.03432	0.42268	0.030885	-13.6856	1.24e-42	4.06e-41	0.42268
STK32B	1.26588	-0.421203	0.0247596	17.0117	6.73e-65	3.21e-63	0.421203
ENSG00000262801	1.29381	-0.420809	0.0256987	16.3747	2.9e-60	1.31e-58	0.420809
EPHB2	2.2992	-0.420783	0.0268745	15.6574	2.96e-55	1.23e-53	0.420783
COG5	2.06627	0.420649	0.0260613	-16.1407	1.32e-58	5.81e-57	0.420649
DSCAML1	3.44907	0.417414	0.030854	-13.5287	1.06e-41	3.4e-40	0.417414
BCHE	1.27601	0.416787	0.0259091	-16.0865	3.17e-58	1.39e-56	0.416787
LINC-PINT	1.78742	-0.415649	0.0259681	16.0061	1.16e-57	5.02e-56	0.415649
AKAP6	4.9132	-0.415318	0.029398	14.1274	2.57e-45	9.02e-44	0.415318
PREX2	1.45783	0.414719	0.026074	-15.9054	5.81e-57	2.49e-55	0.414719
PCP4	1.25685	-0.413986	0.0249864	16.5685	1.18e-61	5.44e-60	0.413986
SLC4A10	3.29838	0.413622	0.0286527	-14.4357	3.09e-47	1.11e-45	0.413622
MPDZ	2.01917	0.412587	0.0260645	-15.8295	1.95e-56	8.24e-55	0.412587
PDE9A	1.67579	0.409591	0.0254643	-16.0849	3.25e-58	1.42e-56	0.409591
NPAS3	8.18529	-0.408949	0.0331509	12.336	5.8e-35	1.62e-33	0.408949
PCSK2	1.67634	0.408773	0.0273979	-14.9199	2.45e-50	9.34e-49	0.408773
PAX2	1.20792	-0.408709	0.026703	15.3057	7e-53	2.83e-51	0.408709
RASAL2	3.22225	-0.408187	0.0277364	14.7167	5.04e-49	1.87e-47	0.408187
GPC5	2.63116	-0.407865	0.0327775	12.4434	1.52e-35	4.3e-34	0.407865
SPON1	1.30157	-0.407212	0.0258302	15.7649	5.42e-56	2.28e-54	0.407212
PHIP	2.38855	0.404327	0.0263307	-15.3557	3.24e-53	1.32e-51	0.404327
GRK3	1.8034	0.403504	0.0258223	-15.6262	4.83e-55	2.01e-53	0.403504
CCNH	2.20427	0.403147	0.0259239	-15.5512	1.56e-54	6.43e-53	0.403147
CADM2	7.37258	-0.402714	0.0344071	11.7044	1.21e-31	3.14e-30	0.402714
ARHGAP20	1.45537	-0.402151	0.0251435	15.9942	1.4e-57	6.07e-56	0.402151
LRRTM3	1.65097	0.401952	0.0275216	-14.6049	2.61e-48	9.57e-47	0.401952
DIAPH2	2.18081	0.401576	0.0271731	-14.7785	2.02e-49	7.55e-48	0.401576
ENSG00000223786	1.72079	-0.401332	0.0299199	13.4135	5.04e-41	1.61e-39	0.401332
PTCHD4	2.90234	-0.401196	0.029153	13.7617	4.33e-43	1.46e-41	0.401196
AGBL4	3.2416	-0.401077	0.0303637	13.2091	7.78e-40	2.4e-38	0.401077
B3GAT1	1.53405	0.400126	0.0252265	-15.8613	1.17e-56	4.98e-55	0.400126
SLITRK5	1.29007	-0.400062	0.0246005	16.2624	1.82e-59	8.17e-58	0.400062
C8orf34	1.51807	0.399954	0.0275416	-14.5218	8.81e-48	3.2e-46	0.399954
ENSG00000289368	1.25739	-0.399444	0.0254817	15.6758	2.22e-55	9.27e-54	0.399444
COL5A1	1.31937	-0.399205	0.025669	15.552	1.54e-54	6.36e-53	0.399205
LTBP1	1.50904	0.398154	0.0261554	-15.2226	2.5e-52	1.01e-50	0.398154
SHC3	1.83169	0.397346	0.0261115	-15.2173	2.72e-52	1.09e-50	0.397346
ARSB	1.65425	-0.397281	0.0256781	15.4716	5.4e-54	2.21e-52	0.397281
ENSG00000284906	1.29564	0.396014	0.0266146	-14.8796	4.47e-50	1.7e-48	0.396014
DLG1	1.91694	0.396008	0.0259402	-15.2662	1.28e-52	5.17e-51	0.396008
MAP1B	4.5816	0.39584	0.0287894	-13.7495	5.13e-43	1.71e-41	0.39584
DISC1	1.48357	0.395723	0.0263222	-15.0338	4.41e-51	1.72e-49	0.395723
PHLPP1	2.21422	0.393367	0.0264997	-14.8442	7.59e-50	2.86e-48	0.393367
ESRRB	1.39074	-0.393316	0.0256199	15.352	3.43e-53	1.39e-51	0.393316
SREBF2	2.10743	0.392875	0.0261596	-15.0184	5.57e-51	2.16e-49	0.392875
NDST4	1.41156	0.392509	0.0263821	-14.8778	4.59e-50	1.74e-48	0.392509
PID1	2.23886	-0.390349	0.0281729	13.8555	1.18e-43	4.01e-42	0.390349
CNTNAP2	13.1754	-0.38702	0.0373708	10.3562	3.92e-25	8.35e-24	0.38702
KCNQ5	2.88353	0.386123	0.0321056	-12.0267	2.57e-33	6.93e-32	0.386123
ABLIM1	1.53952	-0.385875	0.0254192	15.1805	4.76e-52	1.9e-50	0.385875
PRDM16	1.72326	0.384576	0.0269711	-14.2588	3.95e-46	1.4e-44	0.384576
CLMP	1.40681	0.384571	0.0256878	-14.971	1.14e-50	4.36e-49	0.384571
BICD1	2.96778	0.383651	0.0274059	-13.9989	1.58e-44	5.45e-43	0.383651
POLA1	2.24918	0.383503	0.0268295	-14.2941	2.38e-46	8.46e-45	0.383503
LINC01967	1.38253	0.383448	0.0265905	-14.4205	3.85e-47	1.38e-45	0.383448
KDM6A	1.79281	0.382942	0.0255718	-14.9752	1.07e-50	4.1e-49	0.382942
ZNF618	1.91283	-0.382575	0.0254076	15.0575	3.08e-51	1.21e-49	0.382575
PLD5	1.28614	-0.382573	0.025947	14.7444	3.34e-49	1.24e-47	0.382573
EZH2	1.5743	0.382098	0.0253416	-15.0779	2.26e-51	8.93e-50	0.382098
NRCAM	3.99014	0.382051	0.0292486	-13.0622	5.41e-39	1.64e-37	0.382051
MED13L	3.45655	0.381261	0.0279401	-13.6457	2.14e-42	6.99e-41	0.381261
ASXL3	2.88162	-0.380386	0.0279596	13.6049	3.75e-42	1.21e-40	0.380386
ZNF462	2.98293	0.378062	0.0275575	-13.719	7.81e-43	2.59e-41	0.378062
PLCB4	2.32202	-0.377943	0.0268866	14.0569	6.99e-45	2.42e-43	0.377943
MLLT3	2.91292	0.377222	0.0279395	-13.5014	1.53e-41	4.91e-40	0.377222
LINC01572	1.52912	0.376958	0.0257284	-14.6514	1.32e-48	4.84e-47	0.376958
IQGAP2	1.31307	0.376718	0.0256997	-14.6584	1.19e-48	4.4e-47	0.376718
ERC1	3.30997	0.376148	0.0282062	-13.3357	1.44e-40	4.53e-39	0.376148
CACNA2D1	3.71048	0.376018	0.0303188	-12.4021	2.54e-35	7.17e-34	0.376018
ANK1	1.38947	-0.375597	0.0244633	15.3535	3.36e-53	1.36e-51	0.375597
CLSTN2	1.97965	-0.3754	0.0287076	13.0767	4.47e-39	1.36e-37	0.3754
KCNAB1	1.32859	-0.375295	0.0250374	14.9894	8.61e-51	3.32e-49	0.375295
SEZ6L	3.00566	0.374471	0.0295926	-12.6542	1.06e-36	3.1e-35	0.374471
MICAL3	2.82868	-0.3742	0.0275092	13.6027	3.86e-42	1.25e-40	0.3742
ANKRD28	2.53861	0.373739	0.0266724	-14.0122	1.31e-44	4.53e-43	0.373739
INSYN2B	1.31243	-0.37364	0.0247486	15.0974	1.68e-51	6.68e-50	0.37364
ALCAM	1.48987	-0.373331	0.0260769	14.3165	1.72e-46	6.14e-45	0.373331
SNCAIP	2.32777	0.372111	0.0272857	-13.6376	2.39e-42	7.79e-41	0.372111
ENSG00000289578	1.21979	-0.371665	0.0270708	13.7293	6.77e-43	2.25e-41	0.371665
ROCK2	2.20582	0.371218	0.0258802	-14.3437	1.17e-46	4.16e-45	0.371218
CLVS1	1.89147	0.370594	0.0259924	-14.2578	4.01e-46	1.42e-44	0.370594
HSPA12A	1.52784	-0.370327	0.0245733	15.0703	2.54e-51	9.99e-50	0.370327
TAFA5	2.25913	0.370194	0.0270783	-13.6713	1.51e-42	4.93e-41	0.370194
INPP4B	1.39604	-0.369725	0.0262854	14.0658	6.16e-45	2.14e-43	0.369725
CPNE8	1.24197	-0.369568	0.0250643	14.7448	3.32e-49	1.24e-47	0.369568
EPHA5	6.72298	-0.369351	0.0335738	11.0012	3.77e-28	8.89e-27	0.369351
CDH2	3.29062	0.36897	0.0284597	-12.9646	1.94e-38	5.84e-37	0.36897
LGR4	1.36345	-0.368606	0.0247098	14.9174	2.54e-50	9.67e-49	0.368606
TAF4B	1.31654	-0.36814	0.024974	14.741	3.52e-49	1.31e-47	0.36814
HCN1	1.49169	-0.368008	0.0260614	14.1208	2.83e-45	9.88e-44	0.368008
CELSR1	1.42333	0.367627	0.0255414	-14.3934	5.69e-47	2.04e-45	0.367627
LINC00882	1.909	-0.367553	0.025899	14.1918	1.03e-45	3.63e-44	0.367553
FOXP2	3.59885	-0.36703	0.0324537	11.3094	1.18e-29	2.89e-28	0.36703
CECR2	2.10259	0.366862	0.0264021	-13.8952	6.77e-44	2.32e-42	0.366862
PHACTR3	2.45637	0.366215	0.027766	-13.1893	1.01e-39	3.12e-38	0.366215
LINC02981	1.48521	-0.36507	0.0243881	14.9692	1.17e-50	4.47e-49	0.36507
ELF2	1.90699	0.364429	0.0256801	-14.1911	1.04e-45	3.66e-44	0.364429
LRRC1	1.41311	0.364184	0.0250704	-14.5265	8.24e-48	2.99e-46	0.364184
EPB41L3	1.74179	0.36302	0.0258822	-14.0258	1.08e-44	3.74e-43	0.36302
ABTB2	1.57375	0.362675	0.0265256	-13.6727	1.48e-42	4.85e-41	0.362675
DIXDC1	1.54226	0.361951	0.025072	-14.4364	3.05e-47	1.1e-45	0.361951
CNTNAP3B	1.76104	-0.361644	0.0250108	14.4595	2.18e-47	7.9e-46	0.361644
ZNF609	2.92616	0.361073	0.0274055	-13.1752	1.22e-39	3.75e-38	0.361073
ENSG00000287042	2.38572	0.36078	0.0272009	-13.2635	3.77e-40	1.17e-38	0.36078
NAV3	10.1265	0.360227	0.0325589	-11.0638	1.88e-28	4.46e-27	0.360227
VSNL1	1.30047	0.359795	0.0262443	-13.7095	8.91e-43	2.95e-41	0.359795
LDLRAD4	2.60551	-0.359372	0.0284754	12.6204	1.63e-36	4.72e-35	0.359372
BRINP3	1.80641	-0.358716	0.0284418	12.6123	1.81e-36	5.22e-35	0.358716
LRCH1	2.22362	0.358509	0.0268685	-13.3431	1.3e-40	4.11e-39	0.358509
PPM1H	1.33872	-0.357527	0.0243989	14.6534	1.28e-48	4.72e-47	0.357527
FAM171B	1.55075	0.357114	0.0248939	-14.3455	1.14e-46	4.07e-45	0.357114
LRP1B	6.09556	0.356936	0.0366118	-9.74919	1.86e-22	3.66e-21	0.356936
CSRP2	1.22855	0.355959	0.0256587	-13.8729	9.25e-44	3.17e-42	0.355959
MIR181A1HG	2.72846	0.355459	0.0273281	-13.0071	1.11e-38	3.36e-37	0.355459
SIAH3	1.46011	-0.35492	0.0258135	13.7494	5.14e-43	1.71e-41	0.35492
CDKL5	2.24005	0.354606	0.0264757	-13.3937	6.58e-41	2.09e-39	0.354606
SFMBT2	2.06553	-0.353991	0.0266137	13.3011	2.28e-40	7.15e-39	0.353991
FDFT1	1.4038	0.352694	0.0251294	-14.0351	9.51e-45	3.29e-43	0.352694
RAB3GAP2	1.89211	0.352585	0.0256229	-13.7605	4.4e-43	1.48e-41	0.352585
ENSG00000227486	2.65717	0.351528	0.028923	-12.1539	5.47e-34	1.49e-32	0.351528
EML5	1.63801	-0.351248	0.0249504	14.0778	5.2e-45	1.81e-43	0.351248
GPC4	1.39367	0.350037	0.0254578	-13.7497	5.11e-43	1.71e-41	0.350037
DDAH1	1.51807	-0.349863	0.0247622	14.1289	2.52e-45	8.85e-44	0.349863
SPATA6	1.64421	-0.34965	0.0254666	13.7297	6.74e-43	2.24e-41	0.34965
PBX1	7.46888	0.349145	0.0323486	-10.7932	3.71e-27	8.38e-26	0.349145
SORCS1	2.23175	-0.348426	0.0297379	11.7165	1.05e-31	2.73e-30	0.348426
CDK19	1.95208	0.34799	0.0259724	-13.3985	6.17e-41	1.97e-39	0.34799
SEMA4D	1.36574	0.347934	0.0252137	-13.7994	2.57e-43	8.71e-42	0.347934
STXBP5-AS1	1.37833	-0.347781	0.025394	13.6954	1.08e-42	3.57e-41	0.347781
ENSG00000286251	1.17351	-0.34736	0.0275069	12.6281	1.48e-36	4.3e-35	0.34736
MLIP	1.1967	0.346873	0.0260506	-13.3154	1.88e-40	5.94e-39	0.346873
PCDH7	2.16128	-0.34674	0.0297746	11.6455	2.42e-31	6.24e-30	0.34674
ILDR2	1.30586	-0.346559	0.0249923	13.8667	1.01e-43	3.45e-42	0.346559
RASGEF1B	1.83698	-0.346155	0.0274425	12.6138	1.77e-36	5.12e-35	0.346155
NRG2	1.60579	-0.345572	0.0253829	13.6143	3.29e-42	1.07e-40	0.345572
PIK3R3	1.98302	0.345374	0.0260707	-13.2476	4.66e-40	1.44e-38	0.345374
GPM6A	6.11364	0.345322	0.0308873	-11.1801	5.11e-29	1.23e-27	0.345322
BCAT1	1.29628	-0.344911	0.0248741	13.8663	1.01e-43	3.46e-42	0.344911
LINC01684	1.14531	0.344878	0.0266902	-12.9215	3.4e-38	1.02e-36	0.344878
CHRDL1	1.22609	0.344786	0.0260027	-13.2596	3.97e-40	1.23e-38	0.344786
ENSG00000289084	1.58817	-0.344466	0.0284956	12.0884	1.22e-33	3.29e-32	0.344466
HOMER1	1.57092	-0.344291	0.0249147	13.8188	1.96e-43	6.66e-42	0.344291
CCDC14	1.75502	0.344244	0.0250003	-13.7696	3.88e-43	1.31e-41	0.344244
SAMD12	2.02802	-0.343665	0.0266716	12.8851	5.46e-38	1.63e-36	0.343665
KCNH1	1.34465	-0.34198	0.0251975	13.572	5.87e-42	1.89e-40	0.34198
PTBP2	2.32402	0.341861	0.0257127	-13.2954	2.46e-40	7.7e-39	0.341861
LRP2	1.33771	-0.341258	0.0254709	13.398	6.21e-41	1.98e-39	0.341258
ADAMTS9-AS2	1.35405	0.340708	0.0260523	-13.0778	4.41e-39	1.34e-37	0.340708
SHANK2	3.80248	-0.340452	0.029239	11.6437	2.47e-31	6.36e-30	0.340452
FOXG1-AS1	1.14686	0.34027	0.0261225	-13.0259	8.71e-39	2.63e-37	0.34027
XPR1	2.76488	0.3399	0.0271986	-12.4969	7.76e-36	2.21e-34	0.3399
KCTD16	1.93985	-0.3392	0.0276261	12.2782	1.19e-34	3.29e-33	0.3392
ELMO1	1.98613	-0.339078	0.0269947	12.5609	3.46e-36	9.96e-35	0.339078
NOL4	2.4665	0.338991	0.0273778	-12.382	3.27e-35	9.2e-34	0.338991
PPP1R14C	1.26981	-0.338759	0.0249074	13.6007	3.96e-42	1.28e-40	0.338759
WWC2	1.68291	-0.337895	0.0256775	13.1592	1.51e-39	4.62e-38	0.337895
CDH12	2.85679	0.337693	0.0310535	-10.8746	1.52e-27	3.49e-26	0.337693
SLC39A11	1.73649	0.337417	0.0261391	-12.9085	4.03e-38	1.2e-36	0.337417
CACNG2	1.38801	-0.336875	0.024839	13.5623	6.7e-42	2.15e-40	0.336875
CDH23	1.37331	0.33659	0.0256042	-13.1459	1.8e-39	5.5e-38	0.33659
SNHG14	18.6758	-0.335716	0.0340803	9.85073	6.8e-23	1.35e-21	0.335716
CCDC88A	2.88499	-0.335611	0.0267334	12.554	3.78e-36	1.08e-34	0.335611
USP9X	2.02537	0.334319	0.0256155	-13.0514	6.24e-39	1.89e-37	0.334319
NRP2	1.85944	-0.334043	0.0268996	12.4181	2.08e-35	5.89e-34	0.334043
CNKSR2	3.59721	0.333986	0.0287571	-11.614	3.5e-31	8.95e-30	0.333986
HYCC1	1.34721	0.333982	0.0251666	-13.2709	3.42e-40	1.07e-38	0.333982
COBLL1	1.23804	-0.333773	0.0249543	13.3754	8.42e-41	2.67e-39	0.333773
IGSF21	1.44076	0.33285	0.0257105	-12.9461	2.47e-38	7.42e-37	0.33285
SCN1A	1.35104	-0.332589	0.0241629	13.7645	4.17e-43	1.41e-41	0.332589
WLS	1.38353	-0.330937	0.0248711	13.3061	2.13e-40	6.7e-39	0.330937
LAMA2	1.19962	-0.330462	0.0256516	12.8827	5.63e-38	1.67e-36	0.330462
XKR6	4.11409	-0.330031	0.0293659	11.2386	2.64e-29	6.42e-28	0.330031
MAGI3	2.16594	0.328832	0.0268956	-12.2262	2.25e-34	6.18e-33	0.328832
SH3KBP1	2.2877	-0.328765	0.0266611	12.3312	6.15e-35	1.72e-33	0.328765
PTPRN2	6.57521	-0.328741	0.0321352	10.2299	1.46e-24	3.06e-23	0.328741
MAST4	1.57348	-0.328391	0.0259364	12.6614	9.68e-37	2.83e-35	0.328391
PEX5L	1.48019	0.328058	0.0270737	-12.1172	8.56e-34	2.33e-32	0.328058
TNIK	3.56535	-0.327804	0.028842	11.3655	6.21e-30	1.54e-28	0.327804
RORB	1.3807	0.32778	0.0261572	-12.5311	5.04e-36	1.45e-34	0.32778
ZBTB7C	1.40298	-0.327159	0.0249344	13.1208	2.5e-39	7.65e-38	0.327159
CTTNBP2	2.59675	0.3267	0.0278721	-11.7214	9.9e-32	2.58e-30	0.3267
ZFHX4	2.5377	0.325853	0.028244	-11.5371	8.58e-31	2.17e-29	0.325853
FRMPD3	1.59684	-0.325701	0.0249991	13.0285	8.42e-39	2.55e-37	0.325701
DPYD	1.99325	0.325485	0.0289545	-11.2412	2.56e-29	6.24e-28	0.325485
LINC00595	1.34794	0.324955	0.0260843	-12.4578	1.27e-35	3.6e-34	0.324955
EGFR	1.31289	-0.324839	0.0251141	12.9345	2.88e-38	8.61e-37	0.324839
CNTLN	1.50173	0.324694	0.0256689	-12.6493	1.13e-36	3.29e-35	0.324694
GRIK4	1.63098	-0.324534	0.0255674	12.6933	6.44e-37	1.89e-35	0.324534
LINC03000	2.01871	-0.324307	0.0292337	11.0936	1.35e-28	3.22e-27	0.324307
LHFPL6	1.77054	-0.324283	0.027602	11.7485	7.19e-32	1.88e-30	0.324283
ENSG00000285367	1.33644	0.324235	0.0265071	-12.232	2.1e-34	5.78e-33	0.324235
DYNC1I1	1.58151	0.323715	0.0264415	-12.2427	1.84e-34	5.08e-33	0.323715
MDGA1	1.28541	-0.323271	0.0245163	13.186	1.06e-39	3.25e-38	0.323271
RFC3	1.67999	0.323016	0.0261101	-12.3713	3.74e-35	1.05e-33	0.323016
EEPD1	1.31435	0.322871	0.0256218	-12.6014	2.07e-36	5.97e-35	0.322871
GRIN2B	3.19889	0.321838	0.0290279	-11.0872	1.45e-28	3.45e-27	0.321838
MAN1A1	1.20655	-0.321226	0.0252344	12.7297	4.04e-37	1.19e-35	0.321226
ENSG00000189229	2.38992	0.319806	0.0281326	-11.3678	6.05e-30	1.5e-28	0.319806
SYT9	1.36647	-0.319677	0.0248147	12.8826	5.64e-38	1.67e-36	0.319677
GNAI1	1.45719	0.319402	0.0250166	-12.7676	2.49e-37	7.36e-36	0.319402
RGS7	3.77665	0.318907	0.0305467	-10.44	1.63e-25	3.52e-24	0.318907
CCDC91	1.98257	0.318446	0.0258759	-12.3067	8.34e-35	2.32e-33	0.318446
AUTS2	22.1526	-0.318043	0.0329993	9.63788	5.53e-22	1.07e-20	0.318043
PTPRJ	2.02382	-0.317979	0.0260613	12.2012	3.06e-34	8.38e-33	0.317979
CNTN3	1.66493	-0.317394	0.0267646	11.8587	1.94e-32	5.14e-31	0.317394
KCNMB2	2.33196	0.317127	0.0298896	-10.6099	2.68e-26	5.91e-25	0.317127
NEGR1	5.04326	-0.316716	0.0329009	9.62636	6.19e-22	1.2e-20	0.316716
LRRN3	1.3588	-0.316242	0.0248762	12.7126	5.03e-37	1.48e-35	0.316242
IQSEC1	2.25447	-0.316165	0.0264708	11.9439	6.99e-33	1.87e-31	0.316165
RAB3C	1.86437	-0.3158	0.0258606	12.2116	2.7e-34	7.39e-33	0.3158
PRMT8	1.37158	-0.315379	0.0247701	12.7322	3.91e-37	1.16e-35	0.315379
COBL	1.31553	-0.315323	0.0256434	12.2965	9.46e-35	2.63e-33	0.315323
GALNT18	1.80613	-0.313982	0.0264042	11.8914	1.31e-32	3.5e-31	0.313982
MARCHF6	2.07183	0.313919	0.0254846	-12.318	7.25e-35	2.02e-33	0.313919
ENSG00000258561	1.39996	-0.313836	0.0252042	12.4518	1.37e-35	3.88e-34	0.313836
NEO1	2.49224	0.313009	0.0269777	-11.6025	4e-31	1.02e-29	0.313009
EPB41L1	1.71084	-0.312935	0.0250319	12.5015	7.33e-36	2.1e-34	0.312935
TMEM161B-DT	4.05896	0.311949	0.0286726	-10.8797	1.44e-27	3.31e-26	0.311949
MTUS1	1.41694	-0.311266	0.0246635	12.6205	1.63e-36	4.72e-35	0.311266
AUH	1.8128	0.310726	0.0254114	-12.2278	2.21e-34	6.08e-33	0.310726
ROR1	2.10633	0.310362	0.0277252	-11.1943	4.35e-29	1.05e-27	0.310362
SKOR2	1.23257	-0.309882	0.0249664	12.412	2.25e-35	6.35e-34	0.309882
LINC01320	1.1841	0.309861	0.026669	-11.6188	3.31e-31	8.48e-30	0.309861
TNFRSF21	1.35871	-0.309825	0.0243465	12.7257	4.26e-37	1.25e-35	0.309825
FRMD4B	2.3734	0.30929	0.0277869	-11.1308	8.89e-29	2.14e-27	0.30929
ZNF521	1.86601	-0.309082	0.0267891	11.5376	8.53e-31	2.16e-29	0.309082
SCN2A	2.2197	-0.308945	0.0264259	11.691	1.42e-31	3.67e-30	0.308945
GRIA3	3.10287	0.30856	0.0287806	-10.7211	8.1e-27	1.82e-25	0.30856
SHB	1.31371	0.308549	0.0251323	-12.277	1.2e-34	3.33e-33	0.308549
ETV1	1.26132	0.308284	0.0252758	-12.1968	3.23e-34	8.83e-33	0.308284
PTN	3.37176	-0.307539	0.0311473	9.87369	5.41e-23	1.08e-21	0.307539
NFIB-AS1	1.16283	0.307524	0.0258847	-11.8805	1.49e-32	3.97e-31	0.307524
PTPRK	2.29025	0.306639	0.0283615	-10.8118	3.03e-27	6.86e-26	0.306639
GBX2-AS1	1.26962	-0.306241	0.0256519	11.9383	7.47e-33	2e-31	0.306241
ENSG00000258526	2.58589	0.305745	0.0285357	-10.7145	8.7e-27	1.95e-25	0.305745
SPHKAP	1.36564	0.3048	0.0262509	-11.6111	3.62e-31	9.25e-30	0.3048
FIRRE	1.35497	0.304268	0.0254685	-11.9468	6.74e-33	1.81e-31	0.304268
SIPA1L1	2.02127	0.304209	0.0266981	-11.3944	4.46e-30	1.11e-28	0.304209
APBB2	2.22298	-0.302682	0.0261076	11.5936	4.44e-31	1.13e-29	0.302682
TMEM132B	1.60789	0.302459	0.0269194	-11.2357	2.72e-29	6.62e-28	0.302459
EPB41L4B	1.26606	-0.302432	0.0246235	12.2823	1.13e-34	3.13e-33	0.302432
ITGAV	1.30148	0.302121	0.0249714	-12.0987	1.07e-33	2.91e-32	0.302121
PDZRN3	1.63417	-0.301571	0.0266469	11.3173	1.08e-29	2.65e-28	0.301571
MBD5	4.94962	0.301195	0.0289971	-10.387	2.84e-25	6.07e-24	0.301195
ATF7IP	2.04162	0.300783	0.0253557	-11.8625	1.85e-32	4.92e-31	0.300783
ARHGAP24	1.36802	-0.300654	0.0264574	11.3637	6.34e-30	1.57e-28	0.300654
SLCO3A1	2.12048	0.300621	0.0273255	-11.0015	3.76e-28	8.87e-27	0.300621
PLXND1	1.1391	0.300567	0.0261135	-11.51	1.17e-30	2.97e-29	0.300567
CHD5	1.3598	-0.300312	0.0240719	12.4756	1.01e-35	2.89e-34	0.300312
ADGRA3	1.44907	0.300088	0.0248816	-12.0606	1.7e-33	4.6e-32	0.300088
ATP8A1	2.09629	-0.300066	0.0262968	11.4107	3.7e-30	9.24e-29	0.300066
CDKAL1	2.60424	0.300065	0.0270013	-11.113	1.09e-28	2.6e-27	0.300065
SFXN5	1.35935	0.299787	0.0250252	-11.9794	4.56e-33	1.23e-31	0.299787
PPM1E	2.51935	0.299656	0.0275681	-10.8697	1.61e-27	3.68e-26	0.299656
TLE4	1.62769	0.299641	0.0257478	-11.6375	2.66e-31	6.83e-30	0.299641
TAS2R14	3.4676	0.299403	0.0276198	-10.8402	2.22e-27	5.06e-26	0.299403
LYST	2.22709	-0.299336	0.0260942	11.4714	1.84e-30	4.62e-29	0.299336
7SK	1.42762	-0.299113	0.0252812	11.8314	2.68e-32	7.09e-31	0.299113
NTM	7.42798	-0.298804	0.0341474	8.75039	2.13e-18	3.69e-17	0.298804
RTN1	2.11473	-0.298317	0.0263373	11.3268	9.67e-30	2.38e-28	0.298317
ATRNL1	3.54244	0.298129	0.0286328	-10.4122	2.18e-25	4.68e-24	0.298129
PUM2	2.05842	0.297992	0.0255177	-11.6779	1.65e-31	4.28e-30	0.297992
TFAP2B	1.21842	-0.297771	0.0251144	11.8566	1.99e-32	5.26e-31	0.297771
TBR1	1.1255	0.297599	0.026266	-11.3302	9.3e-30	2.29e-28	0.297599
SCUBE1	1.26752	0.296937	0.0252827	-11.7447	7.52e-32	1.97e-30	0.296937
KLF3-AS1	1.40854	-0.296745	0.0244751	12.1244	7.85e-34	2.14e-32	0.296745
PFKFB3	1.59785	-0.29656	0.0248876	11.916	9.77e-33	2.61e-31	0.29656
ENSG00000285755	1.18054	0.296328	0.0259138	-11.4351	2.79e-30	7e-29	0.296328
RGL1	1.79828	0.296313	0.0257718	-11.4976	1.36e-30	3.42e-29	0.296313
SLC8A3	1.48932	-0.296173	0.0250569	11.8201	3.08e-32	8.1e-31	0.296173
PLXNA4	2.88244	-0.296128	0.0297768	9.94492	2.65e-23	5.33e-22	0.296128
DCLK2	2.73485	-0.295613	0.0270556	10.9261	8.64e-28	2e-26	0.295613
POTEF	1.22499	0.294686	0.0253628	-11.6188	3.31e-31	8.48e-30	0.294686
RELN	1.27875	-0.294004	0.0268063	10.9677	5.46e-28	1.28e-26	0.294004
ZNF124	1.54016	0.293546	0.0248218	-11.8262	2.86e-32	7.54e-31	0.293546
WRN	1.63262	0.292173	0.0248208	-11.7713	5.49e-32	1.44e-30	0.292173
PPM1L	2.69715	0.292076	0.0280402	-10.4163	2.09e-25	4.49e-24	0.292076
BMPR1B	1.60533	-0.292016	0.0257842	11.3254	9.83e-30	2.42e-28	0.292016
ROBO3	1.22024	-0.291404	0.0267386	10.8983	1.17e-27	2.7e-26	0.291404
CADPS	3.51734	-0.291329	0.0289979	10.0465	9.52e-24	1.95e-22	0.291329
MYO3B	1.17397	-0.29108	0.0255322	11.4005	4.16e-30	1.04e-28	0.29108
IGSF9B	1.33753	-0.2906	0.0240516	12.0824	1.31e-33	3.54e-32	0.2906
LINC02253	1.20774	-0.290543	0.0251845	11.5366	8.63e-31	2.18e-29	0.290543
CACNA2D2	1.27136	-0.289517	0.0245524	11.7918	4.3e-32	1.13e-30	0.289517
PITPNC1	2.32913	0.289392	0.0273634	-10.5759	3.86e-26	8.46e-25	0.289392
DOCK10	1.32558	-0.28933	0.0253285	11.4231	3.21e-30	8.03e-29	0.28933
ENSG00000251680	1.68456	-0.288303	0.0271313	10.6262	2.25e-26	4.98e-25	0.288303
ENSG00000286863	1.56709	-0.288104	0.0251431	11.4586	2.13e-30	5.35e-29	0.288104
LMO7	1.75894	0.288054	0.0258988	-11.1223	9.77e-29	2.34e-27	0.288054
CHRM3	1.59529	-0.28759	0.0275942	10.4221	1.97e-25	4.23e-24	0.28759
TNR	1.69022	0.287371	0.0272182	-10.558	4.66e-26	1.02e-24	0.287371
TEX41	1.44587	0.286695	0.026714	-10.732	7.2e-27	1.62e-25	0.286695
HTR2C	1.24598	-0.286592	0.028647	10.0043	1.46e-23	2.96e-22	0.286592
ENSG00000259560	1.12733	0.286477	0.026264	-10.9076	1.06e-27	2.45e-26	0.286477
SYNDIG1	1.53478	0.286381	0.0261272	-10.961	5.88e-28	1.37e-26	0.286381
RIPK2-DT	1.48832	-0.286175	0.024558	11.653	2.21e-31	5.72e-30	0.286175
ABLIM3	1.4414	-0.28601	0.0244185	11.7128	1.1e-31	2.85e-30	0.28601
GTF2I	2.13034	0.285395	0.0254705	-11.2049	3.86e-29	9.36e-28	0.285395
LINC00511	1.66977	0.285107	0.0265718	-10.7297	7.38e-27	1.66e-25	0.285107
ANKS1B	9.11537	-0.284584	0.0330815	8.60251	7.8e-18	1.32e-16	0.284584
GBE1	1.31407	-0.284551	0.0254254	11.1916	4.48e-29	1.08e-27	0.284551
SSH2	2.7626	0.28413	0.0272011	-10.4455	1.54e-25	3.32e-24	0.28413
LRRN1	1.60862	-0.283731	0.0245661	11.5497	7.41e-31	1.88e-29	0.283731
BRIP1	1.22645	0.283714	0.0259255	-10.9434	7.14e-28	1.66e-26	0.283714
ZNF148	2.113	0.283268	0.0258284	-10.9673	5.49e-28	1.28e-26	0.283268
BAZ1A	1.31773	0.283257	0.0248975	-11.3769	5.45e-30	1.36e-28	0.283257
PLCXD3	1.19085	-0.283257	0.0253691	11.1654	6.02e-29	1.45e-27	0.283257
ATRX	2.77811	0.282538	0.0267944	-10.5446	5.38e-26	1.17e-24	0.282538
ATXN1	2.92625	-0.281255	0.0281114	10.005	1.45e-23	2.94e-22	0.281255
PHF21B	1.83908	0.281143	0.0257168	-10.9323	8.08e-28	1.88e-26	0.281143
ENSG00000227681	1.38116	-0.281121	0.0263474	10.6698	1.41e-26	3.13e-25	0.281121
CEMIP	1.1517	0.280761	0.0263747	-10.6451	1.84e-26	4.07e-25	0.280761
PCBP3	1.39741	-0.280524	0.024953	11.2421	2.53e-29	6.2e-28	0.280524
SLC1A6	1.19158	-0.280482	0.0253375	11.0698	1.76e-28	4.18e-27	0.280482
CDK14	2.92561	-0.280481	0.0277065	10.1233	4.36e-24	9.08e-23	0.280481
PRKACB	2.07083	0.280295	0.0259126	-10.817	2.86e-27	6.49e-26	0.280295
DPY19L1	1.3525	0.28022	0.0257125	-10.8982	1.18e-27	2.7e-26	0.28022
SMOC1	1.57439	-0.280176	0.026969	10.3888	2.79e-25	5.97e-24	0.280176
GLI2	1.70692	0.279295	0.0265097	-10.5356	5.92e-26	1.28e-24	0.279295
FAM117B	1.67087	0.279077	0.0250916	-11.1224	9.77e-29	2.34e-27	0.279077
RAD51B	2.79381	0.279019	0.0286264	-9.74692	1.9e-22	3.74e-21	0.279019
ITGB8	1.57466	0.27869	0.0252762	-11.0258	2.87e-28	6.78e-27	0.27869
LRRC3B	2.9446	-0.278597	0.030174	9.23299	2.63e-20	4.87e-19	0.278597
SCN9A	1.25648	-0.278507	0.0256027	10.878	1.47e-27	3.36e-26	0.278507
CRIM1	1.51816	0.277596	0.0252448	-10.9962	3.99e-28	9.38e-27	0.277596
RPS6KA5	1.42917	0.277204	0.0246584	-11.2418	2.54e-29	6.21e-28	0.277204
ENSG00000262198	1.28742	0.276983	0.0258107	-10.7313	7.26e-27	1.63e-25	0.276983
NREP	1.78523	0.276867	0.0252058	-10.9843	4.55e-28	1.07e-26	0.276867
ENSG00000286924	1.17935	-0.276529	0.0255169	10.8371	2.3e-27	5.23e-26	0.276529
SEMA6A	2.07631	-0.276393	0.0261589	10.5659	4.29e-26	9.37e-25	0.276393
PUDP	1.58498	0.27569	0.0254192	-10.8457	2.09e-27	4.77e-26	0.27569
CALN1	1.63901	-0.275639	0.0260637	10.5756	3.87e-26	8.47e-25	0.275639
BCKDHB	1.81435	-0.27539	0.0252399	10.9109	1.02e-27	2.36e-26	0.27539
SPATA13	1.72289	0.275271	0.0257797	-10.6778	1.29e-26	2.88e-25	0.275271
LINC01378	1.11281	0.274961	0.026399	-10.4156	2.11e-25	4.52e-24	0.274961
TRIM24	1.92735	0.274744	0.0248814	-11.0421	2.39e-28	5.67e-27	0.274744
TCERG1L	1.35122	0.274636	0.0257174	-10.679	1.28e-26	2.85e-25	0.274636
PTCH1	1.26634	-0.27461	0.0246417	11.1441	7.65e-29	1.84e-27	0.27461
GOLM1	1.74005	0.274606	0.0249023	-11.0273	2.82e-28	6.68e-27	0.274606
CRNDE	1.363	-0.274423	0.0241267	11.3742	5.62e-30	1.4e-28	0.274423
NCALD	1.86957	0.274283	0.0265534	-10.3295	5.18e-25	1.1e-23	0.274283
FRY	2.82959	-0.273911	0.0271814	10.0771	6.97e-24	1.43e-22	0.273911
UBAC2	1.63153	0.273711	0.0249761	-10.9589	6.02e-28	1.4e-26	0.273711
SLC41A2	1.62066	-0.273554	0.0246622	11.092	1.37e-28	3.27e-27	0.273554
STK17A	1.17662	0.273287	0.025845	-10.5741	3.93e-26	8.6e-25	0.273287
RRM2	1.16046	0.273236	0.0261474	-10.4498	1.47e-25	3.18e-24	0.273236
ENSG00000249413	1.76734	0.272846	0.0264114	-10.3306	5.12e-25	1.09e-23	0.272846
WDFY2	1.71595	0.271499	0.0247523	-10.9686	5.41e-28	1.27e-26	0.271499
GHR	1.28231	-0.2714	0.0250532	10.833	2.4e-27	5.46e-26	0.2714
PWRN4	1.35122	-0.271055	0.025103	10.7977	3.53e-27	7.98e-26	0.271055
TANC2	3.62888	0.270731	0.0290654	-9.31456	1.22e-20	2.28e-19	0.270731
ZBTB18	1.17543	0.270706	0.0256815	-10.5409	5.59e-26	1.22e-24	0.270706
SH3D19	1.26953	-0.27063	0.0246182	10.9931	4.12e-28	9.69e-27	0.27063
OTUD7A	2.40654	-0.269939	0.0267497	10.0913	6.04e-24	1.24e-22	0.269939
ZHX2	1.64138	-0.26991	0.0254761	10.5946	3.16e-26	6.95e-25	0.26991
PDE7A	1.78934	0.269856	0.025088	-10.7564	5.53e-27	1.25e-25	0.269856
SLC22A23	2.39211	0.269613	0.0270705	-9.95964	2.29e-23	4.62e-22	0.269613
ENSG00000257522	1.11674	0.269552	0.0263242	-10.2397	1.32e-24	2.77e-23	0.269552
ENSG00000236283	1.18227	-0.268938	0.0254271	10.5768	3.82e-26	8.38e-25	0.268938
CMSS1	2.02108	0.267368	0.0265194	-10.082	6.64e-24	1.37e-22	0.267368
PRKCB	1.57512	-0.267338	0.0263112	10.1606	2.97e-24	6.21e-23	0.267338
ZDHHC14	1.59045	-0.267052	0.025036	10.6667	1.46e-26	3.23e-25	0.267052
PFKP	1.48567	-0.266401	0.024407	10.9149	9.78e-28	2.26e-26	0.266401
PLPPR4	1.26588	0.266125	0.025057	-10.6208	2.39e-26	5.27e-25	0.266125
FANCL	1.34538	0.265933	0.0248087	-10.7194	8.26e-27	1.85e-25	0.265933
MIAT	2.10935	-0.264354	0.0255014	10.3662	3.53e-25	7.53e-24	0.264354
TANK	1.60926	0.264302	0.024955	-10.5911	3.28e-26	7.21e-25	0.264302
CEP128	1.8703	0.263257	0.0260189	-10.1179	4.6e-24	9.56e-23	0.263257
RARB	1.25201	-0.262892	0.0259747	10.1211	4.45e-24	9.27e-23	0.262892
PRICKLE2	1.7511	-0.262569	0.0260929	10.0629	8.06e-24	1.65e-22	0.262569
SCN3A	2.21112	-0.262394	0.025969	10.1041	5.3e-24	1.09e-22	0.262394
DAAM1	2.57448	-0.261301	0.0262648	9.9487	2.55e-23	5.14e-22	0.261301
ACTR3B	1.35268	0.261167	0.0247414	-10.5559	4.77e-26	1.04e-24	0.261167
GATAD2B	1.94925	0.261149	0.0253908	-10.2852	8.22e-25	1.74e-23	0.261149
CPSF6	2.09657	0.261017	0.02535	-10.2965	7.31e-25	1.55e-23	0.261017
NIN	1.8944	0.260281	0.0259389	-10.0344	1.08e-23	2.19e-22	0.260281
TMEM117	2.00292	-0.259117	0.0265319	9.76625	1.57e-22	3.1e-21	0.259117
MYO10	1.5094	0.258532	0.025304	-10.217	1.66e-24	3.5e-23	0.258532
PDE2A	1.18958	0.258377	0.0255378	-10.1174	4.62e-24	9.6e-23	0.258377
ABCA5	1.4624	-0.258033	0.0241644	10.6782	1.29e-26	2.87e-25	0.258033
PLEKHA5	3.74352	-0.257862	0.0294388	8.75923	1.97e-18	3.42e-17	0.257862
ENSG00000284624	1.35816	0.257726	0.0248306	-10.3794	3.08e-25	6.57e-24	0.257726
MSRA	2.97426	0.257664	0.0293996	-8.76418	1.88e-18	3.28e-17	0.257664
RBMX	2.24525	0.257226	0.025434	-10.1134	4.82e-24	9.98e-23	0.257226
LPGAT1	1.74553	-0.257186	0.0252726	10.1765	2.53e-24	5.28e-23	0.257186
CELF4	3.28249	-0.257126	0.0312526	8.22736	1.91e-16	3.02e-15	0.257126
CDH8	1.21404	-0.256678	0.0257049	9.98556	1.76e-23	3.56e-22	0.256678
MID2	1.18255	-0.256611	0.025413	10.0976	5.66e-24	1.17e-22	0.256611
KLHL14	1.13052	0.256242	0.0261477	-9.7998	1.13e-22	2.23e-21	0.256242
HK2	1.21276	-0.255972	0.0253286	10.1061	5.19e-24	1.07e-22	0.255972
PDZD2	1.58808	-0.255657	0.0254536	10.0441	9.76e-24	1.99e-22	0.255657
PTPRG	4.73348	0.255644	0.0318267	-8.03237	9.56e-16	1.46e-14	0.255644
NEBL	2.37085	-0.255451	0.0280257	9.11488	7.88e-20	1.43e-18	0.255451
TMEM132D	1.40608	-0.255166	0.0273901	9.31597	1.21e-20	2.25e-19	0.255166
RASGRF1	1.27537	-0.254518	0.0245991	10.3466	4.33e-25	9.22e-24	0.254518
TMEM131	2.50119	0.254072	0.0262058	-9.69525	3.16e-22	6.17e-21	0.254072
UNC13C	1.25265	-0.253741	0.0261741	9.69433	3.19e-22	6.22e-21	0.253741
KIAA1549L	2.75977	-0.253712	0.0276911	9.16223	5.08e-20	9.31e-19	0.253712
CUL3	1.75785	0.253571	0.0249109	-10.1791	2.46e-24	5.15e-23	0.253571
VRK2	1.10497	0.253437	0.0268121	-9.45233	3.31e-21	6.26e-20	0.253437
SEMA3D	1.20655	-0.253273	0.0252627	10.0255	1.18e-23	2.39e-22	0.253273
UBA6-DT	2.56271	0.252995	0.0278787	-9.07487	1.14e-19	2.05e-18	0.252995
GALNT14	1.54409	0.252818	0.0260405	-9.70865	2.77e-22	5.43e-21	0.252818
NLN	1.45801	-0.252712	0.0242449	10.4233	1.94e-25	4.19e-24	0.252712
ABHD6	1.28916	0.252599	0.0249511	-10.1238	4.33e-24	9.04e-23	0.252599
CSGALNACT1	1.81636	-0.252213	0.0266701	9.45675	3.18e-21	6.01e-20	0.252213
NKTR	2.58415	0.251794	0.0255028	-9.87318	5.44e-23	1.09e-21	0.251794
NTNG1	1.64613	-0.251766	0.0266261	9.45562	3.21e-21	6.07e-20	0.251766
PTPN4	1.92068	0.25168	0.0251867	-9.99257	1.64e-23	3.32e-22	0.25168
BRWD1	2.18629	0.251551	0.0255037	-9.86332	6e-23	1.2e-21	0.251551
BASP1	2.22965	0.251478	0.0261852	-9.60383	7.7e-22	1.49e-20	0.251478
ANK3	6.09538	-0.251437	0.0314767	7.98802	1.37e-15	2.07e-14	0.251437
PPARG	1.14312	0.251341	0.0260134	-9.66198	4.37e-22	8.51e-21	0.251341
NUMB	1.66028	0.251218	0.0246427	-10.1944	2.1e-24	4.41e-23	0.251218
ACSL6	1.29938	-0.251051	0.0242818	10.3391	4.69e-25	9.96e-24	0.251051
TBC1D5	3.45993	0.250599	0.0277307	-9.03686	1.61e-19	2.89e-18	0.250599
FAM149A	1.14786	0.250339	0.0259842	-9.63428	5.73e-22	1.11e-20	0.250339
PWRN1	1.30668	-0.250206	0.0254741	9.82198	9.05e-23	1.8e-21	0.250206
BCL9	1.56818	0.250069	0.0248118	-10.0786	6.87e-24	1.41e-22	0.250069
SFRP1	1.11902	0.249907	0.0262749	-9.51126	1.88e-21	3.59e-20	0.249907
ACVR2A	1.83562	0.249506	0.0253091	-9.85834	6.31e-23	1.26e-21	0.249506
RAPGEF6	2.42707	-0.249452	0.0264599	9.42754	4.2e-21	7.9e-20	0.249452
NAALAD2	1.20044	-0.249435	0.0252183	9.89099	4.55e-23	9.13e-22	0.249435
ANKRD6	1.5147	-0.249258	0.0249273	9.99938	1.53e-23	3.11e-22	0.249258
RAPGEF5	1.23786	-0.249179	0.0248521	10.0265	1.17e-23	2.37e-22	0.249179
MIR124-2HG	1.49179	-0.248897	0.0242245	10.2746	9.17e-25	1.93e-23	0.248897
SEMA3C	1.16119	0.248579	0.0260637	-9.53736	1.47e-21	2.8e-20	0.248579
ATP1A2	1.20811	-0.248485	0.0252377	9.84581	7.15e-23	1.42e-21	0.248485
SMARCC1	2.37861	0.24812	0.0258597	-9.59485	8.4e-22	1.62e-20	0.24812
KCNK10	1.63618	-0.248009	0.0249135	9.95482	2.4e-23	4.84e-22	0.248009
EHMT1	2.44679	0.247605	0.0261471	-9.46969	2.81e-21	5.32e-20	0.247605
CRADD	1.59118	0.247309	0.02632	-9.39621	5.66e-21	1.06e-19	0.247309
SASH1	1.40663	-0.24722	0.0248669	9.94172	2.74e-23	5.5e-22	0.24722
CDC42BPA	3.1213	-0.246973	0.0271042	9.11199	8.09e-20	1.47e-18	0.246973
SMC4	1.16986	0.246198	0.0259246	-9.49668	2.17e-21	4.12e-20	0.246198
LZTS1	1.21988	0.245878	0.025328	-9.70777	2.79e-22	5.47e-21	0.245878
GNAL	1.48841	-0.245865	0.0245002	10.0352	1.07e-23	2.18e-22	0.245865
B3GALT1	3.30595	-0.245226	0.0295503	8.29859	1.05e-16	1.68e-15	0.245226
PPP2R2C	1.63801	-0.243976	0.0255254	9.55814	1.2e-21	2.3e-20	0.243976
ENSG00000289349	1.47399	-0.24371	0.0263703	9.24186	2.42e-20	4.48e-19	0.24371
TRPM3	3.67561	-0.242963	0.0310654	7.82101	5.24e-15	7.67e-14	0.242963
BRAF	2.29984	0.242853	0.0262563	-9.2493	2.26e-20	4.19e-19	0.242853
TAFA2	1.83991	-0.2428	0.0282648	8.59018	8.68e-18	1.47e-16	0.2428
TNS3	1.28049	-0.242765	0.024576	9.87814	5.18e-23	1.04e-21	0.242765
RYR2	1.56307	-0.24227	0.0263734	9.18612	4.07e-20	7.5e-19	0.24227
GALR1	1.09702	-0.242113	0.0263679	9.18211	4.23e-20	7.77e-19	0.242113
ENSG00000253693	1.45464	-0.241631	0.0270532	8.9317	4.2e-19	7.47e-18	0.241631
LRP6	1.71322	0.241506	0.0248875	-9.70392	2.9e-22	5.67e-21	0.241506
ENSG00000286757	1.15854	-0.241397	0.0260438	9.26887	1.88e-20	3.49e-19	0.241397
CNTN6	1.42744	-0.241373	0.0266871	9.04453	1.5e-19	2.7e-18	0.241373
PLOD2	1.19469	-0.241093	0.0252828	9.53587	1.49e-21	2.84e-20	0.241093
PHTF2	1.57338	0.240919	0.0246128	-9.78839	1.26e-22	2.5e-21	0.240919
NALCN	1.27702	-0.240673	0.0247091	9.74025	2.03e-22	3.99e-21	0.240673
MIR137HG	1.50758	0.240534	0.0274572	-8.76033	1.95e-18	3.39e-17	0.240534
RNF144A	1.84547	0.240383	0.0254864	-9.43182	4.03e-21	7.6e-20	0.240383
PRIM2	1.5146	0.240173	0.0250982	-9.5693	1.08e-21	2.07e-20	0.240173
INTU	1.7887	0.239945	0.0250967	-9.56082	1.17e-21	2.24e-20	0.239945
REV3L	2.6977	0.239813	0.0268049	-8.94662	3.67e-19	6.53e-18	0.239813
KCNN2	1.26378	-0.239431	0.0248301	9.64278	5.27e-22	1.02e-20	0.239431
EYA2	1.13947	-0.238901	0.0258876	9.2284	2.75e-20	5.07e-19	0.238901
STAC	1.20619	-0.238434	0.0251763	9.47058	2.78e-21	5.28e-20	0.238434
CTIF	3.0356	-0.237646	0.0272957	8.70635	3.14e-18	5.39e-17	0.237646
ENOX2	1.72882	0.237004	0.0257413	-9.20714	3.35e-20	6.18e-19	0.237004
JPX	3.04363	0.236966	0.0269834	-8.78192	1.61e-18	2.81e-17	0.236966
PARP8	1.39522	-0.236882	0.0242474	9.7694	1.52e-22	3.01e-21	0.236882
TBL1XR1	2.23476	0.236562	0.0258768	-9.14184	6.14e-20	1.12e-18	0.236562
ARID4B	2.13408	0.236452	0.0254557	-9.28875	1.56e-20	2.9e-19	0.236452
ASXL1	2.43602	-0.236331	0.0257728	9.1698	4.74e-20	8.69e-19	0.236331
ENSG00000225689	1.71687	-0.236128	0.0273313	8.63944	5.65e-18	9.62e-17	0.236128
NAP1L1	1.7688	0.235956	0.0248114	-9.50996	1.91e-21	3.63e-20	0.235956
LENG8	1.5596	-0.235816	0.0243542	9.68277	3.57e-22	6.95e-21	0.235816
SRRM2	2.25283	0.235732	0.0250652	-9.40476	5.21e-21	9.78e-20	0.235732
PLXNC1	1.4017	-0.235684	0.0241054	9.77722	1.41e-22	2.79e-21	0.235684
PPP2R5C	1.80431	0.235348	0.0252401	-9.32438	1.12e-20	2.09e-19	0.235348
NR2F1	1.27674	-0.235121	0.0244712	9.60806	7.39e-22	1.43e-20	0.235121
AHRR	1.17442	0.234835	0.0256447	-9.15725	5.32e-20	9.73e-19	0.234835
AJAP1	1.23065	-0.234823	0.0249312	9.41882	4.56e-21	8.57e-20	0.234823
MAP2	7.53386	0.234693	0.0300688	-7.80518	5.94e-15	8.65e-14	0.234693
NKAIN3	5.83123	0.234458	0.0323533	-7.24682	4.27e-13	5.54e-12	0.234458
RNF130	3.63956	0.234304	0.0282694	-8.28828	1.15e-16	1.82e-15	0.234304
NMNAT3	1.17744	0.234197	0.0256325	-9.1367	6.44e-20	1.17e-18	0.234197
USP3	1.83425	0.23419	0.0252286	-9.28269	1.65e-20	3.07e-19	0.23419
SLC2A1	1.1569	-0.23384	0.0256834	9.10471	8.65e-20	1.57e-18	0.23384
ZNF83	1.39348	0.233808	0.0243897	-9.58632	9.13e-22	1.76e-20	0.233808
STT3B	1.47682	0.233773	0.0245434	-9.52487	1.65e-21	3.15e-20	0.233773
KIF1B	3.71924	0.233606	0.0278252	-8.39547	4.64e-17	7.55e-16	0.233606
BMAL1	1.29701	-0.233415	0.0243066	9.60297	7.77e-22	1.5e-20	0.233415
HS3ST5	1.38116	-0.233308	0.0259422	8.99336	2.4e-19	4.29e-18	0.233308
FANCI	1.20153	0.233208	0.0256167	-9.10373	8.73e-20	1.58e-18	0.233208
PCMTD1	1.77054	0.232759	0.0249709	-9.3212	1.15e-20	2.15e-19	0.232759
ATXN10	2.45345	0.232176	0.0261515	-8.8781	6.8e-19	1.2e-17	0.232176
ADCY2	1.82329	-0.231941	0.0265623	8.73197	2.5e-18	4.32e-17	0.231941
CEP112	2.47006	-0.23178	0.0276189	8.39207	4.78e-17	7.75e-16	0.23178
MIR100HG	2.69642	-0.231282	0.0267647	8.6413	5.56e-18	9.47e-17	0.231282
SNAP25	1.71605	0.231137	0.0251672	-9.18406	4.15e-20	7.64e-19	0.231137
WDR11-DT	1.41192	-0.230963	0.0241947	9.54601	1.35e-21	2.58e-20	0.230963
LINC01811	1.18802	0.230293	0.0262011	-8.78941	1.5e-18	2.63e-17	0.230293
ENSG00000283692	1.30988	-0.229888	0.0256522	8.96172	3.2e-19	5.71e-18	0.229888
CCDC102B	1.60323	-0.229813	0.0262749	8.74648	2.2e-18	3.81e-17	0.229813
ASPM	1.12231	0.229363	0.0265291	-8.64572	5.35e-18	9.12e-17	0.229363
PKIB	1.1987	0.229327	0.0255999	-8.95811	3.3e-19	5.89e-18	0.229327
LRIG3	1.14102	0.229291	0.0260301	-8.80869	1.27e-18	2.22e-17	0.229291
TAF15	1.69441	0.229262	0.0244743	-9.36742	7.43e-21	1.39e-19	0.229262
ABLIM2	1.38846	-0.229185	0.0243052	9.42945	4.12e-21	7.76e-20	0.229185
ZNF804A	2.73092	-0.229043	0.0296654	7.72088	1.16e-14	1.64e-13	0.229043
ASH1L	2.45427	0.228911	0.0261381	-8.75774	1.99e-18	3.46e-17	0.228911
ARHGAP44	1.83297	0.228892	0.0257577	-8.88636	6.31e-19	1.12e-17	0.228892
KCNMB4	1.23576	0.228861	0.0251219	-9.11005	8.23e-20	1.49e-18	0.228861
PPP2R3A	2.20044	0.22876	0.0265583	-8.6135	7.09e-18	1.2e-16	0.22876
MAN1C1	1.28943	0.228706	0.0249252	-9.17567	4.49e-20	8.24e-19	0.228706
COPB2-DT	2.36035	-0.228069	0.0265521	8.5895	8.74e-18	1.47e-16	0.228069
MMP16	2.4728	0.228042	0.0266619	-8.55313	1.2e-17	2e-16	0.228042
OSBPL6	1.78058	-0.227994	0.0249185	9.14959	5.72e-20	1.04e-18	0.227994
LINC02240	1.14412	-0.227493	0.0268684	8.46696	2.52e-17	4.13e-16	0.227493
TOP1	1.73996	0.227465	0.0248475	-9.15446	5.46e-20	9.97e-19	0.227465
PHF14	3.03322	0.227223	0.026953	-8.43034	3.45e-17	5.63e-16	0.227223
MEF2C	1.72435	0.227207	0.0265639	-8.55323	1.2e-17	2e-16	0.227207
GABBR2	1.93291	-0.226503	0.0259909	8.71472	2.91e-18	5.01e-17	0.226503
FGFR2	1.36802	0.226229	0.0255358	-8.8593	8.05e-19	1.42e-17	0.226229
NOVA1	2.4195	-0.22581	0.0269008	8.39416	4.69e-17	7.62e-16	0.22581
MIR3171HG	2.46057	0.225785	0.0297537	-7.58845	3.24e-14	4.47e-13	0.225785
NEUROD6	1.09702	0.225592	0.026508	-8.51036	1.73e-17	2.86e-16	0.225592
DOP1B	1.46395	0.225252	0.024598	-9.15732	5.32e-20	9.73e-19	0.225252
VSTM2B-DT	1.13974	0.224982	0.0260451	-8.63817	5.71e-18	9.71e-17	0.224982
LRP12	1.41685	0.224864	0.0247474	-9.08638	1.02e-19	1.85e-18	0.224864
EPHA3	2.54573	-0.224648	0.0279833	8.02793	9.91e-16	1.51e-14	0.224648
KCNJ6	1.50037	-0.224471	0.0254803	8.80958	1.26e-18	2.21e-17	0.224471
DYRK1A	2.43757	0.22429	0.0265965	-8.43307	3.37e-17	5.51e-16	0.22429
LRFN2	1.49032	-0.224248	0.0255472	8.77776	1.67e-18	2.91e-17	0.224248
CENPF	1.14513	0.224139	0.0262649	-8.53378	1.42e-17	2.35e-16	0.224139
FAM13A	1.87185	0.223995	0.025673	-8.72493	2.66e-18	4.59e-17	0.223995
RNF220	1.28313	-0.223753	0.0283113	7.90332	2.72e-15	4.05e-14	0.223753
PTPRG-AS1	1.26908	0.223305	0.0250426	-8.91698	4.79e-19	8.52e-18	0.223305
FTX	7.47116	-0.222651	0.0306125	7.27322	3.51e-13	4.58e-12	0.222651
FRRS1L	1.28176	-0.222444	0.0244398	9.10171	8.89e-20	1.61e-18	0.222444
NHS	2.73859	0.222027	0.0293584	-7.56263	3.95e-14	5.42e-13	0.222027
HNRNPR	1.66703	0.221917	0.0245779	-9.02915	1.73e-19	3.1e-18	0.221917
FARP1	2.62961	0.221698	0.0271047	-8.1793	2.85e-16	4.46e-15	0.221698
CDK6	1.29491	-0.221609	0.0245721	9.01871	1.9e-19	3.41e-18	0.221609
ZNF423	2.11391	-0.221285	0.0266145	8.31447	9.22e-17	1.47e-15	0.221285
PDS5B	2.0785	0.221269	0.025843	-8.56205	1.11e-17	1.85e-16	0.221269
SEC63	1.78341	0.221212	0.0248948	-8.88587	6.34e-19	1.12e-17	0.221212
PPEF1	1.14576	0.220931	0.0259476	-8.51452	1.67e-17	2.77e-16	0.220931
APBA2	2.06298	0.220863	0.0257873	-8.56479	1.08e-17	1.81e-16	0.220863
ZNF438	1.52136	0.220759	0.0250804	-8.80205	1.34e-18	2.36e-17	0.220759
MEF2C-AS1	1.29774	0.220623	0.0250158	-8.81935	1.15e-18	2.03e-17	0.220623
BMERB1	1.75009	0.220524	0.0251336	-8.77407	1.72e-18	3.01e-17	0.220524
AMOTL1	1.59465	0.220436	0.0248939	-8.85501	8.37e-19	1.48e-17	0.220436
SCD5	1.83644	-0.220364	0.0253546	8.69129	3.58e-18	6.14e-17	0.220364
SNRPN	2.53779	-0.22036	0.0269282	8.18324	2.76e-16	4.32e-15	0.22036
B3GAT2	1.4707	-0.220345	0.0256792	8.58068	9.43e-18	1.59e-16	0.220345
KLHDC8A	1.23832	0.219992	0.0256843	-8.56525	1.08e-17	1.81e-16	0.219992
TBC1D32	1.92561	0.219441	0.0256797	-8.54533	1.28e-17	2.13e-16	0.219441
ADAM7-AS1	1.1663	-0.219413	0.0256125	8.56663	1.07e-17	1.79e-16	0.219413
CALB1	1.11254	-0.219256	0.0261796	8.37505	5.52e-17	8.9e-16	0.219256
PALMD	1.11546	0.219208	0.0262856	-8.33946	7.46e-17	1.2e-15	0.219208
EZR	1.17817	0.219045	0.0255864	-8.56098	1.12e-17	1.87e-16	0.219045
RNF213-AS1	1.42926	-0.219035	0.0242318	9.03916	1.58e-19	2.84e-18	0.219035
PAX6	1.20172	0.218951	0.0255218	-8.57898	9.57e-18	1.61e-16	0.218951
MIB1	2.02738	0.218917	0.0253486	-8.63627	5.81e-18	9.86e-17	0.218917
SKA2	1.26241	0.218901	0.0250433	-8.74088	2.31e-18	4e-17	0.218901
ENSG00000237473	1.08854	0.218599	0.0266009	-8.21773	2.07e-16	3.26e-15	0.218599
EMX2OS	1.10369	0.218536	0.0264189	-8.27196	1.32e-16	2.09e-15	0.218536
CSMD2	2.74133	0.218396	0.0293971	-7.42915	1.09e-13	1.47e-12	0.218396
VGLL3	1.12413	-0.218261	0.0260409	8.38145	5.23e-17	8.44e-16	0.218261
NRG3	15.3249	-0.218039	0.0330409	6.59907	4.14e-11	4.87e-10	0.218039
MYCBP2	3.36546	-0.217877	0.0273968	7.95265	1.83e-15	2.73e-14	0.217877
CENPE	1.13819	0.217698	0.0263365	-8.26604	1.38e-16	2.19e-15	0.217698
AQP4-AS1	1.20628	-0.217642	0.0251962	8.63786	5.73e-18	9.73e-17	0.217642
LINC01138	1.21997	-0.217619	0.0250123	8.70046	3.31e-18	5.67e-17	0.217619
ENSG00000279249	1.15215	-0.217445	0.0269526	8.06767	7.17e-16	1.1e-14	0.217445
LINC01277	1.16813	-0.217419	0.0255496	8.5097	1.74e-17	2.88e-16	0.217419
DAP	1.2918	0.217362	0.0248927	-8.73194	2.5e-18	4.32e-17	0.217362
XRN1	1.93538	0.217127	0.0252705	-8.5921	8.54e-18	1.44e-16	0.217127
EDNRB	1.23695	-0.216857	0.0249518	8.69105	3.59e-18	6.15e-17	0.216857
WAC	1.76232	0.216768	0.024838	-8.72728	2.61e-18	4.5e-17	0.216768
GPM6B	3.48211	-0.216655	0.0296211	7.31424	2.59e-13	3.42e-12	0.216655
LINC01060	1.53094	-0.216642	0.0251485	8.61454	7.02e-18	1.19e-16	0.216642
RSF1	1.88162	0.216489	0.0254027	-8.5223	1.56e-17	2.59e-16	0.216489
VSTM2A	1.17379	-0.216404	0.0254895	8.48991	2.07e-17	3.4e-16	0.216404
FUBP1	1.71139	0.216306	0.0245089	-8.82561	1.09e-18	1.92e-17	0.216306
CAMK2D	2.80878	-0.215978	0.0273032	7.91035	2.57e-15	3.83e-14	0.215978
R3HDM1	3.07932	0.215789	0.0281913	-7.65445	1.94e-14	2.72e-13	0.215789
ENSG00000285216	1.62121	-0.215517	0.0256187	8.41246	4.01e-17	6.55e-16	0.215517
GUCY1A1	1.18264	0.215349	0.0259713	-8.2918	1.12e-16	1.77e-15	0.215349
GREB1	1.20865	-0.215228	0.0251244	8.56651	1.07e-17	1.79e-16	0.215228
XYLT1	2.42315	-0.215168	0.0282501	7.61653	2.61e-14	3.62e-13	0.215168
BMP7	1.20856	0.215144	0.0253569	-8.48463	2.16e-17	3.55e-16	0.215144
KIF21A	2.42324	0.215112	0.0260625	-8.2537	1.54e-16	2.43e-15	0.215112
LRIG1	1.76141	-0.215008	0.0261479	8.22276	1.99e-16	3.13e-15	0.215008
CLASP2	4.25246	0.214998	0.0281284	-7.64345	2.11e-14	2.96e-13	0.214998
SGSM1	1.42716	-0.214959	0.0242739	8.85554	8.33e-19	1.47e-17	0.214959
STS	1.90717	-0.214931	0.0268322	8.01019	1.15e-15	1.74e-14	0.214931
PDE1C	1.91146	-0.214811	0.028322	7.58461	3.33e-14	4.6e-13	0.214811
SYT1	7.7887	0.214676	0.032101	-6.68753	2.27e-11	2.71e-10	0.214676
ENSG00000259692	8.8713	0.214498	0.0313429	-6.8436	7.72e-12	9.44e-11	0.214498
ANTXR1	2.06836	0.214478	0.0263475	-8.14037	3.94e-16	6.14e-15	0.214478
SCAMP1	1.53049	-0.214437	0.024156	8.87715	6.86e-19	1.21e-17	0.214437
IQCJ-SCHIP1	2.40507	-0.214059	0.0315952	6.77505	1.24e-11	1.5e-10	0.214059
RFTN1	1.29984	-0.213841	0.0246935	8.65982	4.73e-18	8.07e-17	0.213841
SUSD4	1.39777	-0.213602	0.0243928	8.75678	2.01e-18	3.49e-17	0.213602
SSBP3	2.18045	0.213579	0.0262795	-8.12721	4.39e-16	6.82e-15	0.213579
ATP10B	1.21888	-0.212963	0.0250758	8.49278	2.02e-17	3.32e-16	0.212963
RYR3	1.63682	-0.212643	0.0273505	7.77473	7.56e-15	1.09e-13	0.212643
FAF1	2.85834	0.212526	0.02693	-7.89182	2.98e-15	4.43e-14	0.212526
CACNA1E	3.8546	0.212452	0.0305259	-6.95973	3.41e-12	4.23e-11	0.212452
PTPRR	1.26689	-0.21243	0.0251733	8.4387	3.21e-17	5.25e-16	0.21243
ABCD2	1.14978	0.212383	0.0258953	-8.20159	2.37e-16	3.72e-15	0.212383
ARID2	1.91913	0.212335	0.0252747	-8.40108	4.42e-17	7.2e-16	0.212335
MYO6	2.19368	0.212279	0.0255184	-8.31866	8.9e-17	1.43e-15	0.212279
ENSG00000259995	1.10725	-0.212203	0.0262353	8.08843	6.04e-16	9.32e-15	0.212203
TMEM72-AS1	1.24973	0.212141	0.0252874	-8.38921	4.89e-17	7.93e-16	0.212141
RALGPS2	2.14303	-0.212129	0.0260589	8.14037	3.94e-16	6.14e-15	0.212129
MLLT10	2.10633	0.212052	0.025863	-8.19907	2.42e-16	3.8e-15	0.212052
PDS5A	2.03916	0.21144	0.0254739	-8.30029	1.04e-16	1.65e-15	0.21144
RYBP	1.52683	0.210871	0.0247064	-8.53506	1.4e-17	2.33e-16	0.210871
SLC25A48	1.10159	0.21068	0.0264391	-7.96851	1.61e-15	2.41e-14	0.21068
RNF213	1.38928	0.21064	0.0245766	-8.57077	1.03e-17	1.73e-16	0.21064
ENSG00000286385	1.13563	0.21044	0.0262331	-8.02194	1.04e-15	1.58e-14	0.21044
RALGPS1	2.7678	-0.210167	0.0269778	7.79035	6.68e-15	9.7e-14	0.210167
ADGRB3	16.6802	0.210124	0.0327998	-6.40626	1.49e-10	1.69e-09	0.210124
NDRG4	1.31745	-0.210117	0.0242183	8.67596	4.1e-18	7.01e-17	0.210117
PHF21A	2.44067	0.209895	0.0262683	-7.99043	1.34e-15	2.03e-14	0.209895
PVT1	2.18063	0.209642	0.0270087	-7.76203	8.36e-15	1.2e-13	0.209642
ZNF235	1.59009	0.20963	0.0247058	-8.48506	2.16e-17	3.54e-16	0.20963
SLC4A7	1.76789	0.209582	0.0250584	-8.36374	6.08e-17	9.78e-16	0.209582
VOPP1	1.5596	0.209582	0.0249312	-8.40643	4.23e-17	6.89e-16	0.209582
RASGRP1	1.13992	0.209496	0.0259914	-8.06021	7.62e-16	1.17e-14	0.209496
MYEF2	1.71915	0.209442	0.0245927	-8.51645	1.65e-17	2.73e-16	0.209442
GNGT1	1.59985	0.209223	0.026549	-7.88066	3.26e-15	4.84e-14	0.209223
NOTCH2	1.38554	0.208602	0.024911	-8.37389	5.57e-17	8.98e-16	0.208602
ZNF644	1.80111	0.208559	0.0251246	-8.30098	1.03e-16	1.65e-15	0.208559
HMGCS1	1.59219	0.208382	0.0250628	-8.31439	9.22e-17	1.47e-15	0.208382
BOC	2.31627	-0.208298	0.027807	7.49085	6.84e-14	9.28e-13	0.208298
DNAJC6	1.51333	-0.207717	0.0247732	8.38474	5.08e-17	8.22e-16	0.207717
OPHN1	2.01396	0.207695	0.0263942	-7.86898	3.58e-15	5.29e-14	0.207695
RALYL	3.43008	-0.207659	0.0324576	6.39786	1.58e-10	1.79e-09	0.207659
CFAP20DC-AS1	1.11428	0.207354	0.0262852	-7.8886	3.06e-15	4.54e-14	0.207354
MAP3K20	1.23311	0.207306	0.02517	-8.23625	1.78e-16	2.81e-15	0.207306
CADM3	1.31179	-0.206973	0.0243112	8.5135	1.69e-17	2.79e-16	0.206973
TMEM232	1.66247	-0.206939	0.0249055	8.30896	9.65e-17	1.54e-15	0.206939
CHL1	2.53258	0.206658	0.0269252	-7.67525	1.65e-14	2.33e-13	0.206658
LUC7L	1.61902	0.206521	0.0244366	-8.45129	2.88e-17	4.72e-16	0.206521
ATXN7L1	2.25219	0.206349	0.0267128	-7.72471	1.12e-14	1.6e-13	0.206349
SPATS2L	1.5167	-0.20626	0.0246808	8.35709	6.43e-17	1.03e-15	0.20626
TMEM131L	1.49954	0.205737	0.0247445	-8.31446	9.22e-17	1.47e-15	0.205737
KNTC1	1.22645	0.205731	0.0253353	-8.12034	4.65e-16	7.2e-15	0.205731
PAG1	1.72682	-0.205551	0.025272	8.13353	4.17e-16	6.49e-15	0.205551
SRPK2	2.65288	0.205493	0.0270287	-7.60276	2.9e-14	4.02e-13	0.205493
MKI67	1.12386	0.205423	0.026203	-7.83967	4.52e-15	6.64e-14	0.205423
DGKI	2.49416	-0.205333	0.0272763	7.5279	5.16e-14	7.04e-13	0.205333
KIRREL1	1.6684	0.20488	0.0253464	-8.08319	6.31e-16	9.71e-15	0.20488
GALNT13	2.44122	0.204806	0.0283486	-7.22455	5.03e-13	6.48e-12	0.204806
MAP6	1.71897	-0.204805	0.0244255	8.38491	5.08e-17	8.22e-16	0.204805
CNTRL	1.69149	0.204621	0.0248567	-8.23202	1.84e-16	2.9e-15	0.204621
BTBD9	2.55586	-0.204029	0.0271262	7.52147	5.42e-14	7.38e-13	0.204029
SCAF8	2.04345	0.203873	0.0255402	-7.98242	1.43e-15	2.16e-14	0.203873
CCDC138	1.36528	0.203854	0.0245493	-8.30388	1.01e-16	1.61e-15	0.203854
GLRB	1.22819	0.203778	0.0251893	-8.08988	5.97e-16	9.22e-15	0.203778
MIRLET7BHG	1.21778	0.20377	0.025196	-8.0874	6.1e-16	9.39e-15	0.20377
ZHX3	1.51962	0.203769	0.0248126	-8.21229	2.17e-16	3.41e-15	0.203769
ENSG00000291189	1.13719	-0.203683	0.0258853	7.86869	3.58e-15	5.29e-14	0.203683
DOCK4	3.29071	-0.203643	0.0283381	7.18619	6.66e-13	8.54e-12	0.203643
SPRY4-AS1	1.40863	-0.203552	0.0253864	8.01814	1.07e-15	1.63e-14	0.203552
LRRC37A4P	1.56627	0.203323	0.0242539	-8.3831	5.16e-17	8.33e-16	0.203323
RNASEH2B	1.13846	0.202878	0.0260097	-7.80008	6.19e-15	8.99e-14	0.202878
CNOT2	1.67442	0.202502	0.0245824	-8.23768	1.76e-16	2.78e-15	0.202502
OLA1	1.90991	0.202279	0.0251738	-8.03528	9.34e-16	1.43e-14	0.202279
ENSG00000287092	1.16037	-0.202067	0.0256438	7.87975	3.28e-15	4.87e-14	0.202067
MYT1	1.34493	0.201955	0.0247536	-8.15861	3.39e-16	5.29e-15	0.201955
INVS	1.94441	0.201803	0.0259766	-7.76866	7.93e-15	1.14e-13	0.201803
FBXL20	1.64969	0.201747	0.0248332	-8.12406	4.51e-16	6.99e-15	0.201747
CA10	1.27346	-0.201495	0.0264911	7.60616	2.82e-14	3.92e-13	0.201495
SESN3	1.43857	0.201395	0.0248134	-8.11641	4.8e-16	7.43e-15	0.201395
OVCH1	1.1046	0.201387	0.0263905	-7.63105	2.33e-14	3.25e-13	0.201387
CD47	1.31946	0.201168	0.0245563	-8.19212	2.57e-16	4.02e-15	0.201168
FBXO11	2.45309	0.201149	0.0262396	-7.66587	1.78e-14	2.5e-13	0.201149
THRB	1.26625	-0.201032	0.0251759	7.98511	1.4e-15	2.12e-14	0.201032
TENT5A	1.1171	-0.200825	0.026128	7.68621	1.52e-14	2.15e-13	0.200825
FSIP2-AS1	1.41849	0.200815	0.0248654	-8.07608	6.69e-16	1.03e-14	0.200815
RFFL	1.38956	0.200804	0.0247026	-8.12886	4.33e-16	6.73e-15	0.200804
NXN	1.80668	0.200672	0.0263998	-7.60129	2.93e-14	4.06e-13	0.200672
NR3C2	1.2772	-0.200579	0.0251821	7.96514	1.65e-15	2.48e-14	0.200579
LINC01278	1.9289	-0.200511	0.0255473	7.84863	4.21e-15	6.21e-14	0.200511
ST6GAL2	1.61592	-0.200227	0.0251931	7.9477	1.9e-15	2.84e-14	0.200227
TUT4	2.48722	0.200196	0.0254222	-7.87484	3.41e-15	5.05e-14	0.200196
SP3	1.45345	0.199935	0.0245839	-8.13277	4.2e-16	6.53e-15	0.199935
SSX2IP	1.23667	0.19974	0.024998	-7.99024	1.35e-15	2.03e-14	0.19974
STAG1	2.1025	0.199705	0.0258884	-7.71407	1.22e-14	1.73e-13	0.199705
PCYT1B	1.28076	-0.199682	0.0246309	8.10696	5.19e-16	8.02e-15	0.199682
SOS1	2.38061	0.199427	0.025836	-7.71896	1.17e-14	1.66e-13	0.199427
TRIM9	1.81636	-0.199333	0.0254208	7.84135	4.46e-15	6.56e-14	0.199333
ZRANB2-DT	1.46258	-0.199193	0.0249899	7.97096	1.57e-15	2.37e-14	0.199193
ADGRV1	3.43857	-0.199188	0.0320618	6.21262	5.21e-10	5.66e-09	0.199188
PDE8A	1.9153	-0.19916	0.0257331	7.73943	9.99e-15	1.43e-13	0.19916
EMX1	1.07831	0.198915	0.0267112	-7.44688	9.56e-14	1.29e-12	0.198915
SLIT1	2.50612	0.198659	0.0272668	-7.28573	3.2e-13	4.19e-12	0.198659
ZMYM2	2.10186	0.198657	0.0253612	-7.83308	4.76e-15	6.98e-14	0.198657
SUZ12P1	1.74014	0.198641	0.0246196	-8.06842	7.12e-16	1.09e-14	0.198641
USP47	2.06407	0.198491	0.0253931	-7.81672	5.42e-15	7.92e-14	0.198491
ANKRD33B	1.20792	0.198333	0.0253161	-7.83428	4.72e-15	6.92e-14	0.198333
PKN2	2.00447	0.19827	0.0252768	-7.84397	4.37e-15	6.43e-14	0.19827
LAMA4	1.17616	-0.198231	0.0254817	7.77933	7.29e-15	1.06e-13	0.198231
PAPPA2	1.26479	0.198078	0.0259434	-7.63503	2.26e-14	3.16e-13	0.198078
PDCD4	1.30075	0.197961	0.0247933	-7.98444	1.41e-15	2.13e-14	0.197961
EFCAB6	1.27556	-0.197814	0.0244985	8.07456	6.77e-16	1.04e-14	0.197814
TMEM178B	5.60515	-0.197791	0.0306703	6.44894	1.13e-10	1.29e-09	0.197791
ARHGEF4	1.31499	-0.19769	0.0246336	8.02521	1.01e-15	1.54e-14	0.19769
IL1RAP	1.1056	-0.197581	0.0262483	7.52738	5.18e-14	7.06e-13	0.197581
DHX9	1.59273	0.197575	0.0244625	-8.07665	6.66e-16	1.02e-14	0.197575
TRPC4AP	1.86637	0.197544	0.0250839	-7.87536	3.4e-15	5.04e-14	0.197544
ENSG00000225649	1.11464	-0.197027	0.0261421	7.53675	4.82e-14	6.59e-13	0.197027
WASF1	1.56572	0.196969	0.0246373	-7.99474	1.3e-15	1.97e-14	0.196969
C1QTNF3-AMACR	1.83479	0.196901	0.025479	-7.72798	1.09e-14	1.56e-13	0.196901
FGFR1	1.62797	-0.196894	0.0254121	7.74804	9.33e-15	1.33e-13	0.196894
ZNF638	3.44304	0.196793	0.0269807	-7.29383	3.01e-13	3.96e-12	0.196793
TNFRSF19	1.27592	0.196709	0.0251965	-7.807	5.86e-15	8.53e-14	0.196709
SEZ6	1.38956	0.196589	0.0245844	-7.99651	1.28e-15	1.94e-14	0.196589
MCM3AP-AS1	1.22134	0.196557	0.0251835	-7.80499	5.95e-15	8.65e-14	0.196557
DPY19L3	1.44323	0.196543	0.0245271	-8.0133	1.12e-15	1.7e-14	0.196543
TBC1D1	1.43164	0.196173	0.0253126	-7.75002	9.19e-15	1.32e-13	0.196173
ST6GALNAC5	2.28916	0.195898	0.0296728	-6.60194	4.06e-11	4.78e-10	0.195898
ZNF385B	1.16721	-0.195821	0.0255708	7.65799	1.89e-14	2.65e-13	0.195821
MYT1L	5.30559	0.195668	0.0313781	-6.23582	4.49e-10	4.9e-09	0.195668
PTPN5	1.21641	-0.195632	0.0250397	7.81289	5.59e-15	8.15e-14	0.195632
PUM1	2.18456	0.195552	0.0256381	-7.62739	2.4e-14	3.34e-13	0.195552
MIR4713HG	1.16146	0.195002	0.0260082	-7.4977	6.49e-14	8.82e-13	0.195002
NECTIN3	1.36199	-0.1949	0.0241866	8.05819	7.74e-16	1.18e-14	0.1949
PTGFRN	1.38855	0.194697	0.0244784	-7.95383	1.81e-15	2.71e-14	0.194697
OGA	2.11291	0.194691	0.0250628	-7.76812	7.97e-15	1.15e-13	0.194691
ZDHHC13	1.29911	0.194653	0.02509	-7.75817	8.62e-15	1.24e-13	0.194653
WNT3	1.14613	-0.194592	0.0257832	7.54726	4.44e-14	6.09e-13	0.194592
FNDC3A	2.20811	0.194305	0.0258508	-7.51642	5.63e-14	7.66e-13	0.194305
LEMD1	1.28478	0.194028	0.0251118	-7.72656	1.1e-14	1.57e-13	0.194028
SRRM4	2.45929	-0.193746	0.0274703	7.0529	1.75e-12	2.2e-11	0.193746
NAPEPLD	1.18748	0.193646	0.0254704	-7.6028	2.9e-14	4.02e-13	0.193646
ETNK1	1.49626	0.193603	0.0244499	-7.91837	2.41e-15	3.59e-14	0.193603
SPARCL1	1.11701	-0.193516	0.0261146	7.41027	1.26e-13	1.69e-12	0.193516
EPB41	1.74325	-0.193364	0.0245576	7.87386	3.44e-15	5.09e-14	0.193364
CLASP1	3.25867	0.193292	0.0272428	-7.09516	1.29e-12	1.63e-11	0.193292
KSR1	1.72262	-0.193257	0.0248177	7.78703	6.86e-15	9.95e-14	0.193257
ENSG00000287683	1.13326	0.193239	0.0260737	-7.41127	1.25e-13	1.68e-12	0.193239
TPTEP2-CSNK1E	1.78286	0.193224	0.0251399	-7.68597	1.52e-14	2.15e-13	0.193224
SSTR2	1.10898	0.192988	0.0263317	-7.32911	2.32e-13	3.07e-12	0.192988
BRINP2	1.28541	-0.192962	0.02482	7.77446	7.58e-15	1.09e-13	0.192962
RTTN	1.40434	0.192685	0.0247488	-7.78565	6.94e-15	1e-13	0.192685
CLIC4	1.27674	0.192556	0.0248957	-7.73454	1.04e-14	1.48e-13	0.192556
LCOR	2.26488	0.192514	0.0261223	-7.36971	1.71e-13	2.28e-12	0.192514
ENSG00000237844	1.15033	-0.192414	0.0262592	7.32748	2.35e-13	3.1e-12	0.192414
TPGS2	1.31261	0.192409	0.0247622	-7.77027	7.83e-15	1.13e-13	0.192409
ANP32A	1.36154	0.192379	0.0245622	-7.83231	4.79e-15	7.02e-14	0.192379
G2E3	1.42306	0.191988	0.02457	-7.81389	5.54e-15	8.1e-14	0.191988
LHX1	1.14522	-0.191905	0.0257905	7.44094	1e-13	1.35e-12	0.191905
MEMO1	2.0544	0.191875	0.0256602	-7.47756	7.57e-14	1.03e-12	0.191875
CTDSPL	1.53925	0.19174	0.0247134	-7.75854	8.59e-15	1.23e-13	0.19174
COL4A1	1.32293	-0.191723	0.0246568	7.77567	7.51e-15	1.09e-13	0.191723
ENSG00000285550	1.09483	0.191698	0.0265222	-7.22781	4.91e-13	6.33e-12	0.191698
ITGA2	1.07959	0.191656	0.0266835	-7.18256	6.84e-13	8.74e-12	0.191656
HMGN3	1.29171	0.191613	0.0247243	-7.75	9.19e-15	1.32e-13	0.191613
PACRG	1.63353	-0.191238	0.0262747	7.27843	3.38e-13	4.41e-12	0.191238
LPP	2.52884	-0.191169	0.0273112	6.99966	2.57e-12	3.2e-11	0.191169
KDM5B	1.93821	0.190968	0.0249644	-7.6496	2.02e-14	2.82e-13	0.190968
JPH1	1.18355	0.190805	0.0255138	-7.4785	7.52e-14	1.02e-12	0.190805
FUS	1.61884	0.190769	0.0243185	-7.84461	4.34e-15	6.4e-14	0.190769
PSIP1	1.43063	0.190616	0.024379	-7.81888	5.33e-15	7.8e-14	0.190616
HELLS	1.22709	0.190603	0.0253656	-7.51423	5.72e-14	7.79e-13	0.190603
MAP2K6	1.38536	0.19058	0.0248981	-7.6544	1.94e-14	2.72e-13	0.19058
STAG2	1.81526	0.190444	0.0251733	-7.56532	3.87e-14	5.31e-13	0.190444
CCDC88C	1.29144	0.190234	0.0249533	-7.62358	2.47e-14	3.43e-13	0.190234
USP38-DT	1.42963	-0.190229	0.0249303	7.63042	2.34e-14	3.26e-13	0.190229
PRKAR2B	1.64732	0.190229	0.0249204	-7.63344	2.29e-14	3.19e-13	0.190229
NCAN	1.47554	0.190002	0.024604	-7.7224	1.14e-14	1.62e-13	0.190002
PRH1	1.93483	0.189967	0.0256086	-7.41806	1.19e-13	1.6e-12	0.189967
HNRNPU	2.00885	0.189932	0.0250605	-7.57895	3.48e-14	4.8e-13	0.189932
LINC02326	1.07704	0.189883	0.0267185	-7.10681	1.19e-12	1.5e-11	0.189883
WDR49	1.25438	-0.189797	0.0247457	7.66989	1.72e-14	2.43e-13	0.189797
RAI2	1.28596	-0.189643	0.024405	7.77065	7.81e-15	1.13e-13	0.189643
DPF3	1.2835	-0.189609	0.0254767	7.44247	9.88e-14	1.33e-12	0.189609
PALS2	1.62778	0.189487	0.0252598	-7.50153	6.31e-14	8.57e-13	0.189487
GPR39	1.205	0.188903	0.0259887	-7.26868	3.63e-13	4.73e-12	0.188903
MAP4K3	2.22691	0.188457	0.0258122	-7.30109	2.85e-13	3.76e-12	0.188457
PPP6R3	2.28687	0.1884	0.0260432	-7.23414	4.68e-13	6.06e-12	0.1884
UST	1.61281	0.188235	0.0259349	-7.25797	3.93e-13	5.11e-12	0.188235
CCDC85A	1.4508	-0.188186	0.0258088	7.29154	3.06e-13	4.02e-12	0.188186
PHYHIPL	1.73375	-0.188096	0.0252944	7.4363	1.04e-13	1.39e-12	0.188096
ZDHHC15	1.37066	0.188089	0.0245548	-7.65997	1.86e-14	2.62e-13	0.188089
TRIM67	1.22517	-0.188063	0.0249752	7.52997	5.08e-14	6.93e-13	0.188063
MAP7	1.29728	-0.188048	0.0244054	7.7052	1.31e-14	1.85e-13	0.188048
SRRM3	1.4247	-0.18795	0.0236628	7.94288	1.98e-15	2.95e-14	0.18795
XRCC5	1.92935	0.187762	0.0251769	-7.45771	8.8e-14	1.19e-12	0.187762
CORIN	1.11838	-0.187509	0.0260998	7.1843	6.76e-13	8.65e-12	0.187509
TAOK1	2.08087	0.187114	0.0253115	-7.39243	1.44e-13	1.93e-12	0.187114
ANKFN1	1.36601	-0.186902	0.0254217	7.35207	1.95e-13	2.6e-12	0.186902
KDM1A	1.68757	0.186883	0.0245278	-7.61922	2.55e-14	3.55e-13	0.186883
CACNA1G	1.1998	-0.186848	0.025207	7.41256	1.24e-13	1.66e-12	0.186848
STPG2	1.37441	-0.186755	0.0259813	7.18806	6.57e-13	8.43e-12	0.186755
SECISBP2	1.59365	0.186718	0.0245707	-7.59922	2.98e-14	4.12e-13	0.186718
VWC2L	1.10898	-0.186586	0.0262128	7.11814	1.09e-12	1.39e-11	0.186586
DNAJC1	1.5941	0.186469	0.0247157	-7.54456	4.54e-14	6.21e-13	0.186469
KLF12	3.34502	-0.186277	0.0280825	6.6332	3.28e-11	3.9e-10	0.186277
HECTD2	1.44733	-0.186212	0.0243076	7.66065	1.85e-14	2.6e-13	0.186212
CTBP2	2.49699	0.186119	0.0271807	-6.84746	7.52e-12	9.19e-11	0.186119
LRRC8B	1.32567	-0.185966	0.0242178	7.67889	1.6e-14	2.27e-13	0.185966
SETD2	2.00329	0.185831	0.0253914	-7.31866	2.5e-13	3.31e-12	0.185831
KLHL4	1.12158	-0.185615	0.0260605	7.12246	1.06e-12	1.34e-11	0.185615
NWD2	1.10743	-0.185518	0.0263317	7.04541	1.85e-12	2.32e-11	0.185518
ADD2	1.82393	0.185408	0.0253836	-7.30425	2.79e-13	3.67e-12	0.185408
ROR2	1.14485	0.18537	0.0259338	-7.14781	8.82e-13	1.12e-11	0.18537
CSTF3	1.67698	0.185218	0.0244818	-7.56553	3.86e-14	5.31e-13	0.185218
LINC02882	1.1747	0.185087	0.0256266	-7.22245	5.11e-13	6.57e-12	0.185087
DNAAF9	2.53934	0.185084	0.0261878	-7.06757	1.58e-12	1.99e-11	0.185084
HEG1	1.1098	0.184859	0.0263153	-7.02478	2.14e-12	2.68e-11	0.184859
PARP11	1.37687	0.184849	0.0243711	-7.58479	3.33e-14	4.6e-13	0.184849
GRIK5	1.48795	0.184706	0.0244056	-7.56817	3.79e-14	5.21e-13	0.184706
CEP95	1.89613	0.184704	0.0251122	-7.35514	1.91e-13	2.54e-12	0.184704
COL23A1	1.10369	-0.184613	0.0262686	7.0279	2.1e-12	2.63e-11	0.184613
FADS1	1.24069	0.184608	0.0249374	-7.40287	1.33e-13	1.79e-12	0.184608
ENSG00000290928	2.14321	0.184537	0.0251781	-7.32925	2.31e-13	3.07e-12	0.184537
ENSG00000230333	1.16594	0.184507	0.0256855	-7.18333	6.8e-13	8.7e-12	0.184507
RPRD2	1.94067	0.184428	0.0255443	-7.21992	5.2e-13	6.69e-12	0.184428
CDK5RAP2	1.86145	0.183474	0.0253462	-7.23871	4.53e-13	5.86e-12	0.183474
ADRA1A	1.16676	-0.183432	0.0255563	7.17755	7.1e-13	9.05e-12	0.183432
NSD2	1.9216	0.183258	0.0251756	-7.27916	3.36e-13	4.39e-12	0.183258
PRANCR	2.14011	-0.183206	0.0273056	6.70947	1.95e-11	2.34e-10	0.183206
SMCHD1	2.12057	0.18308	0.0253455	-7.22339	5.07e-13	6.53e-12	0.18308
LIPE-AS1	1.65599	0.183077	0.0253701	-7.21626	5.34e-13	6.86e-12	0.183077
VLDLR-AS1	1.68136	-0.183001	0.0253013	7.23287	4.73e-13	6.11e-12	0.183001
ABCA1	1.56426	-0.182975	0.0256268	7.13996	9.34e-13	1.18e-11	0.182975
KIF15	1.12377	0.182952	0.0261818	-6.98775	2.79e-12	3.47e-11	0.182952
ATAD2	1.14622	0.182938	0.025903	-7.06246	1.64e-12	2.06e-11	0.182938
REPS1	1.88673	0.182891	0.0252558	-7.24153	4.44e-13	5.75e-12	0.182891
GABRB3	2.49644	0.182773	0.0275968	-6.62298	3.52e-11	4.17e-10	0.182773
FBN1	1.21897	-0.182456	0.0250102	7.29527	2.98e-13	3.92e-12	0.182456
ENSG00000291061	1.12495	0.182415	0.0261421	-6.97781	3e-12	3.73e-11	0.182415
PTPRA	2.10141	0.18239	0.0256394	-7.11367	1.13e-12	1.43e-11	0.18239
SPATA5	1.61245	0.182363	0.0251559	-7.24929	4.19e-13	5.44e-12	0.182363
LINC02595	1.09337	0.182359	0.0265053	-6.8801	5.98e-12	7.35e-11	0.182359
RIPOR2	1.33689	-0.182287	0.0240455	7.58092	3.43e-14	4.73e-13	0.182287
AGO3	1.80431	0.182196	0.0249199	-7.31126	2.65e-13	3.49e-12	0.182196
BMPR1A	1.86802	0.182185	0.0254749	-7.15155	8.58e-13	1.09e-11	0.182185
ENSG00000228566	1.14001	-0.181919	0.025905	7.02256	2.18e-12	2.72e-11	0.181919
MBNL2	1.43647	-0.181909	0.0244277	7.44684	9.56e-14	1.29e-12	0.181909
NSUN6	1.51825	0.181787	0.0247039	-7.35862	1.86e-13	2.48e-12	0.181787
MIR124-1HG	1.52364	0.181307	0.0247334	-7.33046	2.29e-13	3.04e-12	0.181307
CEP152	1.12587	0.18124	0.0261362	-6.93442	4.08e-12	5.05e-11	0.18124
ACBD6	2.23695	0.180972	0.025897	-6.98814	2.79e-12	3.47e-11	0.180972
ENSG00000287120	1.0711	0.180823	0.0267772	-6.75287	1.45e-11	1.75e-10	0.180823
ENSG00000254987	1.10405	0.180814	0.02639	-6.85159	7.3e-12	8.94e-11	0.180814
TIGAR	1.23667	0.180809	0.0249702	-7.24098	4.45e-13	5.77e-12	0.180809
BTBD3	1.35962	-0.180719	0.0239163	7.55631	4.15e-14	5.68e-13	0.180719
TRIQK	1.27236	0.18061	0.0249741	-7.23192	4.76e-13	6.15e-12	0.18061
RSPO2	1.18638	-0.180498	0.0276162	6.53595	6.32e-11	7.37e-10	0.180498
UBE2G1	1.46449	0.1804	0.0244872	-7.36714	1.74e-13	2.33e-12	0.1804
CACHD1	2.08142	-0.180358	0.0261595	6.89455	5.4e-12	6.66e-11	0.180358
ENSG00000291177	1.28012	0.180352	0.0248198	-7.26647	3.69e-13	4.8e-12	0.180352
ARHGEF33	1.13089	-0.180249	0.0259506	6.94586	3.76e-12	4.66e-11	0.180249
STRN3	1.93191	0.179946	0.0254743	-7.06382	1.62e-12	2.04e-11	0.179946
MARCHF1	4.29007	-0.179943	0.030963	5.81155	6.19e-09	6.17e-08	0.179943
BAZ2B	3.86875	-0.179785	0.0281217	6.3931	1.63e-10	1.84e-09	0.179785
LINC02306	1.20053	-0.17977	0.0264435	6.79825	1.06e-11	1.28e-10	0.17977
WDFY3	2.7782	0.179645	0.026492	-6.78109	1.19e-11	1.44e-10	0.179645
TRIB2	1.22107	-0.179508	0.0249908	7.18299	6.82e-13	8.72e-12	0.179508
DUSP16	1.33963	0.179325	0.0245879	-7.2932	3.03e-13	3.97e-12	0.179325
SOX4	1.37085	0.179127	0.0242971	-7.37236	1.68e-13	2.24e-12	0.179127
MSI2	4.87833	-0.179119	0.0301482	5.94127	2.83e-09	2.91e-08	0.179119
AGPAT4	2.45719	0.179097	0.0263299	-6.80203	1.03e-11	1.25e-10	0.179097
TFAP2A	1.12158	-0.179035	0.0260558	6.87121	6.37e-12	7.81e-11	0.179035
PBRM1	1.99142	0.179	0.0253646	-7.05709	1.7e-12	2.14e-11	0.179
PDK1	1.41	-0.178959	0.0245634	7.28558	3.2e-13	4.19e-12	0.178959
JAZF1	2.3075	0.17889	0.0270466	-6.61414	3.74e-11	4.42e-10	0.17889
COL27A1	1.26597	-0.178773	0.0245991	7.26744	3.66e-13	4.77e-12	0.178773
SNX7	1.14659	0.178674	0.025973	-6.87923	6.02e-12	7.39e-11	0.178674
TLK2	1.47317	0.178558	0.0243968	-7.31892	2.5e-13	3.31e-12	0.178558
JAKMIP1	1.39421	-0.178529	0.0243426	7.33401	2.23e-13	2.97e-12	0.178529
ARHGAP39	1.48686	-0.178427	0.0241235	7.3964	1.4e-13	1.87e-12	0.178427
LSAMP	12.3405	-0.178289	0.0337649	5.28029	1.29e-07	1.15e-06	0.178289
KIF2A	1.52273	0.177986	0.0244191	-7.28878	3.13e-13	4.1e-12	0.177986
PPP2R5E	1.89476	0.177755	0.0252336	-7.04436	1.86e-12	2.34e-11	0.177755
PALLD	1.78569	0.177714	0.0257687	-6.89651	5.33e-12	6.57e-11	0.177714
MNAT1	2.32512	0.177564	0.0261434	-6.7919	1.11e-11	1.34e-10	0.177564
JMJD1C	4.75256	0.177421	0.0291645	-6.08345	1.18e-09	1.24e-08	0.177421
DCAF6	1.40051	0.177162	0.0245573	-7.21421	5.42e-13	6.96e-12	0.177162
ENSG00000224905	1.71121	0.176833	0.0252842	-6.99384	2.67e-12	3.33e-11	0.176833
MROH1	1.32694	-0.176746	0.0240895	7.33706	2.18e-13	2.9e-12	0.176746
SLC6A15	1.34739	0.176719	0.0247123	-7.15106	8.61e-13	1.1e-11	0.176719
TOP2A	1.09575	0.176406	0.0264965	-6.65771	2.78e-11	3.31e-10	0.176406
OCA2	1.07977	0.176337	0.026666	-6.61281	3.77e-11	4.46e-10	0.176337
ENSG00000286973	1.14111	-0.176297	0.0258342	6.82418	8.84e-12	1.08e-10	0.176297
PIBF1	2.08543	0.176282	0.0255424	-6.90153	5.14e-12	6.35e-11	0.176282
FCHSD2	2.83224	0.176151	0.0270631	-6.50891	7.57e-11	8.78e-10	0.176151
PNISR	2.09036	0.175626	0.0250206	-7.01924	2.23e-12	2.79e-11	0.175626
NT5DC1	1.1548	0.175298	0.025853	-6.78057	1.2e-11	1.45e-10	0.175298
BPTF	2.56453	0.175216	0.0258518	-6.7777	1.22e-11	1.47e-10	0.175216
SDC2	1.16247	-0.174897	0.0256005	6.83178	8.39e-12	1.02e-10	0.174897
ADNP	1.81864	0.17455	0.0247293	-7.0584	1.68e-12	2.12e-11	0.17455
NELFA	1.36656	-0.174524	0.0240218	7.26523	3.72e-13	4.84e-12	0.174524
SYT14	2.49014	-0.174379	0.0270149	6.4549	1.08e-10	1.24e-09	0.174379
ENSG00000285798	1.08069	-0.174218	0.026541	6.56411	5.23e-11	6.14e-10	0.174218
PLEKHA8	1.36364	0.17418	0.0243738	-7.14621	8.92e-13	1.13e-11	0.17418
GDAP1	1.97481	0.174094	0.0256663	-6.78298	1.18e-11	1.42e-10	0.174094
AEBP2	2.21276	0.174093	0.0265678	-6.55277	5.65e-11	6.61e-10	0.174093
LINC00662	2.477	0.173953	0.0267455	-6.50402	7.82e-11	9.06e-10	0.173953
NIPBL	2.29418	0.173801	0.0252959	-6.87072	6.39e-12	7.83e-11	0.173801
RB1	1.65033	0.173746	0.0248334	-6.99643	2.63e-12	3.27e-11	0.173746
LYPD6	1.20893	0.173664	0.025536	-6.80075	1.04e-11	1.26e-10	0.173664
LINC01435	1.12404	0.173659	0.0261609	-6.63812	3.18e-11	3.78e-10	0.173659
DCC	11.8986	0.173589	0.0350559	-4.95177	7.35e-07	6.1e-06	0.173589
SPECC1	1.56006	-0.173399	0.02427	7.14459	9.03e-13	1.15e-11	0.173399
PCCA	2.02309	0.173159	0.0261963	-6.61004	3.84e-11	4.53e-10	0.173159
DHRSX	1.83196	0.17312	0.0256651	-6.74535	1.53e-11	1.84e-10	0.17312
ENPP7P4	1.27829	0.172854	0.024981	-6.91942	4.54e-12	5.61e-11	0.172854
ABCC4	1.31773	0.172703	0.0247955	-6.9651	3.28e-12	4.07e-11	0.172703
STX18-AS1	2.43373	-0.172636	0.027387	6.30357	2.91e-10	3.22e-09	0.172636
TMEM132C	1.13746	-0.172372	0.0260029	6.62893	3.38e-11	4.01e-10	0.172372
ANK2	8.45683	-0.172351	0.0317132	5.43467	5.49e-08	5.04e-07	0.172351
PHOX2B-AS1	1.14266	-0.172273	0.0274756	6.27004	3.61e-10	3.98e-09	0.172273
SLC6A11	1.1213	-0.172238	0.0260594	6.60943	3.86e-11	4.55e-10	0.172238
POU2F1	2.53277	0.172184	0.0264911	-6.49971	8.05e-11	9.31e-10	0.172184
CCSER1	9.86747	0.171531	0.0335222	-5.11694	3.11e-07	2.66e-06	0.171531
CAMK2B	1.40772	-0.171411	0.0239826	7.1473	8.85e-13	1.13e-11	0.171411
CSGALNACT2	1.32731	0.171322	0.0244448	-7.00853	2.41e-12	3.01e-11	0.171322
KCTD1	1.72417	-0.171312	0.0255923	6.69389	2.17e-11	2.6e-10	0.171312
KAT6A	1.96285	0.171307	0.0251994	-6.79806	1.06e-11	1.29e-10	0.171307
C1orf21	2.29445	0.171105	0.026871	-6.36764	1.92e-10	2.16e-09	0.171105
RNF38	1.8012	0.170585	0.0249876	-6.82678	8.68e-12	1.06e-10	0.170585
KDM4C	2.17187	-0.170584	0.0257963	6.61272	3.77e-11	4.46e-10	0.170584
ZFYVE16	1.7845	-0.170529	0.0246948	6.90545	5e-12	6.18e-11	0.170529
MBP	1.10141	-0.170192	0.0262899	6.47367	9.57e-11	1.1e-09	0.170192
KANSL1	2.47426	0.170178	0.0261785	-6.50067	8e-11	9.26e-10	0.170178
SATB2	1.14084	0.169605	0.0259637	-6.53239	6.47e-11	7.54e-10	0.169605
PRKCE	3.39832	-0.169414	0.02942	5.75845	8.49e-09	8.37e-08	0.169414
PLEKHA6	1.68428	-0.1694	0.0247706	6.83877	7.99e-12	9.75e-11	0.1694
ENSG00000286736	1.62203	0.169378	0.0252302	-6.71329	1.9e-11	2.28e-10	0.169378
ENSG00000287862	1.43748	-0.169201	0.0255063	6.63369	3.27e-11	3.89e-10	0.169201
EPC2	1.53231	0.168779	0.0243107	-6.94256	3.85e-12	4.77e-11	0.168779
MED13	1.62386	0.168746	0.0246139	-6.85571	7.1e-12	8.69e-11	0.168746
PAK5	2.25183	0.1686	0.0265346	-6.35397	2.1e-10	2.35e-09	0.1686
ZSWIM6	3.18191	-0.16858	0.0280006	6.02058	1.74e-09	1.81e-08	0.16858
GRIN2A	1.27939	0.168465	0.025997	-6.48018	9.16e-11	1.05e-09	0.168465
CSNK1G1	1.58078	0.168385	0.0244994	-6.87302	6.29e-12	7.72e-11	0.168385
KCNN3	1.6119	0.16828	0.0255498	-6.58633	4.51e-11	5.3e-10	0.16828
SNTB1	1.1715	-0.168247	0.0255062	6.59629	4.22e-11	4.96e-10	0.168247
TMEFF1	1.79874	0.168152	0.0250134	-6.72246	1.79e-11	2.15e-10	0.168152
NUP93	1.70747	-0.168151	0.0246416	6.82385	8.86e-12	1.08e-10	0.168151
SEPTIN6	1.42716	-0.168039	0.0239028	7.03009	2.06e-12	2.59e-11	0.168039
RIF1	1.56836	0.167812	0.0243604	-6.88874	5.63e-12	6.93e-11	0.167812
ANKH	1.56654	0.167787	0.0249667	-6.72044	1.81e-11	2.18e-10	0.167787
TAPT1-AS1	1.28852	-0.167783	0.0243546	6.88919	5.61e-12	6.91e-11	0.167783
C3orf70	1.16119	-0.167717	0.0256088	6.5492	5.78e-11	6.76e-10	0.167717
KIAA0232	1.8682	0.167647	0.0251117	-6.67605	2.45e-11	2.93e-10	0.167647
OSBPL8	2.26323	0.16759	0.0260665	-6.4293	1.28e-10	1.46e-09	0.16759
PPP3CA	2.92369	0.167459	0.027736	-6.03759	1.56e-09	1.64e-08	0.167459
RC3H1	1.58662	0.167391	0.0246371	-6.79426	1.09e-11	1.32e-10	0.167391
SCML2	1.2249	0.167253	0.0251056	-6.66199	2.7e-11	3.22e-10	0.167253
CENPP	1.80349	0.167147	0.0262028	-6.37898	1.78e-10	2.01e-09	0.167147
ENSG00000287045	1.17397	-0.166981	0.0254736	6.55507	5.56e-11	6.51e-10	0.166981
CACNG3	1.09693	-0.166874	0.0263458	6.33399	2.39e-10	2.66e-09	0.166874
BCAS3	2.58315	0.166843	0.0273479	-6.10074	1.06e-09	1.11e-08	0.166843
NDUFAF6	1.47526	0.166812	0.0244483	-6.82305	8.91e-12	1.08e-10	0.166812
DENND1B	1.26077	0.166555	0.0250145	-6.65835	2.77e-11	3.3e-10	0.166555
TLK1	1.8285	0.166376	0.0248011	-6.70842	1.97e-11	2.36e-10	0.166376
CASC9	1.88874	0.166266	0.0265385	-6.26509	3.73e-10	4.09e-09	0.166266
NFIC	1.17397	0.166249	0.0255836	-6.49825	8.13e-11	9.39e-10	0.166249
CDIN1	1.64823	0.166198	0.0252775	-6.57495	4.87e-11	5.71e-10	0.166198
ELP4	1.83269	0.166052	0.0256974	-6.46183	1.03e-10	1.19e-09	0.166052
HCCS-DT	1.75602	0.165942	0.0265862	-6.24165	4.33e-10	4.74e-09	0.165942
CARMIL1	1.94277	0.165377	0.0259818	-6.36512	1.95e-10	2.2e-09	0.165377
TCF12	3.48311	0.164885	0.0277699	-5.93756	2.89e-09	2.97e-08	0.164885
NSD1	1.38134	0.164874	0.024425	-6.75023	1.48e-11	1.78e-10	0.164874
RABGAP1	2.16566	0.164634	0.0256585	-6.41634	1.4e-10	1.59e-09	0.164634
SVIL	1.92023	0.164501	0.0257277	-6.39393	1.62e-10	1.83e-09	0.164501
LINC02154	1.08927	-0.164441	0.0264513	6.21676	5.08e-10	5.53e-09	0.164441
ANKHD1	1.99224	0.164347	0.02517	-6.52947	6.6e-11	7.68e-10	0.164347
BCAP29	1.15571	0.164045	0.0257739	-6.36476	1.96e-10	2.2e-09	0.164045
TNRC18	2.03468	0.16389	0.0256261	-6.39543	1.6e-10	1.81e-09	0.16389
TSHZ3	1.16402	0.163746	0.0256866	-6.37478	1.83e-10	2.07e-09	0.163746
BTD	1.19615	0.163724	0.0253618	-6.45553	1.08e-10	1.23e-09	0.163724
TSPAN18	1.82585	0.16371	0.0262353	-6.24007	4.37e-10	4.78e-09	0.16371
MBTD1	1.50685	0.163301	0.0245412	-6.65417	2.85e-11	3.39e-10	0.163301
ERICH2-DT	1.11738	-0.163294	0.0261018	6.25605	3.95e-10	4.33e-09	0.163294
GRM5	1.98321	0.163282	0.0288988	-5.65013	1.6e-08	1.54e-07	0.163282
ARRB1	1.28897	-0.163058	0.0244214	6.67684	2.44e-11	2.92e-10	0.163058
JARID2	2.22873	-0.162992	0.0262498	6.20928	5.32e-10	5.78e-09	0.162992
LINC00581	1.0816	-0.162949	0.0265263	6.14292	8.1e-10	8.66e-09	0.162949
SRGAP3	4.71285	0.162917	0.0293443	-5.55191	2.83e-08	2.66e-07	0.162917
SETD5	2.63846	0.162825	0.0260548	-6.24933	4.12e-10	4.52e-09	0.162825
SBF2	4.02455	-0.162752	0.028211	5.76911	7.97e-09	7.88e-08	0.162752
MTCL1	1.59429	-0.162735	0.0246189	6.61015	3.84e-11	4.53e-10	0.162735
JAKMIP3	1.2123	-0.162693	0.0250751	6.48822	8.69e-11	1e-09	0.162693
RBL1	1.2521	0.162685	0.0248458	-6.54781	5.84e-11	6.82e-10	0.162685
PCNX1	2.46367	0.16229	0.0264523	-6.13518	8.51e-10	9.06e-09	0.16229
SLMAP	1.59392	0.16216	0.0247325	-6.55652	5.51e-11	6.46e-10	0.16216
RGMB	1.21933	-0.162116	0.0250183	6.4799	9.18e-11	1.06e-09	0.162116
LINC02210-CRHR1	1.64266	0.162094	0.0252181	-6.42767	1.3e-10	1.48e-09	0.162094
CTSC	1.0952	0.161991	0.0264677	-6.12033	9.34e-10	9.9e-09	0.161991
PKNOX2	1.65745	0.161985	0.0254631	-6.36154	2e-10	2.24e-09	0.161985
MACROD2	5.84967	0.16177	0.0327927	-4.93309	8.09e-07	6.68e-06	0.16177
LRGUK	1.21559	-0.161656	0.0250474	6.45403	1.09e-10	1.25e-09	0.161656
SPECC1L	2.10542	0.161656	0.0257702	-6.27295	3.54e-10	3.91e-09	0.161656
ZCCHC7	2.48795	0.161636	0.0269002	-6.00874	1.87e-09	1.94e-08	0.161636
CENPK	1.10926	0.161524	0.0263023	-6.14106	8.2e-10	8.75e-09	0.161524
MAP4K5	1.94916	0.161505	0.0248628	-6.49586	8.26e-11	9.54e-10	0.161505
ITFG1	2.79628	0.161484	0.0267813	-6.02972	1.64e-09	1.71e-08	0.161484
EDIL3	2.04126	0.161214	0.0278393	-5.79086	7e-09	6.95e-08	0.161214
CSNK1A1	1.71851	0.161119	0.024323	-6.62414	3.49e-11	4.14e-10	0.161119
PLCH1	1.65407	0.161078	0.0254062	-6.34009	2.3e-10	2.56e-09	0.161078
ULK4	1.67753	0.161046	0.0256818	-6.27081	3.59e-10	3.96e-09	0.161046
GPI	1.30741	-0.160961	0.0242933	6.62572	3.46e-11	4.1e-10	0.160961
SPRY3	1.2835	-0.160863	0.0246139	6.53546	6.34e-11	7.39e-10	0.160863
PFKFB4	1.23311	-0.160782	0.0248944	6.45855	1.06e-10	1.21e-09	0.160782
PPP4R2	1.37295	0.160701	0.0245559	-6.54431	5.98e-11	6.98e-10	0.160701
ENAH	2.26953	0.160641	0.025743	-6.24016	4.37e-10	4.78e-09	0.160641
ARID1A	1.91457	0.160572	0.0252673	-6.35491	2.09e-10	2.34e-09	0.160572
DLGAP3	1.23649	-0.160403	0.0248447	6.45622	1.07e-10	1.23e-09	0.160403
MATR3	1.89878	0.160374	0.0246364	-6.50965	7.53e-11	8.74e-10	0.160374
DPP4	1.07439	0.160176	0.0267184	-5.99496	2.04e-09	2.11e-08	0.160176
UNC80	1.75447	-0.16017	0.0252372	6.34656	2.2e-10	2.46e-09	0.16017
ATP9A	1.97481	-0.160139	0.0252737	6.33617	2.36e-10	2.62e-09	0.160139
MKRN3	1.3923	0.160108	0.0247088	-6.47981	9.18e-11	1.06e-09	0.160108
LINC02223	1.17369	-0.160037	0.0254837	6.27999	3.39e-10	3.74e-09	0.160037
MPRIP	2.02893	-0.159965	0.0252179	6.34332	2.25e-10	2.51e-09	0.159965
GRM4	1.11437	-0.159918	0.0261356	6.1188	9.43e-10	9.99e-09	0.159918
ARGLU1	1.82475	0.159795	0.0246163	-6.49142	8.5e-11	9.82e-10	0.159795
ARMH4	2.02729	0.15975	0.0253229	-6.30851	2.82e-10	3.12e-09	0.15975
CEP85L	2.158	0.159673	0.0258929	-6.16667	6.97e-10	7.49e-09	0.159673
SERPINI1	1.19368	0.1596	0.0254739	-6.26526	3.72e-10	4.09e-09	0.1596
PCDH10	1.18282	-0.159575	0.0253755	6.28854	3.2e-10	3.54e-09	0.159575
KLHL13	1.6224	-0.159376	0.0251484	6.33742	2.34e-10	2.6e-09	0.159376
ANKRD11	2.66804	0.159298	0.0267886	-5.94647	2.74e-09	2.82e-08	0.159298
FOXJ3	1.90818	0.159223	0.0250723	-6.35055	2.15e-10	2.4e-09	0.159223
ZNF451	1.49106	0.159161	0.0243857	-6.52682	6.72e-11	7.81e-10	0.159161
SNPH	1.24535	-0.158916	0.0247606	6.41811	1.38e-10	1.57e-09	0.158916
FCHO2	1.51661	0.15862	0.0244696	-6.48232	9.03e-11	1.04e-09	0.15862
NTS	1.0649	0.158519	0.0268347	-5.90725	3.48e-09	3.53e-08	0.158519
FRYL	2.364	0.158363	0.0258638	-6.12295	9.19e-10	9.75e-09	0.158363
ARL15	2.68127	0.158308	0.0276848	-5.71821	1.08e-08	1.05e-07	0.158308
VAV2	1.71166	0.158291	0.0250759	-6.31249	2.75e-10	3.05e-09	0.158291
SNTG1	1.78441	-0.158276	0.029577	5.35132	8.73e-08	7.88e-07	0.158276
MPPED1	1.0806	0.158181	0.0266396	-5.93782	2.89e-09	2.97e-08	0.158181
CDK8	2.06535	0.158149	0.0258006	-6.12964	8.81e-10	9.36e-09	0.158149
DEK	1.18839	0.158083	0.0254503	-6.21142	5.25e-10	5.7e-09	0.158083
PRRG1	1.48138	-0.158082	0.0242152	6.52823	6.66e-11	7.74e-10	0.158082
MAP3K1	1.22709	-0.158074	0.0249263	6.34164	2.27e-10	2.54e-09	0.158074
ST8SIA4	1.35999	-0.157833	0.0242412	6.51096	7.47e-11	8.67e-10	0.157833
TTLL11	1.77793	-0.157747	0.0253539	6.2218	4.91e-10	5.36e-09	0.157747
RBBP4	1.5125	0.157746	0.0243238	-6.48525	8.86e-11	1.02e-09	0.157746
SYN2	2.43675	0.157687	0.0281982	-5.59207	2.24e-08	2.13e-07	0.157687
CELF2	7.82576	0.157643	0.0320773	-4.91446	8.9e-07	7.32e-06	0.157643
E2F3	1.42579	0.1575	0.0246013	-6.40208	1.53e-10	1.74e-09	0.1575
FNBP4	1.87696	0.157336	0.0247504	-6.35689	2.06e-10	2.31e-09	0.157336
USP49	1.40626	0.157321	0.0244242	-6.44121	1.19e-10	1.35e-09	0.157321
AVL9	1.78578	0.157321	0.0248763	-6.32414	2.55e-10	2.83e-09	0.157321
PAK2	1.38563	0.156959	0.0244303	-6.4248	1.32e-10	1.5e-09	0.156959
SMS	1.3201	0.15692	0.0246273	-6.37176	1.87e-10	2.11e-09	0.15692
CD99L2	1.54326	0.15688	0.0245653	-6.38623	1.7e-10	1.92e-09	0.15688
MSMO1	1.2814	0.156852	0.0249397	-6.28922	3.19e-10	3.53e-09	0.156852
PKP4	1.98019	0.156847	0.0261378	-6.00077	1.96e-09	2.04e-08	0.156847
VAT1L	1.48886	-0.156729	0.0255424	6.13603	8.46e-10	9.02e-09	0.156729
THUMPD2	1.20701	0.156718	0.0252648	-6.203	5.54e-10	6e-09	0.156718
PCDHGA2	2.09146	0.156685	0.0256682	-6.10424	1.03e-09	1.09e-08	0.156685
MAP4K4	2.79911	0.15657	0.0268673	-5.82755	5.62e-09	5.62e-08	0.15657
GOLM2	1.96696	0.15656	0.0253268	-6.18162	6.34e-10	6.84e-09	0.15656
PAFAH1B1	2.19168	0.156507	0.0254812	-6.14207	8.15e-10	8.7e-09	0.156507
SPEF2	1.24115	-0.156143	0.0247993	6.29629	3.05e-10	3.37e-09	0.156143
MAGED1	2.5031	-0.156098	0.0263266	5.9293	3.04e-09	3.11e-08	0.156098
PCDH10-DT	1.13034	-0.156043	0.0259505	6.0131	1.82e-09	1.89e-08	0.156043
MGLL	1.40416	0.156007	0.0249436	-6.25439	3.99e-10	4.38e-09	0.156007
KLHL23	1.67579	0.155773	0.0245483	-6.34558	2.22e-10	2.48e-09	0.155773
ZBTB20	4.18684	0.155746	0.0299582	-5.19876	2.01e-07	1.76e-06	0.155746
HSD17B12	2.04281	0.155686	0.0257558	-6.04469	1.5e-09	1.57e-08	0.155686
TEX9	1.47901	-0.155681	0.0242575	6.41785	1.38e-10	1.57e-09	0.155681
ADAMTS7	1.20016	-0.155642	0.0251946	6.17759	6.51e-10	7.01e-09	0.155642
SCLT1	2.08817	0.155566	0.0259338	-5.99858	1.99e-09	2.07e-08	0.155566
MTF2	1.5805	0.155495	0.0242659	-6.40796	1.47e-10	1.67e-09	0.155495
ZGRF1	1.15416	0.15543	0.0257879	-6.02726	1.67e-09	1.74e-08	0.15543
RAB10	1.68556	0.155385	0.0247935	-6.26717	3.68e-10	4.05e-09	0.155385
ST8SIA1	1.85077	-0.155194	0.0254184	6.10557	1.02e-09	1.08e-08	0.155194
SDC3	1.18638	-0.155177	0.0253364	6.12467	9.09e-10	9.65e-09	0.155177
CHSY3	1.66338	0.155139	0.0265374	-5.84608	5.03e-09	5.05e-08	0.155139
FNBP1L	3.21796	0.155072	0.0271424	-5.71325	1.11e-08	1.08e-07	0.155072
KATNBL1	1.71075	0.155016	0.0244295	-6.34545	2.22e-10	2.48e-09	0.155016
EXOC2	1.79436	0.1549	0.0250311	-6.18831	6.08e-10	6.57e-09	0.1549
PAM	2.80924	-0.154873	0.0276191	5.60746	2.05e-08	1.95e-07	0.154873
RAB27B	1.17579	-0.154777	0.0254556	6.08026	1.2e-09	1.26e-08	0.154777
TRIM33	1.81773	0.154525	0.0247557	-6.24202	4.32e-10	4.73e-09	0.154525
IKZF2	1.24279	0.154411	0.0251804	-6.13218	8.67e-10	9.23e-09	0.154411
ZNF532	2.08215	0.15427	0.0257646	-5.98767	2.13e-09	2.21e-08	0.15427
TPX2	1.12021	0.154213	0.0261746	-5.89168	3.82e-09	3.86e-08	0.154213
PRRC2B	2.19597	0.15419	0.0254512	-6.05827	1.38e-09	1.44e-08	0.15419
CAMTA1	6.07494	-0.154184	0.0306986	5.02251	5.1e-07	4.29e-06	0.154184
SUPT3H	2.64084	-0.154076	0.0269063	5.72639	1.03e-08	1e-07	0.154076
LRRC37B	1.40352	0.154044	0.0242589	-6.35	2.15e-10	2.41e-09	0.154044
PLEC	1.19852	-0.15396	0.0252109	6.10687	1.02e-09	1.07e-08	0.15396
SLC22A15	1.19405	-0.153941	0.0252613	6.09394	1.1e-09	1.16e-08	0.153941
AFF2	2.93656	-0.153844	0.0286174	5.37591	7.62e-08	6.93e-07	0.153844
LIPA	1.49772	-0.153756	0.0245404	6.2654	3.72e-10	4.09e-09	0.153756
EMSY	1.6423	0.153747	0.0245622	-6.25948	3.86e-10	4.24e-09	0.153747
ENSG00000285940	1.25347	-0.153701	0.0247786	6.20297	5.54e-10	6e-09	0.153701
PRR16	1.26844	0.153632	0.0258754	-5.93737	2.9e-09	2.97e-08	0.153632
NSG1	1.2113	-0.153392	0.0250828	6.11543	9.63e-10	1.02e-08	0.153392
ACACA	2.31353	0.153361	0.0264773	-5.79217	6.95e-09	6.91e-08	0.153361
MRPS28	1.31608	0.153271	0.0247009	-6.20508	5.47e-10	5.93e-09	0.153271
RNF150	2.10232	-0.153114	0.0264459	5.7897	7.05e-09	6.99e-08	0.153114
KIF11	1.09273	0.153111	0.0264969	-5.77843	7.54e-09	7.46e-08	0.153111
ENSG00000258394	1.07895	-0.153091	0.0265578	5.76444	8.19e-09	8.08e-08	0.153091
RFTN2	1.23868	-0.153065	0.024843	6.16126	7.22e-10	7.73e-09	0.153065
INSIG2	1.24142	-0.152948	0.0247955	6.16838	6.9e-10	7.42e-09	0.152948
ZDHHC20	1.71833	0.152804	0.0250055	-6.11084	9.91e-10	1.05e-08	0.152804
DHX36	1.59447	0.152745	0.0241269	-6.33091	2.44e-10	2.71e-09	0.152745
STXBP4	1.35022	0.152729	0.0248099	-6.15595	7.46e-10	7.99e-09	0.152729
IQCH	1.14239	-0.152686	0.025815	5.91462	3.33e-09	3.39e-08	0.152686
ODF2L	1.62897	-0.152667	0.0241875	6.31184	2.76e-10	3.06e-09	0.152667
NFATC3	1.36208	0.152463	0.02471	-6.17011	6.82e-10	7.34e-09	0.152463
CCDC18-AS1	2.19606	-0.152411	0.0257724	5.9137	3.35e-09	3.4e-08	0.152411
ABL2	1.54965	0.152389	0.0245163	-6.21583	5.11e-10	5.56e-09	0.152389
NEK10	1.28907	-0.152221	0.024546	6.20144	5.59e-10	6.06e-09	0.152221
SLC7A14	1.17917	-0.152163	0.025415	5.98712	2.14e-09	2.21e-08	0.152163
WDR47	1.35433	0.152154	0.0246354	-6.17624	6.56e-10	7.07e-09	0.152154
DUBR	1.75027	-0.151884	0.0250613	6.06053	1.36e-09	1.42e-08	0.151884
KCNK2	1.11154	-0.151775	0.0261669	5.80026	6.62e-09	6.59e-08	0.151775
USP33	1.65754	0.15156	0.024471	-6.19347	5.89e-10	6.36e-09	0.15156
IQSEC3	1.23932	-0.151549	0.0248078	6.10894	1e-09	1.06e-08	0.151549
CRACD	3.10232	0.151544	0.027632	-5.48436	4.15e-08	3.85e-07	0.151544
MIR99AHG	5.34739	-0.151343	0.0304524	4.96984	6.7e-07	5.58e-06	0.151343
DLGAP2	1.84118	-0.151331	0.0282442	5.35796	8.42e-08	7.6e-07	0.151331
AP3B2	1.55549	-0.151255	0.0244104	6.19632	5.78e-10	6.25e-09	0.151255
ELAVL4	1.61592	0.151178	0.0256522	-5.89339	3.78e-09	3.82e-08	0.151178
ARIH1	2.33881	0.151175	0.025838	-5.85086	4.89e-09	4.92e-08	0.151175
NHSL2	1.16612	-0.151164	0.0255582	5.91449	3.33e-09	3.39e-08	0.151164
SMURF2	1.51114	0.151131	0.0246216	-6.13816	8.35e-10	8.9e-09	0.151131
FRMD5	3.58361	-0.151125	0.0297311	5.08308	3.71e-07	3.16e-06	0.151125
CAMK4	1.99644	0.151022	0.0263933	-5.722	1.05e-08	1.03e-07	0.151022
RNF182	1.11026	0.151006	0.0262779	-5.74648	9.11e-09	8.93e-08	0.151006
PDE11A	1.07959	-0.150864	0.0265501	5.68221	1.33e-08	1.28e-07	0.150864
LINC01905	1.11674	0.150729	0.0262036	-5.75223	8.81e-09	8.66e-08	0.150729
KHDRBS1	1.55924	0.150659	0.024145	-6.23975	4.38e-10	4.78e-09	0.150659
MAP2K4	1.908	0.150623	0.0251676	-5.98481	2.17e-09	2.24e-08	0.150623
DYNC2H1	1.82211	-0.150566	0.0249814	6.02712	1.67e-09	1.74e-08	0.150566
SH3RF1	2.01743	0.1505	0.0270615	-5.56142	2.68e-08	2.53e-07	0.1505
AFF1	1.33452	-0.150446	0.024413	6.16253	7.16e-10	7.68e-09	0.150446
ALPK1	1.10962	0.150433	0.0262863	-5.72288	1.05e-08	1.02e-07	0.150433
GLCE	1.54984	-0.150422	0.0244015	6.16444	7.07e-10	7.59e-09	0.150422
CASC15	3.4989	0.150406	0.0291134	-5.16621	2.39e-07	2.07e-06	0.150406
RFLNA	2.13207	0.150398	0.0265853	-5.6572	1.54e-08	1.48e-07	0.150398
MAGI1	4.30896	-0.150302	0.0290373	5.17617	2.26e-07	1.97e-06	0.150302
ENSG00000256417	1.46769	0.150289	0.0249208	-6.03067	1.63e-09	1.71e-08	0.150289
BAZ1B	1.38372	0.150221	0.0243294	-6.17444	6.64e-10	7.15e-09	0.150221
KLHL32	1.34438	-0.150077	0.0246358	6.09181	1.12e-09	1.17e-08	0.150077
CNOT6	1.44496	0.150024	0.0241387	-6.21508	5.13e-10	5.58e-09	0.150024
ENSG00000286277	1.11044	0.150008	0.0262803	-5.708	1.14e-08	1.11e-07	0.150008
KLHL5	1.68967	-0.15	0.0249348	6.01567	1.79e-09	1.86e-08	0.15
CCAR1	1.59839	0.149963	0.0243805	-6.15093	7.7e-10	8.24e-09	0.149963
TMEM14B	2.10049	0.149889	0.0257184	-5.82808	5.61e-09	5.61e-08	0.149889
HP1BP3	1.48804	0.149878	0.0242392	-6.1833	6.28e-10	6.78e-09	0.149878
TOP2B	1.81471	0.149832	0.0247394	-6.05639	1.39e-09	1.46e-08	0.149832
CUL1	1.55933	0.149793	0.0244376	-6.12964	8.81e-10	9.36e-09	0.149793
GFRA1	1.17835	-0.14974	0.0254393	5.88615	3.95e-09	3.98e-08	0.14974
PTK2	3.96623	0.149641	0.0281507	-5.31571	1.06e-07	9.51e-07	0.149641
SLC35F1	4.57302	0.149524	0.0308157	-4.8522	1.22e-06	9.91e-06	0.149524
ENSG00000270207	1.16539	-0.149387	0.0255707	5.84212	5.15e-09	5.17e-08	0.149387
POLQ	1.09273	0.149225	0.0264949	-5.63223	1.78e-08	1.7e-07	0.149225
IVNS1ABP	1.29929	0.14921	0.0249441	-5.98179	2.21e-09	2.28e-08	0.14921
ENSG00000287292	1.12687	-0.149202	0.0259978	5.73901	9.52e-09	9.33e-08	0.149202
GULP1	1.67963	0.149182	0.026023	-5.7327	9.88e-09	9.66e-08	0.149182
SPC25	1.08552	0.149179	0.0265771	-5.61305	1.99e-08	1.89e-07	0.149179
UBTD2	1.37751	0.149043	0.0244388	-6.09859	1.07e-09	1.13e-08	0.149043
SV2B	1.10935	-0.149027	0.0261958	5.68898	1.28e-08	1.24e-07	0.149027
TRAF3IP2-AS1	2.14732	0.148982	0.0261949	-5.68745	1.29e-08	1.25e-07	0.148982
C11orf87	1.08406	-0.148953	0.0264933	5.6223	1.88e-08	1.8e-07	0.148953
NUP107	1.22965	0.148944	0.0250281	-5.95108	2.66e-09	2.75e-08	0.148944
WDHD1	1.13034	0.14887	0.0260512	-5.7145	1.1e-08	1.07e-07	0.14887
SEPTIN7	1.79865	0.14883	0.025157	-5.91604	3.3e-09	3.36e-08	0.14883
SENP6	1.96358	0.148489	0.0253029	-5.86847	4.4e-09	4.43e-08	0.148489
MYSM1	1.40708	0.148306	0.0243	-6.10311	1.04e-09	1.1e-08	0.148306
NFIA-AS2	1.09593	0.148253	0.0264455	-5.60597	2.07e-08	1.96e-07	0.148253
DERA	1.15042	0.148192	0.0258362	-5.73583	9.7e-09	9.49e-08	0.148192
HNRNPA3	1.47444	0.148057	0.0240899	-6.14601	7.95e-10	8.5e-09	0.148057
SYT7	1.2333	-0.147956	0.0248897	5.94445	2.77e-09	2.85e-08	0.147956
KCNC2	1.15197	-0.147903	0.0257206	5.75038	8.9e-09	8.73e-08	0.147903
RUNDC3B	1.62048	-0.147903	0.0249359	5.93132	3.01e-09	3.08e-08	0.147903
UBE3A	1.88801	0.14781	0.0247581	-5.97018	2.37e-09	2.45e-08	0.14781
RANBP17	2.49726	-0.14779	0.0268917	5.49575	3.89e-08	3.62e-07	0.14779
CEP63	1.5136	0.14774	0.0244249	-6.04874	1.46e-09	1.53e-08	0.14774
PPP2R2A	1.58808	0.147419	0.0244679	-6.02498	1.69e-09	1.76e-08	0.147419
PPARGC1A	1.15434	-0.147348	0.0256812	5.7376	9.6e-09	9.39e-08	0.147348
AK5	1.17698	-0.147335	0.0254392	5.79167	6.97e-09	6.92e-08	0.147335
AGBL1	1.16338	0.147237	0.0261968	-5.62041	1.91e-08	1.81e-07	0.147237
EXOC4	4.40371	0.14718	0.0290831	-5.06066	4.18e-07	3.54e-06	0.14718
YEATS2	2.39896	0.147165	0.0257334	-5.71885	1.07e-08	1.04e-07	0.147165
RAB11FIP4	1.24124	-0.147013	0.0247878	5.93085	3.01e-09	3.08e-08	0.147013
MEIS3	1.28742	0.146986	0.0245819	-5.97942	2.24e-09	2.31e-08	0.146986
MTERF1	1.34566	0.146886	0.0248446	-5.91219	3.38e-09	3.43e-08	0.146886
WWOX	4.58881	0.146637	0.0316728	-4.62975	3.66e-06	2.81e-05	0.146637
KNL1	1.07658	0.146331	0.0266839	-5.48388	4.16e-08	3.86e-07	0.146331
ZNF37BP	1.64969	0.14633	0.0247194	-5.91967	3.23e-09	3.29e-08	0.14633
NEDD4	1.18848	0.146228	0.0254211	-5.75223	8.81e-09	8.66e-08	0.146228
UBL3	1.64357	-0.14611	0.0244385	5.97867	2.25e-09	2.32e-08	0.14611
ATP1B3	1.43246	0.146106	0.0242154	-6.03361	1.6e-09	1.68e-08	0.146106
AKAP7	1.17552	-0.146049	0.025452	5.73822	9.57e-09	9.37e-08	0.146049
PHACTR4	1.68857	0.145969	0.0247258	-5.90354	3.56e-09	3.61e-08	0.145969
ENO1	1.2584	-0.145954	0.0246588	5.91896	3.24e-09	3.31e-08	0.145954
AHI1	1.61902	-0.145668	0.0256072	5.68857	1.28e-08	1.24e-07	0.145668
SUZ12	1.26643	0.145655	0.0247012	-5.89669	3.71e-09	3.75e-08	0.145655
LINC01322	1.28834	0.145574	0.0252117	-5.77408	7.74e-09	7.65e-08	0.145574
COL4A2	1.88509	-0.145526	0.0260433	5.58786	2.3e-08	2.18e-07	0.145526
CBR4	1.70856	0.145405	0.0248554	-5.85007	4.91e-09	4.94e-08	0.145405
PPHLN1	1.55513	0.145353	0.0244345	-5.9487	2.7e-09	2.78e-08	0.145353
CMC1	1.26287	0.145301	0.0249081	-5.8335	5.43e-09	5.43e-08	0.145301
SMAD4	1.35798	0.14522	0.0245165	-5.92337	3.15e-09	3.22e-08	0.14522
INTS6	1.3849	0.145216	0.024457	-5.9376	2.89e-09	2.97e-08	0.145216
CADM1	4.11418	0.145194	0.0298912	-4.8574	1.19e-06	9.67e-06	0.145194
RAB2A	1.79053	0.145075	0.0248543	-5.83703	5.31e-09	5.33e-08	0.145075
ATE1	1.70829	0.144979	0.0248428	-5.83587	5.35e-09	5.36e-08	0.144979
CHRM2	1.23567	-0.144879	0.0260945	5.55209	2.82e-08	2.65e-07	0.144879
RSBN1L	1.36099	0.144869	0.0244609	-5.9225	3.17e-09	3.24e-08	0.144869
PDZRN4	1.16648	-0.144824	0.0259307	5.58507	2.34e-08	2.21e-07	0.144824
HACE1	1.52547	0.144759	0.0245621	-5.8936	3.78e-09	3.82e-08	0.144759
RAD54B	1.23549	0.144755	0.0250245	-5.78452	7.27e-09	7.2e-08	0.144755
ITCH	1.8264	0.144739	0.0247622	-5.84516	5.06e-09	5.08e-08	0.144739
NEK1	2.06143	-0.144708	0.0254878	5.67755	1.37e-08	1.32e-07	0.144708
PSEN2	1.13153	-0.144576	0.025935	5.57457	2.48e-08	2.35e-07	0.144576
KANK1	1.31061	-0.14453	0.0244906	5.90145	3.6e-09	3.65e-08	0.14453
CUL5	1.58689	0.144428	0.0244535	-5.90624	3.5e-09	3.55e-08	0.144428
RANBP9	1.46605	0.144418	0.0242485	-5.95577	2.59e-09	2.67e-08	0.144418
ENSG00000285673	1.25566	0.144393	0.0251065	-5.75125	8.86e-09	8.69e-08	0.144393
TDRD3	1.68556	0.144365	0.0248592	-5.80732	6.35e-09	6.32e-08	0.144365
ZNRF2	1.27756	0.144333	0.0248159	-5.81617	6.02e-09	6.01e-08	0.144333
SYT2	1.11583	-0.144257	0.0261161	5.52369	3.32e-08	3.1e-07	0.144257
FAM228B	1.72508	0.144119	0.0248864	-5.79107	6.99e-09	6.94e-08	0.144119
XRN2	1.58908	0.14409	0.0243617	-5.91459	3.33e-09	3.39e-08	0.14409
ZNF721	1.62934	0.144051	0.0245781	-5.86095	4.6e-09	4.63e-08	0.144051
RAP1B	1.43912	0.144039	0.0244184	-5.8988	3.66e-09	3.71e-08	0.144039
PAX7	1.10588	-0.14394	0.026237	5.48614	4.11e-08	3.81e-07	0.14394
LINC01456	3.59803	0.143913	0.0292291	-4.92361	8.5e-07	6.99e-06	0.143913
DLGAP4	2.27519	-0.143528	0.0260395	5.51194	3.55e-08	3.31e-07	0.143528
SNAPC3	1.45254	0.143416	0.0243343	-5.8936	3.78e-09	3.82e-08	0.143416
VTI1A	2.50402	0.143415	0.0271728	-5.27789	1.31e-07	1.16e-06	0.143415
RBM33	1.94989	0.143169	0.0251327	-5.69651	1.22e-08	1.19e-07	0.143169
R3HDM2	2.19843	0.142921	0.0258292	-5.53332	3.14e-08	2.95e-07	0.142921
TMEM196	1.27127	-0.142797	0.0245439	5.81801	5.96e-09	5.95e-08	0.142797
CEP192	1.80504	0.142654	0.0250732	-5.68948	1.27e-08	1.23e-07	0.142654
SV2C	1.11574	-0.142608	0.0261241	5.45888	4.79e-08	4.42e-07	0.142608
CDK18	1.07466	0.142577	0.0266993	-5.3401	9.29e-08	8.36e-07	0.142577
ENSG00000250195	1.14978	0.142563	0.0258484	-5.51534	3.48e-08	3.25e-07	0.142563
FARP2	1.30495	0.142432	0.0244948	-5.81478	6.07e-09	6.06e-08	0.142432
PDE3A	1.68109	-0.142419	0.0262492	5.42566	5.77e-08	5.29e-07	0.142419
LINC01470	1.11564	0.142416	0.0262132	-5.43299	5.54e-08	5.08e-07	0.142416
DPYSL3	2.6035	-0.142404	0.0265536	5.36289	8.19e-08	7.42e-07	0.142404
LINC02334	1.26725	0.142356	0.0260887	-5.4566	4.85e-08	4.47e-07	0.142356
ENPP2	1.11044	-0.142337	0.026179	5.43705	5.42e-08	4.97e-07	0.142337
HIP1R	1.26972	-0.142226	0.0245185	5.80077	6.6e-09	6.57e-08	0.142226
SORL1	1.29208	0.142191	0.02483	-5.72656	1.02e-08	1e-07	0.142191
SFXN1	1.40982	0.142176	0.0242964	-5.85174	4.86e-09	4.89e-08	0.142176
RAB11FIP2	1.28204	0.142028	0.0246268	-5.76723	8.06e-09	7.96e-08	0.142028
FANCA	1.18693	0.141859	0.0254424	-5.57569	2.47e-08	2.33e-07	0.141859
MELK	1.08488	0.141746	0.0265764	-5.33354	9.63e-08	8.65e-07	0.141746
HNRNPA2B1	2.4038	0.141479	0.0257123	-5.50237	3.75e-08	3.49e-07	0.141479
MIS18BP1	1.08114	0.141361	0.0266218	-5.30995	1.1e-07	9.8e-07	0.141361
FHL1	1.45016	-0.141164	0.0238709	5.91363	3.35e-09	3.4e-08	0.141164
DCAF10	1.523	0.141152	0.0245225	-5.75601	8.61e-09	8.49e-08	0.141152
UTRN	1.61236	0.141041	0.0257593	-5.47535	4.37e-08	4.04e-07	0.141041
KIAA0825	1.75338	-0.140975	0.0255071	5.5269	3.26e-08	3.05e-07	0.140975
KLHL24	1.40161	0.140954	0.0244393	-5.7675	8.05e-09	7.95e-08	0.140954
NSMF	1.13454	0.140929	0.0259938	-5.42166	5.9e-08	5.41e-07	0.140929
SPTBN4	1.56353	-0.140883	0.0244847	5.75392	8.72e-09	8.58e-08	0.140883
CDC27	1.58096	0.140821	0.0244824	-5.75191	8.82e-09	8.67e-08	0.140821
KCNIP3	1.12194	0.140812	0.0261365	-5.38756	7.14e-08	6.5e-07	0.140812
GPC3	1.21705	-0.140802	0.0254028	5.54279	2.98e-08	2.79e-07	0.140802
KIF18B	1.07494	0.140788	0.0267017	-5.27261	1.34e-07	1.19e-06	0.140788
AGAP1	6.11491	-0.140648	0.0303468	4.63468	3.57e-06	2.74e-05	0.140648
RCOR1	1.47627	0.140561	0.0246811	-5.6951	1.23e-08	1.19e-07	0.140561
NCKAP1	2.03258	0.140532	0.0252718	-5.56081	2.69e-08	2.53e-07	0.140532
TBC1D9	1.57731	-0.14036	0.0242478	5.78856	7.1e-09	7.04e-08	0.14036
IGFBPL1	1.09803	0.140287	0.0264146	-5.31096	1.09e-07	9.75e-07	0.140287
CDH4	4.60268	-0.140231	0.0313105	4.47872	7.51e-06	5.51e-05	0.140231
LINC01980	1.24014	0.140196	0.0249423	-5.6208	1.9e-08	1.81e-07	0.140196
CFLAR	1.11829	-0.140156	0.0260861	5.37282	7.75e-08	7.03e-07	0.140156
DNAJC9	1.25922	0.140118	0.0248283	-5.6435	1.67e-08	1.6e-07	0.140118
UBE2H	1.85807	0.140117	0.0250366	-5.5965	2.19e-08	2.07e-07	0.140117
REPS2	1.28487	-0.14009	0.024517	5.71399	1.1e-08	1.07e-07	0.14009
DENND4C	1.63572	0.13985	0.0246724	-5.66828	1.44e-08	1.39e-07	0.13985
PPME1	1.47408	0.139841	0.0242955	-5.75585	8.62e-09	8.49e-08	0.139841
LRP4	1.30732	-0.139806	0.0246911	5.6622	1.49e-08	1.43e-07	0.139806
FLRT1	1.20464	0.139606	0.02527	-5.52458	3.3e-08	3.09e-07	0.139606
MAP4	2.14704	0.139501	0.0260267	-5.35992	8.33e-08	7.54e-07	0.139501
ENSG00000289873	1.08927	0.139308	0.0265207	-5.2528	1.5e-07	1.32e-06	0.139308
SCRN1	1.341	0.139243	0.0245689	-5.66743	1.45e-08	1.39e-07	0.139243
IL33	1.12185	0.139177	0.0261423	-5.32382	1.02e-07	9.11e-07	0.139177
PIK3CA	1.56636	0.139014	0.0244676	-5.68156	1.33e-08	1.29e-07	0.139014
LINC00472	1.26899	-0.138929	0.0245607	5.65658	1.54e-08	1.48e-07	0.138929
IGF2BP1	1.1987	0.138807	0.025311	-5.48407	4.16e-08	3.85e-07	0.138807
NASP	1.29062	0.138767	0.0246123	-5.63812	1.72e-08	1.64e-07	0.138767
CWC27	1.68903	0.138522	0.0246895	-5.61058	2.02e-08	1.92e-07	0.138522
ENSG00000250770	1.07859	-0.138455	0.0265587	5.21317	1.86e-07	1.63e-06	0.138455
PAN3	1.88673	0.138419	0.025035	-5.52902	3.22e-08	3.02e-07	0.138419
DOCK9	1.89567	0.138407	0.0264365	-5.23546	1.65e-07	1.45e-06	0.138407
FMN1	1.18775	0.138342	0.0254318	-5.4397	5.34e-08	4.91e-07	0.138342
CABIN1	1.86756	-0.138336	0.0249154	5.55223	2.82e-08	2.65e-07	0.138336
CWF19L2	1.41347	0.13817	0.0243891	-5.66525	1.47e-08	1.41e-07	0.13817
SNX13	1.62295	0.138154	0.0244828	-5.64287	1.67e-08	1.6e-07	0.138154
RFX4	1.4697	-0.138109	0.0252739	5.46449	4.64e-08	4.29e-07	0.138109
ZC3H12C	1.77492	-0.138105	0.0250412	5.51512	3.49e-08	3.25e-07	0.138105
CAPRIN1	1.41539	0.138033	0.0245398	-5.62488	1.86e-08	1.77e-07	0.138033
SF3B3	1.31608	0.137952	0.0243511	-5.66512	1.47e-08	1.41e-07	0.137952
TNKS	2.91995	0.137901	0.0268088	-5.14388	2.69e-07	2.32e-06	0.137901
ENSG00000285471	1.09648	-0.137829	0.0267199	5.1583	2.49e-07	2.16e-06	0.137829
PRTG	1.11181	-0.137783	0.0261734	5.26425	1.41e-07	1.25e-06	0.137783
MARK3	1.98275	0.137781	0.0250648	-5.49699	3.86e-08	3.59e-07	0.137781
MIR3936HG	1.47746	-0.137731	0.0240286	5.73198	9.93e-09	9.69e-08	0.137731
ARHGEF9	1.81992	0.1376	0.0250712	-5.48836	4.06e-08	3.77e-07	0.1376
HIF3A	1.18757	0.137485	0.0254212	-5.4083	6.36e-08	5.81e-07	0.137485
ZNF254	1.96541	0.137461	0.0251513	-5.46536	4.62e-08	4.27e-07	0.137461
LINC02428	1.18337	0.137436	0.0256469	-5.35877	8.38e-08	7.58e-07	0.137436
ADK	2.72472	-0.137429	0.0269872	5.09238	3.54e-07	3.01e-06	0.137429
MAMLD1	1.49343	0.137428	0.0252709	-5.43819	5.38e-08	4.94e-07	0.137428
HNRNPH1	1.41977	0.137295	0.0243996	-5.62695	1.83e-08	1.75e-07	0.137295
LRRN2	1.45874	0.137285	0.0246932	-5.55964	2.7e-08	2.55e-07	0.137285
RIC3	1.33425	-0.137228	0.023999	5.71807	1.08e-08	1.05e-07	0.137228
ST7	2.78596	0.137028	0.0269458	-5.08531	3.67e-07	3.13e-06	0.137028
ACADVL	1.17269	-0.136951	0.0254788	5.37508	7.66e-08	6.96e-07	0.136951
UBE2D2	1.44642	0.136934	0.0241414	-5.67215	1.41e-08	1.36e-07	0.136934
TPT1-AS1	1.74179	-0.136862	0.0243542	5.61964	1.91e-08	1.82e-07	0.136862
UBE2K	1.77346	0.136829	0.0247569	-5.52689	3.26e-08	3.05e-07	0.136829
UPP2	1.39367	0.136816	0.0250133	-5.46971	4.51e-08	4.17e-07	0.136816
FRMD4A	6.88372	-0.136695	0.0319089	4.2839	1.84e-05	0.000128558	0.136695
SNX4	1.42023	0.136658	0.0242403	-5.63764	1.72e-08	1.65e-07	0.136658
SCFD1	1.68063	0.136565	0.0247221	-5.524	3.31e-08	3.1e-07	0.136565
ZFR	1.60706	0.136559	0.0240968	-5.66712	1.45e-08	1.4e-07	0.136559
FREM2	1.09502	-0.136436	0.0263611	5.17566	2.27e-07	1.98e-06	0.136436
BUB1B	1.07119	0.136435	0.0267398	-5.10232	3.36e-07	2.86e-06	0.136435
RHBDD1	1.53478	0.136355	0.0249888	-5.45666	4.85e-08	4.47e-07	0.136355
DTL	1.08726	0.136338	0.0265441	-5.13629	2.8e-07	2.41e-06	0.136338
SAMD3	1.14284	-0.136299	0.0258209	5.27864	1.3e-07	1.16e-06	0.136299
ENSG00000267284	1.10332	0.136244	0.0263557	-5.16944	2.35e-07	2.04e-06	0.136244
RAB3GAP1	1.6454	0.136177	0.0245209	-5.5535	2.8e-08	2.64e-07	0.136177
CCDC144CP	1.19898	-0.136143	0.0252023	5.402	6.59e-08	6.02e-07	0.136143
SLC17A7	1.06827	0.136092	0.0267733	-5.08311	3.71e-07	3.16e-06	0.136092
STAU2	2.44524	0.136065	0.0265716	-5.12068	3.04e-07	2.61e-06	0.136065
KIF5C	3.31371	0.135896	0.0275528	-4.9322	8.13e-07	6.7e-06	0.135896
TAB2	1.6653	0.135888	0.0245564	-5.5337	3.14e-08	2.94e-07	0.135888
NBAS	2.41804	-0.135844	0.0260675	5.21122	1.88e-07	1.64e-06	0.135844
DCAF7	1.34976	0.135717	0.024469	-5.54651	2.91e-08	2.74e-07	0.135717
APC	2.23677	0.135655	0.0254549	-5.32921	9.86e-08	8.85e-07	0.135655
ERCC6L2-AS1	1.43812	-0.135647	0.0243564	5.56924	2.56e-08	2.42e-07	0.135647
LSM14A	1.46796	0.135607	0.0241606	-5.61273	1.99e-08	1.89e-07	0.135607
EPB41L2	1.24553	0.135533	0.0250312	-5.41456	6.14e-08	5.62e-07	0.135533
CSE1L	1.25977	0.135383	0.0247241	-5.47575	4.36e-08	4.03e-07	0.135383
PAXBP1	1.52656	0.135202	0.0243381	-5.55515	2.77e-08	2.61e-07	0.135202
SHROOM4	1.1444	-0.135099	0.0257929	5.23785	1.62e-07	1.43e-06	0.135099
LRRFIP1	2.04427	0.135	0.0259915	-5.19399	2.06e-07	1.8e-06	0.135
PI15	1.1569	-0.134949	0.0256586	5.2594	1.45e-07	1.28e-06	0.134949
POGZ	1.7102	0.134934	0.0245266	-5.50154	3.76e-08	3.5e-07	0.134934
STXBP5	2.19587	-0.1349	0.0256854	5.25203	1.5e-07	1.33e-06	0.1349
DPYSL2	2.70984	-0.134815	0.0269772	4.99737	5.81e-07	4.86e-06	0.134815
ZMAT4	1.23384	-0.134698	0.025194	5.34643	8.97e-08	8.09e-07	0.134698
APPL2	1.70062	0.13455	0.0247021	-5.4469	5.13e-08	4.72e-07	0.13455
ADCY5	1.4038	0.134531	0.0247126	-5.44385	5.21e-08	4.8e-07	0.134531
KMT2E	2.59693	0.134458	0.0259199	-5.18745	2.13e-07	1.86e-06	0.134458
LUC7L3	3.2375	0.134352	0.0260656	-5.15438	2.54e-07	2.2e-06	0.134352
GRB14	1.14038	-0.134299	0.0258346	5.19839	2.01e-07	1.76e-06	0.134299
UBE2R2	1.62331	0.13418	0.0246447	-5.44458	5.19e-08	4.78e-07	0.13418
SLC44A1	1.40635	0.134103	0.0245588	-5.46049	4.75e-08	4.38e-07	0.134103
KSR2	1.5575	-0.133938	0.0249209	5.37452	7.68e-08	6.98e-07	0.133938
ZNF561-AS1	1.39494	0.133937	0.0243447	-5.50169	3.76e-08	3.5e-07	0.133937
TRIM2	3.45445	0.133759	0.0279844	-4.77976	1.76e-06	1.4e-05	0.133759
RBM25	2.26771	0.133709	0.0252168	-5.30239	1.14e-07	1.02e-06	0.133709
LRP1	1.8379	-0.13365	0.0249422	5.35839	8.4e-08	7.59e-07	0.13365
ENSG00000233290	1.0607	0.133537	0.0268834	-4.96727	6.79e-07	5.65e-06	0.133537
GALNT10	1.23476	-0.133392	0.0248941	5.35838	8.4e-08	7.59e-07	0.133392
NR4A3	1.08562	0.133279	0.0265594	-5.01812	5.22e-07	4.38e-06	0.133279
LGALSL-DT	1.16931	-0.133227	0.0255176	5.22099	1.78e-07	1.56e-06	0.133227
PLXDC2	2.9854	0.133105	0.0305517	-4.3567	1.32e-05	9.43e-05	0.133105
EMID1	1.09483	0.133	0.0264471	-5.02888	4.93e-07	4.16e-06	0.133
ENSG00000286046	1.32758	-0.132851	0.0257281	5.16366	2.42e-07	2.1e-06	0.132851
MAGI2	8.4853	-0.132801	0.0309105	4.29632	1.74e-05	0.000122046	0.132801
USP6NL	1.38426	0.132495	0.0243592	-5.43921	5.35e-08	4.92e-07	0.132495
MTR	1.62623	0.132453	0.0246493	-5.37351	7.72e-08	7.01e-07	0.132453
FANCB	1.13846	0.132409	0.0259437	-5.10372	3.33e-07	2.85e-06	0.132409
NSD3	2.19113	0.13236	0.0251292	-5.26716	1.39e-07	1.23e-06	0.13236
XPO1	2.30486	0.13234	0.0258093	-5.1276	2.93e-07	2.52e-06	0.13234
CRTC3	1.49507	0.132201	0.0244773	-5.40095	6.63e-08	6.04e-07	0.132201
GLYCTK-AS1	1.07767	-0.132133	0.026569	4.97319	6.59e-07	5.49e-06	0.132133
RPL37A	1.35542	0.13199	0.0244384	-5.40093	6.63e-08	6.04e-07	0.13199
PCBP4	1.14604	-0.131831	0.0257703	5.11565	3.13e-07	2.68e-06	0.131831
SHOC2	1.5806	0.131818	0.0243508	-5.41331	6.19e-08	5.65e-07	0.131818
TRDMT1	1.25566	0.131723	0.0248987	-5.29035	1.22e-07	1.09e-06	0.131723
SMC5	1.75338	0.131692	0.024667	-5.33878	9.36e-08	8.42e-07	0.131692
LINC02147	1.05349	0.131369	0.0269729	-4.87041	1.11e-06	9.08e-06	0.131369
DNAH7	1.11245	-0.131369	0.0261542	5.02284	5.09e-07	4.28e-06	0.131369
TCERG1	1.98613	0.131368	0.0247486	-5.30811	1.11e-07	9.89e-07	0.131368
ATAD5	1.15982	0.131309	0.0257063	-5.10803	3.26e-07	2.79e-06	0.131309
PRR14L	1.3598	0.131239	0.0242075	-5.42143	5.91e-08	5.41e-07	0.131239
FYN	3.90946	0.13117	0.0283581	-4.62548	3.74e-06	2.86e-05	0.13117
HDAC4	2.27875	-0.131092	0.0262371	4.99645	5.84e-07	4.88e-06	0.131092
UBAP2	1.60159	0.131082	0.0248373	-5.27764	1.31e-07	1.16e-06	0.131082
DOCK1	1.46796	-0.130797	0.0252854	5.17284	2.31e-07	2e-06	0.130797
LIMS1	1.58991	0.130788	0.0252531	-5.17909	2.23e-07	1.94e-06	0.130788
CCDC112	1.32704	0.130785	0.0244992	-5.33833	9.38e-08	8.44e-07	0.130785
SVIL-AS1.1	1.35716	-0.130585	0.0242188	5.39189	6.97e-08	6.35e-07	0.130585
DOCK7	2.22727	0.130475	0.0256198	-5.09273	3.53e-07	3.01e-06	0.130475
PPFIA4	1.4665	-0.130469	0.0243295	5.36255	8.21e-08	7.43e-07	0.130469
JAK2	1.61866	-0.130382	0.0244446	5.33376	9.62e-08	8.64e-07	0.130382
SRPK1	1.4508	0.130368	0.0243643	-5.35076	8.76e-08	7.9e-07	0.130368
C1QTNF7-AS1	2.10515	0.130312	0.0275831	-4.72432	2.31e-06	1.81e-05	0.130312
PCDHA6	2.21997	0.130281	0.0263068	-4.95239	7.33e-07	6.08e-06	0.130281
ENSA	1.56042	0.130243	0.0241221	-5.39933	6.69e-08	6.1e-07	0.130243
ROBO2	5.06398	0.129979	0.0331504	-3.92089	8.82e-05	0.000564687	0.129979
FSTL1	1.22271	0.129977	0.025313	-5.13479	2.82e-07	2.43e-06	0.129977
NCOA1	3.45272	0.129961	0.0277094	-4.69014	2.73e-06	2.13e-05	0.129961
CSNK2A1	1.5481	0.129859	0.0241904	-5.36821	7.95e-08	7.21e-07	0.129859
ENSG00000287100	1.08415	-0.129755	0.026491	4.89807	9.68e-07	7.93e-06	0.129755
ZFHX3-AS1	1.35031	0.129732	0.0246546	-5.26198	1.43e-07	1.26e-06	0.129732
NGLY1	1.32521	-0.12973	0.0243103	5.3364	9.48e-08	8.52e-07	0.12973
PRKX	1.26999	0.129722	0.0247438	-5.24261	1.58e-07	1.4e-06	0.129722
PHF3	1.71532	0.129595	0.024435	-5.30365	1.14e-07	1.01e-06	0.129595
MPHOSPH9	1.3504	0.12952	0.0245959	-5.26592	1.39e-07	1.24e-06	0.12952
PRDM2	1.7103	0.129497	0.024762	-5.22967	1.7e-07	1.49e-06	0.129497
HCG18	1.72791	0.129447	0.024639	-5.25374	1.49e-07	1.32e-06	0.129447
ARID5B	1.60077	-0.129404	0.0251312	5.14913	2.62e-07	2.26e-06	0.129404
ERCC8	1.49032	0.129387	0.024315	-5.32127	1.03e-07	9.24e-07	0.129387
CNTN1	2.81051	-0.129355	0.0289206	4.47276	7.72e-06	5.66e-05	0.129355
PTBP3	1.51935	0.12917	0.0244752	-5.27761	1.31e-07	1.16e-06	0.12917
CDS1	1.11583	-0.129149	0.0261139	4.94563	7.59e-07	6.29e-06	0.129149
ALOX12-AS1	1.49589	-0.128816	0.0244254	5.27384	1.34e-07	1.19e-06	0.128816
PHF20	1.54171	0.128753	0.0243847	-5.28008	1.29e-07	1.15e-06	0.128753
GOLGA8A	1.58269	-0.128739	0.0240929	5.34345	9.12e-08	8.22e-07	0.128739
FAM171A1	1.79993	0.128616	0.0250943	-5.12533	2.97e-07	2.55e-06	0.128616
SCAF4	1.36181	0.128561	0.0244328	-5.26182	1.43e-07	1.26e-06	0.128561
TSEN2	1.46824	0.128522	0.0246469	-5.21452	1.84e-07	1.62e-06	0.128522
NCOA6	1.74671	0.128483	0.0247577	-5.18961	2.11e-07	1.84e-06	0.128483
CCNT2	1.42753	0.128386	0.0241434	-5.31764	1.05e-07	9.42e-07	0.128386
CREBBP	1.80194	0.12836	0.024896	-5.15587	2.52e-07	2.18e-06	0.12836
NEUROG2-AS1	1.06161	0.128342	0.0268507	-4.77984	1.75e-06	1.4e-05	0.128342
ENSG00000266076	1.17351	-0.128171	0.025476	5.03106	4.88e-07	4.11e-06	0.128171
KMT5B	1.78633	0.12814	0.024682	-5.19162	2.08e-07	1.82e-06	0.12814
NAV1	2.47764	-0.128074	0.0267656	4.78502	1.71e-06	1.37e-05	0.128074
MCU	1.5722	0.128005	0.0249462	-5.13124	2.88e-07	2.48e-06	0.128005
ZFYVE28	1.19314	-0.12793	0.0252681	5.06293	4.13e-07	3.5e-06	0.12793
NDUFAF2	1.59629	0.127867	0.02477	-5.16219	2.44e-07	2.11e-06	0.127867
KLHL7	1.5921	0.127805	0.0244429	-5.22873	1.71e-07	1.5e-06	0.127805
LINC02934	1.10661	-0.127725	0.026225	4.87036	1.11e-06	9.08e-06	0.127725
ZNF253	1.22901	0.127714	0.0249946	-5.10968	3.23e-07	2.76e-06	0.127714
PUS7	1.19943	0.127611	0.025292	-5.04549	4.52e-07	3.82e-06	0.127611
ZIC1	1.14102	-0.127585	0.0258293	4.93956	7.83e-07	6.47e-06	0.127585
NEXMIF	2.36208	0.127469	0.02727	-4.67435	2.95e-06	2.28e-05	0.127469
PSMG2	1.25484	0.12744	0.0248722	-5.1238	2.99e-07	2.57e-06	0.12744
GALNT2	1.85232	0.12727	0.0254324	-5.00425	5.61e-07	4.7e-06	0.12727
UHRF2	1.31636	0.12723	0.0245731	-5.1776	2.25e-07	1.96e-06	0.12723
MAPK8	2.83717	0.127217	0.0273183	-4.65685	3.21e-06	2.48e-05	0.127217
VGLL4	1.99325	0.127081	0.0257588	-4.93348	8.08e-07	6.67e-06	0.127081
NETO1	1.08479	-0.127066	0.0264836	4.79793	1.6e-06	1.29e-05	0.127066
GAS7	1.32202	0.127054	0.0250355	-5.07496	3.88e-07	3.29e-06	0.127054
TM9SF4	1.51798	-0.12701	0.0239058	5.31294	1.08e-07	9.65e-07	0.12701
SHTN1	1.78478	0.127003	0.0251543	-5.04894	4.44e-07	3.76e-06	0.127003
RBM39	1.73658	0.126923	0.0243201	-5.21884	1.8e-07	1.58e-06	0.126923
TMEM87A	1.37997	0.126883	0.0241894	-5.2454	1.56e-07	1.38e-06	0.126883
SLK	1.20464	0.126843	0.0252387	-5.02574	5.01e-07	4.22e-06	0.126843
DRP2	1.12614	-0.126779	0.0259939	4.87725	1.08e-06	8.79e-06	0.126779
PPM1K	1.18547	-0.126777	0.0253418	5.00269	5.65e-07	4.73e-06	0.126777
NUCKS1	1.29116	0.126758	0.0247482	-5.1219	3.02e-07	2.6e-06	0.126758
CRHR2	1.06471	0.126678	0.0268126	-4.72455	2.31e-06	1.81e-05	0.126678
ENSG00000237596	1.06307	-0.126626	0.0267592	4.73205	2.22e-06	1.75e-05	0.126626
TAF1D	1.47034	0.126572	0.0241573	-5.2395	1.61e-07	1.42e-06	0.126572
ARHGAP32	2.90462	0.126569	0.0271345	-4.66452	3.09e-06	2.39e-05	0.126569
RIMBP2	1.56544	-0.126531	0.0254452	4.9727	6.6e-07	5.5e-06	0.126531
TMEM63C	1.37733	-0.126506	0.0240987	5.24948	1.53e-07	1.35e-06	0.126506
NCAPD3	1.23394	0.126371	0.0250138	-5.05206	4.37e-07	3.7e-06	0.126371
LRRC20	1.1454	0.126367	0.0258573	-4.88711	1.02e-06	8.37e-06	0.126367
FXR1	1.5795	0.126275	0.0243794	-5.17958	2.22e-07	1.94e-06	0.126275
TTC39B	1.26771	0.126166	0.0247342	-5.10086	3.38e-07	2.88e-06	0.126166
YAF2	1.49224	0.126072	0.0244678	-5.15255	2.57e-07	2.22e-06	0.126072
FBXL5	1.51223	0.126049	0.0243695	-5.17238	2.31e-07	2.01e-06	0.126049
ATF2	1.51296	0.125939	0.0242494	-5.19348	2.06e-07	1.8e-06	0.125939
IRAG1	1.09356	-0.125887	0.0263763	4.77273	1.82e-06	1.45e-05	0.125887
ASB3	1.63089	0.125774	0.0244404	-5.14615	2.66e-07	2.29e-06	0.125774
CNOT4	1.69953	0.125657	0.0246267	-5.10245	3.35e-07	2.86e-06	0.125657
SRSF11	1.72755	0.125507	0.0243853	-5.14684	2.65e-07	2.29e-06	0.125507
CKAP2	1.11829	0.125482	0.026169	-4.79508	1.63e-06	1.3e-05	0.125482
NEURL1B	1.10916	0.125435	0.0262763	-4.7737	1.81e-06	1.44e-05	0.125435
LAMA3	1.12934	0.125379	0.0260453	-4.81388	1.48e-06	1.19e-05	0.125379
HDAC2	1.33562	0.125327	0.0244973	-5.11594	3.12e-07	2.68e-06	0.125327
PATJ	1.51004	0.125325	0.0246601	-5.08211	3.73e-07	3.17e-06	0.125325
UBE3C	1.87076	0.125303	0.0249763	-5.01689	5.25e-07	4.41e-06	0.125303
AHCYL2	2.34648	-0.125259	0.0265054	4.7258	2.29e-06	1.8e-05	0.125259
CTDSPL2	1.3985	0.125189	0.0242061	-5.17181	2.32e-07	2.01e-06	0.125189
TUBGCP3	1.48996	0.125175	0.0242824	-5.15495	2.54e-07	2.19e-06	0.125175
NUSAP1	1.07558	0.125117	0.0266787	-4.68978	2.73e-06	2.13e-05	0.125117
TTC17	2.75037	0.125076	0.026588	-4.70423	2.55e-06	2e-05	0.125076
MACO1	1.5764	0.125042	0.0244908	-5.10565	3.3e-07	2.82e-06	0.125042
PTCD3	1.40827	0.124938	0.0240695	-5.1907	2.1e-07	1.83e-06	0.124938
TP53I11	1.15051	0.124897	0.0258015	-4.84067	1.29e-06	1.05e-05	0.124897
ENSG00000275443	1.0952	-0.124887	0.0263558	4.73848	2.15e-06	1.7e-05	0.124887
CYYR1	1.07484	0.124778	0.0266887	-4.6753	2.94e-06	2.28e-05	0.124778
TMPO	1.14211	0.124702	0.0259053	-4.81375	1.48e-06	1.19e-05	0.124702
DMGDH	1.22289	-0.124669	0.0249872	4.98933	6.06e-07	5.06e-06	0.124669
COA1	1.76196	0.124542	0.0250136	-4.97896	6.39e-07	5.34e-06	0.124542
FOXN2	1.26196	0.124471	0.0248168	-5.01561	5.29e-07	4.43e-06	0.124471
NTSR1	1.06462	0.124457	0.0268105	-4.64211	3.45e-06	2.65e-05	0.124457
AASS	1.40425	0.124452	0.024923	-4.99346	5.93e-07	4.96e-06	0.124452
DNASE1	1.28332	0.124435	0.0246822	-5.04148	4.62e-07	3.9e-06	0.124435
DEPDC1B	1.10122	0.124422	0.0263685	-4.71858	2.37e-06	1.87e-05	0.124422
ZFHX2	1.55641	0.12437	0.0245937	-5.05698	4.26e-07	3.61e-06	0.12437
ENO2	1.17707	-0.124282	0.0254339	4.88649	1.03e-06	8.39e-06	0.124282
OBI1-AS1	1.13819	-0.124182	0.0258673	4.80076	1.58e-06	1.27e-05	0.124182
SLC38A9	1.30139	0.124154	0.0246344	-5.03986	4.66e-07	3.93e-06	0.124154
RAB8B	1.42716	0.123988	0.0246416	-5.03167	4.86e-07	4.1e-06	0.123988
UBA2	1.30796	0.123833	0.0243663	-5.08215	3.73e-07	3.17e-06	0.123833
ENSG00000274422	1.26497	0.123725	0.0250719	-4.93481	8.02e-07	6.63e-06	0.123725
SOX11	1.20911	0.12359	0.0251951	-4.90531	9.33e-07	7.66e-06	0.12359
ZNF519	1.31371	0.123454	0.0245034	-5.03823	4.7e-07	3.96e-06	0.123454
ENSG00000253500	1.05102	-0.123422	0.0270117	4.5692	4.9e-06	3.69e-05	0.123422
KDM5A	1.65964	0.123282	0.0243848	-5.05569	4.29e-07	3.63e-06	0.123282
MRC2	1.07503	0.123261	0.0266809	-4.61981	3.84e-06	2.93e-05	0.123261
AKAP10	1.43583	0.123183	0.0243744	-5.05379	4.33e-07	3.67e-06	0.123183
TRIM36	1.19259	-0.123085	0.0252696	4.87086	1.11e-06	9.06e-06	0.123085
CHAF1A	1.08206	0.123028	0.0265942	-4.62612	3.73e-06	2.85e-05	0.123028
UBE2D3	1.58844	0.122993	0.0243295	-5.05531	4.3e-07	3.64e-06	0.122993
KIF20B	1.12176	0.122893	0.0261275	-4.70358	2.56e-06	2e-05	0.122893
MVB12B	1.79892	-0.12281	0.0249595	4.92036	8.64e-07	7.1e-06	0.12281
XDH	1.11446	-0.122804	0.0261292	4.69987	2.6e-06	2.03e-05	0.122804
CKAP5	1.67214	0.122714	0.0246625	-4.97572	6.5e-07	5.42e-06	0.122714
KALRN	5.54445	0.122481	0.0305641	-4.00734	6.14e-05	0.000400937	0.122481
PCNX2	2.61793	-0.122451	0.0268392	4.56239	5.06e-06	3.8e-05	0.122451
EIF4E3	1.18565	0.122447	0.0254311	-4.81484	1.47e-06	1.19e-05	0.122447
ENSG00000226022	1.06225	-0.122432	0.0267609	4.57502	4.76e-06	3.59e-05	0.122432
CPNE5	1.1611	0.12238	0.0256834	-4.76494	1.89e-06	1.5e-05	0.12238
HNRNPC	1.80458	0.122297	0.0246142	-4.96858	6.74e-07	5.61e-06	0.122297
ENSG00000283982	1.46614	-0.122212	0.0251029	4.86846	1.12e-06	9.15e-06	0.122212
ZNF66	1.16219	0.12217	0.0256755	-4.75822	1.95e-06	1.55e-05	0.12217
MMD2	1.11108	-0.122162	0.0261696	4.66809	3.04e-06	2.35e-05	0.122162
TRO	1.24325	-0.121937	0.0247583	4.92509	8.43e-07	6.95e-06	0.121937
ELMOD1	1.25904	-0.121872	0.0246323	4.94767	7.51e-07	6.22e-06	0.121872
ADAMTS9	1.22572	0.121843	0.0254536	-4.78684	1.69e-06	1.35e-05	0.121843
FAM222A	1.07986	-0.121824	0.0265412	4.58998	4.43e-06	3.35e-05	0.121824
CD46	1.58972	0.121813	0.024306	-5.01165	5.4e-07	4.52e-06	0.121813
CERS4	1.3902	0.121776	0.024252	-5.02129	5.13e-07	4.31e-06	0.121776
SGIP1	2.92497	-0.121727	0.0274584	4.43316	9.29e-06	6.73e-05	0.121727
ENSG00000244055	1.20747	-0.121711	0.0251183	4.84551	1.26e-06	1.02e-05	0.121711
CEP162	1.35706	0.121554	0.0245242	-4.9565	7.18e-07	5.96e-06	0.121554
ENSG00000232611	1.33379	0.121266	0.0243783	-4.97436	6.55e-07	5.46e-06	0.121266
RDX	1.49544	-0.121251	0.0241462	5.02155	5.13e-07	4.31e-06	0.121251
UBA6	1.65243	0.121214	0.0244955	-4.94843	7.48e-07	6.2e-06	0.121214
SPOCK2	1.07831	-0.121122	0.0265601	4.5603	5.11e-06	3.84e-05	0.121122
UBXN2A	1.39102	0.121074	0.0244167	-4.95863	7.1e-07	5.9e-06	0.121074
TMEM266	1.13271	-0.121043	0.0259195	4.66998	3.01e-06	2.33e-05	0.121043
FGD4	2.13198	0.120937	0.0261274	-4.62873	3.68e-06	2.82e-05	0.120937
LHPP	1.25675	-0.120864	0.0246439	4.90443	9.37e-07	7.69e-06	0.120864
RICTOR	1.61026	0.120782	0.0244773	-4.93443	8.04e-07	6.64e-06	0.120782
MARCHF7	1.62623	0.120721	0.0242544	-4.97729	6.45e-07	5.38e-06	0.120721
ECT2	1.09	0.120667	0.0265045	-4.5527	5.3e-06	3.97e-05	0.120667
ENSG00000254394	1.06745	-0.120596	0.0266975	4.51712	6.27e-06	4.65e-05	0.120596
HNRNPA1	1.26205	0.120466	0.0247409	-4.86912	1.12e-06	9.13e-06	0.120466
PLPP3	1.5063	0.120435	0.0254807	-4.72652	2.28e-06	1.8e-05	0.120435
MRE11	1.20966	0.120422	0.0251984	-4.77894	1.76e-06	1.41e-05	0.120422
SEC24B	1.50648	0.120408	0.0243692	-4.941	7.77e-07	6.43e-06	0.120408
SCARA3	1.07941	0.120387	0.0266252	-4.52155	6.14e-06	4.56e-05	0.120387
PSMD14	1.38116	0.120357	0.0243649	-4.93977	7.82e-07	6.47e-06	0.120357
ST8SIA2	1.89102	0.120357	0.0256575	-4.6909	2.72e-06	2.12e-05	0.120357
ZNF827	1.68054	0.120335	0.0250831	-4.79744	1.61e-06	1.29e-05	0.120335
ENSG00000286123	1.25995	-0.120184	0.024625	4.88059	1.06e-06	8.64e-06	0.120184
NPAS2	1.53733	-0.120161	0.0251798	4.77214	1.82e-06	1.45e-05	0.120161
CENPU	1.08105	0.120051	0.0266088	-4.51168	6.43e-06	4.76e-05	0.120051
UGGT2	2.52364	-0.12005	0.0265917	4.51457	6.34e-06	4.7e-05	0.12005
SEM1	1.3902	-0.120009	0.0245101	4.89632	9.76e-07	8e-06	0.120009
RIT2	1.08671	-0.11999	0.0264724	4.53266	5.82e-06	4.35e-05	0.11999
CNTNAP3	1.22253	-0.119937	0.0249649	4.80423	1.55e-06	1.25e-05	0.119937
ABI2	1.84091	0.119906	0.0248701	-4.82128	1.43e-06	1.15e-05	0.119906
TPR	1.61993	0.119784	0.024282	-4.93305	8.1e-07	6.68e-06	0.119784
ADGRB2	1.26132	0.119755	0.0246893	-4.85047	1.23e-06	1e-05	0.119755
SLC35D1	1.24334	0.119751	0.0248933	-4.81057	1.5e-06	1.21e-05	0.119751
ANKRD13C	1.49206	0.119707	0.0243111	-4.92397	8.48e-07	6.98e-06	0.119707
ZNF431	1.24169	0.119616	0.0249078	-4.80236	1.57e-06	1.26e-05	0.119616
ZNF280C	1.33215	0.119552	0.0244616	-4.88734	1.02e-06	8.37e-06	0.119552
TXNRD3	1.20801	-0.119521	0.025117	4.75856	1.95e-06	1.54e-05	0.119521
QRICH2	1.1538	-0.11952	0.0256832	4.65361	3.26e-06	2.52e-05	0.11952
ARHGAP22	1.07275	-0.119513	0.0266291	4.48805	7.19e-06	5.29e-05	0.119513
NSG2	1.74836	0.119478	0.0254752	-4.68996	2.73e-06	2.13e-05	0.119478
BDP1	1.9299	0.119466	0.0250034	-4.77799	1.77e-06	1.41e-05	0.119466
TASOR	1.45747	0.119311	0.0244868	-4.87246	1.1e-06	9e-06	0.119311
MARCHF8	1.30586	-0.119277	0.0243754	4.89335	9.91e-07	8.12e-06	0.119277
SPRED1	1.53468	0.119274	0.0246499	-4.83873	1.31e-06	1.06e-05	0.119274
RAVER2	1.3002	0.119266	0.0245742	-4.85329	1.21e-06	9.86e-06	0.119266
UCHL1	1.1998	-0.119215	0.0251936	4.73195	2.22e-06	1.75e-05	0.119215
THOC2	1.80842	0.119187	0.02483	-4.80013	1.59e-06	1.27e-05	0.119187
GNAO1-DT	1.36738	-0.119186	0.0247426	4.81702	1.46e-06	1.18e-05	0.119186
STARD9	1.4603	0.119065	0.0247857	-4.80379	1.56e-06	1.25e-05	0.119065
CRYZL1	1.48321	0.11906	0.024292	-4.9012	9.53e-07	7.81e-06	0.11906
KHDRBS2	2.89631	-0.119031	0.0293492	4.05569	5e-05	0.000330763	0.119031
DNAI4	1.18702	-0.118977	0.0253273	4.69757	2.63e-06	2.05e-05	0.118977
OLFM2	1.48311	0.118895	0.0245996	-4.8332	1.34e-06	1.09e-05	0.118895
USP48	1.74973	0.118851	0.0245556	-4.84008	1.3e-06	1.05e-05	0.118851
TLE1	1.8431	-0.118837	0.0259039	4.58759	4.48e-06	3.39e-05	0.118837
E2F5	1.23914	0.118789	0.0250351	-4.74488	2.09e-06	1.65e-05	0.118789
NBPF26	1.17652	0.118776	0.0255345	-4.6516	3.29e-06	2.54e-05	0.118776
TTC3	3.93702	0.118776	0.0279263	-4.2532	2.11e-05	0.000146158	0.118776
ATP8B4	1.07375	-0.118759	0.0266167	4.46181	8.13e-06	5.95e-05	0.118759
TMEM65	1.3745	-0.118704	0.0241757	4.91004	9.11e-07	7.48e-06	0.118704
PPP3R1	1.45099	0.118652	0.024371	-4.86855	1.12e-06	9.15e-06	0.118652
OPRM1	1.10898	-0.118641	0.0262205	4.52475	6.05e-06	4.49e-05	0.118641
CBFB	1.18337	0.118624	0.0254475	-4.66152	3.14e-06	2.42e-05	0.118624
HERC2	2.04107	0.118621	0.0252877	-4.69085	2.72e-06	2.12e-05	0.118621
ZMYM4	1.98321	0.118617	0.0253747	-4.67461	2.95e-06	2.28e-05	0.118617
NLGN4X	3.01369	0.118597	0.0283353	-4.18547	2.85e-05	0.000194627	0.118597
POU3F3	1.12185	0.118388	0.0261233	-4.53189	5.85e-06	4.36e-05	0.118388
CRYBG3	1.16174	-0.118254	0.0256013	4.61904	3.86e-06	2.94e-05	0.118254
DPY19L2P1	1.30978	-0.118214	0.0242881	4.86716	1.13e-06	9.21e-06	0.118214
ENSG00000290549	1.136	-0.118201	0.0258818	4.56694	4.95e-06	3.73e-05	0.118201
ENSG00000287360	1.05577	0.118067	0.0269237	-4.38526	1.16e-05	8.33e-05	0.118067
NONO	1.26679	0.117964	0.0247695	-4.76247	1.91e-06	1.52e-05	0.117964
CEP170	2.34365	0.117962	0.0255954	-4.60874	4.05e-06	3.09e-05	0.117962
HECW2	2.02254	-0.117957	0.0262073	4.50091	6.77e-06	5e-05	0.117957
TBC1D16	1.36528	0.117887	0.0244474	-4.82205	1.42e-06	1.15e-05	0.117887
TBCA	1.53368	0.117864	0.0245147	-4.80789	1.53e-06	1.23e-05	0.117864
PRICKLE1	1.17844	0.117745	0.0255403	-4.61015	4.02e-06	3.07e-05	0.117745
ETV6	1.47691	0.117667	0.0250456	-4.69811	2.63e-06	2.05e-05	0.117667
ACAP2	1.84821	0.1176	0.0248476	-4.73286	2.21e-06	1.75e-05	0.1176
NR2C2	1.49799	0.117596	0.0244368	-4.81222	1.49e-06	1.2e-05	0.117596
SLC9A7	1.56344	-0.117468	0.0246294	4.76943	1.85e-06	1.47e-05	0.117468
ECHDC1	1.2322	0.117446	0.0249797	-4.70166	2.58e-06	2.02e-05	0.117446
RGS20	1.25758	-0.11729	0.0247592	4.73724	2.17e-06	1.71e-05	0.11729
ZBTB44	1.33023	0.117281	0.024558	-4.77568	1.79e-06	1.43e-05	0.117281
USP10	1.45893	0.117275	0.0241998	-4.8461	1.26e-06	1.02e-05	0.117275
BNIP3L	1.61218	0.117068	0.0249066	-4.70025	2.6e-06	2.03e-05	0.117068
FANK1	1.09091	-0.117017	0.0264073	4.43124	9.37e-06	6.79e-05	0.117017
HIRA	1.64786	0.117007	0.0244147	-4.79249	1.65e-06	1.32e-05	0.117007
UMAD1	1.66028	0.116973	0.025461	-4.5942	4.34e-06	3.3e-05	0.116973
RYR1	1.15699	-0.116962	0.0256482	4.56024	5.11e-06	3.84e-05	0.116962
ME2	1.454	0.116922	0.0243803	-4.79573	1.62e-06	1.3e-05	0.116922
[truncated: 1,623 more rows]

## Sheet: Table S6
Table S6. Common differentially expressed genes (DEGs) in "UnK" cells in organoids generated from both FNDC4 KO iPSC lines (v.s WT). (n=211 in Fig. 7F)
	KO#2/WT					KO#5/WT
gene	p_val	avg_log2FC	pct.1	pct.2	p_val_adj	p_val	avg_log2FC	pct.1	pct.2	p_val_adj
NFIB	1.59e-94	3.39284	0.163	0.748	1.9e-89	8.58e-68	2.86892	0.163	0.687	1.03e-62
NFIA	5.97e-64	2.53527	0.195	0.667	7.15e-59	2.44e-55	2.50165	0.195	0.663	2.92e-50
THSD7A	4.02e-47	2.91904	0.221	0.596	4.81e-42	4.59e-52	2.89779	0.221	0.647	5.5e-47
OPCML	2.53e-47	2.88989	0.193	0.583	3.03e-42	2.04e-48	3.02624	0.193	0.617	2.45e-43
ADGRL3	1.29e-71	-3.03097	0.551	0.122	1.54e-66	1.39e-47	-2.57404	0.551	0.148	1.66e-42
SOX5	6.83e-77	2.77348	0.31	0.775	8.18e-72	1.42e-40	1.99664	0.31	0.68	1.7e-35
ZNF385D	7.49e-64	-4.09409	0.434	0.068	8.97e-59	5.32e-39	-3.44758	0.434	0.097	6.37e-34
MPPED2	6.09e-40	3.05492	0.056	0.4	7.29e-35	6.06e-39	2.95353	0.056	0.414	7.26e-34
ERBB4	6.57e-67	-3.48398	0.497	0.095	7.86e-62	1.48e-38	-2.97802	0.497	0.14	1.77e-33
PTPRZ1	1.46e-38	2.50305	0.128	0.479	1.75e-33	3.45e-37	2.50865	0.128	0.496	4.13e-32
MEIS2	1.7e-57	2.74857	0.095	0.551	2.04e-52	2.34e-36	2.37972	0.095	0.455	2.8e-31
NLGN1	9.74e-54	2.05844	0.323	0.724	1.17e-48	2.6e-36	1.80847	0.323	0.68	3.11e-31
PDE1A	4.63e-48	3.10586	0.111	0.51	5.55e-43	4.26e-35	2.59781	0.111	0.463	5.1e-30
UNC5C	5.76e-58	-4.68515	0.373	0.047	6.89e-53	6.3e-35	-3.81185	0.373	0.07	7.54e-30
NRXN3	1.22e-61	-2.84432	0.69	0.291	1.47e-56	4.84e-33	-1.76193	0.69	0.37	5.79e-28
DLGAP1	8.11e-53	1.57978	0.497	0.833	9.7e-48	7.42e-33	1.36428	0.497	0.79	8.88e-28
MDGA2	7.1e-40	-1.83463	0.501	0.173	8.5e-35	2.91e-32	-2.12141	0.501	0.177	3.48e-27
PBX3	7.08e-43	-2.47201	0.453	0.132	8.48e-38	3.75e-32	-2.31285	0.453	0.133	4.49e-27
KCNH7	1.11e-30	1.89777	0.232	0.542	1.33e-25	5.48e-32	2.03586	0.232	0.571	6.57e-27
NR2F2-AS1	1.25e-28	-2.47007	0.278	0.063	1.49e-23	2.64e-31	-3.91425	0.278	0.029	3.16e-26
TENM2	2.36e-49	-2.84184	0.477	0.133	2.82e-44	5.7e-29	-2.12886	0.477	0.174	6.83e-24
HECW1	2.9e-24	1.51766	0.215	0.498	3.47e-19	9.57e-29	1.8624	0.215	0.543	1.15e-23
MIR325HG	1.94e-49	-2.5534	0.416	0.088	2.32e-44	3.58e-28	-2.3441	0.416	0.133	4.29e-23
KAZN	7.71e-14	1.30418	0.449	0.603	9.23e-09	1.84e-27	1.60488	0.449	0.726	2.2e-22
KCNQ3	3.54e-33	2.34333	0.178	0.498	4.24e-28	2.34e-27	2.00873	0.178	0.496	2.8e-22
LINGO2	5.1e-43	-2.48616	0.479	0.152	6.11e-38	2.39e-27	-2.10519	0.479	0.186	2.86e-22
RORA	4.37e-29	-1.21089	0.662	0.358	5.23e-24	3.07e-27	-1.42479	0.662	0.359	3.68e-22
BCL11A	1.21e-32	2.4442	0.115	0.428	1.45e-27	7.41e-27	2.14017	0.115	0.414	8.87e-22
KCNH8	4.08e-46	-2.52607	0.395	0.08	4.88e-41	2.35e-26	-1.94439	0.395	0.112	2.81e-21
RBFOX3	1.49e-31	2.6325	0.082	0.384	1.79e-26	1.11e-25	2.53794	0.082	0.359	1.32e-20
CNTN5	2.63e-43	-4.61392	0.295	0.039	3.15e-38	1.73e-25	-4.19397	0.295	0.061	2.07e-20
TENM4	1.25e-35	1.86669	0.319	0.641	1.5e-30	6.54e-25	1.70102	0.319	0.613	7.84e-20
PCDH9	5.09e-27	-1.61168	0.614	0.346	6.1e-22	7.34e-25	-1.90057	0.614	0.339	8.79e-20
NEAT1	4.38e-43	-1.69279	0.594	0.243	5.25e-38	7.64e-25	-1.55028	0.594	0.307	9.15e-20
GRID2	2.25e-62	-2.77181	0.531	0.127	2.69e-57	8.75e-25	-1.76779	0.531	0.242	1.05e-19
CA8	6.56e-49	-4.6771	0.295	0.028	7.85e-44	9.97e-25	-3.46681	0.295	0.063	1.19e-19
LINC01551	1.54e-27	3.77444	0.028	0.272	1.84e-22	1.24e-24	3.71696	0.028	0.261	1.49e-19
TCF4	4.65e-34	1.65589	0.221	0.563	5.57e-29	1.54e-24	1.39076	0.221	0.532	1.85e-19
FGF13	5.38e-19	-1.07201	0.681	0.471	6.44e-14	3.97e-24	-1.40131	0.681	0.429	4.75e-19
GBE1	8.44e-39	-3.18418	0.275	0.038	1.01e-33	4.06e-24	-2.91322	0.275	0.053	4.86e-19
NTRK2	2.47e-44	-3.28155	0.351	0.066	2.96e-39	8.72e-24	-2.41788	0.351	0.102	1.04e-18
EPHA7	3.95e-20	2.14866	0.076	0.291	4.73e-15	1.11e-23	2.17078	0.076	0.337	1.33e-18
DOK6	4.44e-14	1.72062	0.121	0.302	5.31e-09	1.45e-23	2.12008	0.121	0.397	1.73e-18
SYNE2	8.04e-32	2.22326	0.152	0.467	9.62e-27	3.51e-23	2.04966	0.152	0.429	4.2e-18
BCL11B	4.52e-14	2.09498	0.061	0.221	5.41e-09	9.47e-23	2.59306	0.061	0.303	1.13e-17
CACNA2D1	3.73e-29	1.98713	0.141	0.447	4.46e-24	1.2e-22	1.6383	0.141	0.426	1.43e-17
ZFPM2	8.26e-27	1.58444	0.169	0.457	9.89e-22	2.4e-22	1.27793	0.169	0.451	2.88e-17
HK2	5.25e-37	-2.91804	0.275	0.041	6.28e-32	2.65e-22	-2.66733	0.275	0.058	3.17e-17
CNTNAP4	5.02e-42	-4.48096	0.273	0.033	6.01e-37	2.66e-22	-3.24329	0.273	0.06	3.19e-17
ENSG00000260664	6.67e-19	2.96879	0.024	0.203	7.98e-14	3.64e-21	3.18448	0.024	0.228	4.35e-16
PDGFC	4.2e-20	3.14881	0.043	0.239	5.03e-15	4.98e-21	3.17977	0.043	0.257	5.96e-16
PLPPR1	1.14e-18	2.05722	0.098	0.309	1.37e-13	9.5e-21	2.1242	0.098	0.344	1.14e-15
GREB1L	1.18e-43	-3.93465	0.269	0.026	1.41e-38	1.44e-20	-2.5241	0.269	0.063	1.73e-15
KCNT2	7.04e-23	2.05737	0.128	0.377	8.43e-18	7.8e-20	1.78604	0.128	0.378	9.34e-15
KCNMA1	5.8e-33	-2.3472	0.319	0.074	6.95e-28	1.12e-19	-2.20039	0.319	0.101	1.35e-14
LINC02154	3.66e-28	-2.62068	0.189	0.021	4.38e-23	1.49e-19	-2.88163	0.189	0.022	1.79e-14
LRRC4C	1.45e-33	-2.26085	0.351	0.095	1.74e-28	1.53e-19	-1.88647	0.351	0.123	1.84e-14
SEMA3A	5.46e-17	3.84144	0.024	0.183	6.53e-12	3.15e-19	3.97643	0.024	0.208	3.77e-14
NELL2	2.48e-34	2.36321	0.115	0.443	2.97e-29	4.11e-19	1.80367	0.115	0.356	4.92e-14
NBEA	2.89e-22	1.45151	0.436	0.645	3.46e-17	7.24e-19	1.28876	0.436	0.647	8.67e-14
PHACTR1	1.09e-16	1.46006	0.195	0.415	1.31e-11	1.9e-18	1.2313	0.195	0.458	2.27e-13
CORO2B	9.48e-20	2.0911	0.108	0.329	1.13e-14	2.57e-18	2.12743	0.108	0.334	3.08e-13
DLG2	1.5e-29	1.69254	0.425	0.672	1.8e-24	3.64e-18	1.34271	0.425	0.634	4.35e-13
FUT9	4.25e-15	1.64827	0.106	0.293	5.09e-10	5.49e-18	1.65718	0.106	0.334	6.58e-13
PSD3	3.46e-17	1.62502	0.195	0.411	4.14e-12	7.95e-18	1.43208	0.195	0.445	9.52e-13
GRIA2	2.17e-20	1.45441	0.228	0.476	2.6e-15	8.37e-18	1.48411	0.228	0.474	1e-12
PLXNA2	5.78e-25	2.32755	0.115	0.373	6.92e-20	1.84e-17	2.17489	0.115	0.33	2.2e-12
FOXG1	6.93e-16	5.21619	0.004	0.139	8.3e-11	2.83e-17	5.38038	0.004	0.153	3.39e-12
ADCY8	9.35e-32	-5.3796	0.161	0.005	1.12e-26	3.2e-17	-4.28001	0.161	0.019	3.83e-12
EGFEM1P	1.85e-18	2.56946	0.108	0.314	2.21e-13	3.3e-17	2.71694	0.108	0.322	3.95e-12
MT-RNR2	3.56e-39	1.61259	0.215	0.581	4.26e-34	3.93e-17	1.15395	0.215	0.451	4.71e-12
TMEM163	5.3e-20	2.60553	0.035	0.231	6.34e-15	4.36e-17	2.40978	0.035	0.216	5.22e-12
RBMS1	8.21e-29	-4.20896	0.182	0.018	9.83e-24	4.58e-17	-3.26321	0.182	0.029	5.49e-12
GRIA1	2.23e-30	1.74463	0.302	0.601	2.67e-25	2.64e-16	1.24756	0.302	0.537	3.17e-11
EML1	5.71e-22	2.72928	0.043	0.259	6.84e-17	3.45e-16	2.3223	0.043	0.223	4.13e-11
SLC2A1	3.99e-26	-3.82269	0.178	0.022	4.77e-21	3.89e-16	-3.29812	0.178	0.031	4.66e-11
ENSG00000223786	5.83e-33	-2.45592	0.26	0.042	6.98e-28	3.91e-16	-1.95756	0.26	0.078	4.68e-11
PLOD2	1.62e-18	-2.894	0.156	0.028	1.94e-13	2.93e-15	-3.21538	0.156	0.022	3.51e-10
SLC24A2	2.41e-15	3.99749	0.015	0.156	2.89e-10	3e-15	3.93787	0.015	0.16	3.6e-10
BCAT1	3.19e-29	-3.15226	0.195	0.022	3.82e-24	3.73e-15	-2.51597	0.195	0.043	4.47e-10
TMTC1	2.8e-19	3.10489	0.059	0.255	3.35e-14	6.21e-15	2.86725	0.059	0.23	7.43e-10
ITPR1	1.51e-21	-3.37329	0.208	0.048	1.81e-16	9.68e-15	-3.24755	0.208	0.055	1.16e-09
SLC1A2	2.19e-11	1.39044	0.106	0.262	2.62e-06	1.12e-14	1.53804	0.106	0.307	1.34e-09
MT-RNR1	7.82e-24	1.36103	0.217	0.484	9.37e-19	1.84e-14	1.0895	0.217	0.426	2.2e-09
TMEM108	9.78e-12	1.46835	0.145	0.31	1.17e-06	2.89e-14	1.44759	0.145	0.351	3.46e-09
HDAC9	2.78e-18	2.10478	0.124	0.337	3.33e-13	3.65e-14	1.82928	0.124	0.319	4.37e-09
LRRTM4	1.85e-20	1.90269	0.221	0.462	2.21e-15	4.58e-14	1.43826	0.221	0.422	5.48e-09
ZFPM2-AS1	1.99e-19	-3.29831	0.184	0.041	2.39e-14	5.95e-14	-2.31857	0.184	0.043	7.12e-09
SH3RF3	2.22e-07	1.46121	0.128	0.241	0.02652	2.3e-13	1.66103	0.128	0.319	2.75e-08
EBF3	2.69e-23	-3.77917	0.152	0.016	3.22e-18	2.34e-13	-2.57911	0.152	0.027	2.81e-08
SLA	1.31e-09	3.9985	0.009	0.094	0.000156281	2.63e-13	4.42939	0.009	0.129	3.15e-08
SLC4A4	5.04e-15	-2.36919	0.161	0.04	6.04e-10	3.17e-13	-2.74591	0.161	0.032	3.8e-08
ENSG00000289578	9.06e-15	-1.09683	0.106	0.014	1.08e-09	3.7e-13	-3.68373	0.106	0.007	4.43e-08
ERO1A	1.04e-18	-2.32616	0.219	0.062	1.25e-13	4.95e-13	-2.13557	0.219	0.068	5.93e-08
ST18	8.49e-18	3.80678	0.017	0.18	1.02e-12	6.09e-13	3.52034	0.017	0.145	7.3e-08
GAREM1	8.81e-18	2.39226	0.067	0.258	1.05e-12	7.32e-13	1.98743	0.067	0.228	8.77e-08
ARPP21	1.32e-07	2.4098	0.026	0.108	0.015812	9.77e-13	2.83611	0.026	0.16	1.17e-07
XKR4	2.31e-15	-1.6965	0.306	0.137	2.77e-10	1.22e-12	-1.83453	0.306	0.136	1.46e-07
SLC35F3	4.2e-16	-3.6868	0.121	0.018	5.03e-11	1.38e-12	-3.7119	0.121	0.015	1.66e-07
ENSG00000231252	3.81e-14	3.70559	0.02	0.154	4.56e-09	1.79e-12	3.55949	0.02	0.145	2.15e-07
RIMS2	3.81e-19	-1.41064	0.302	0.109	4.56e-14	1.83e-12	-1.35378	0.302	0.129	2.19e-07
MALRD1	3.26e-08	3.6386	0.007	0.078	0.00389863	2.04e-12	3.94957	0.007	0.118	2.45e-07
SPOCK3	3.09e-22	-4.146	0.152	0.018	3.7e-17	2.32e-12	-3.10781	0.152	0.031	2.78e-07
TSPAN5	3.36e-15	1.57467	0.152	0.345	4.02e-10	2.37e-12	1.65867	0.152	0.329	2.84e-07
GALNTL6	1.1e-23	-4.40826	0.167	0.022	1.31e-18	2.46e-12	-3.98872	0.167	0.041	2.95e-07
ENSG00000289986	1.57e-16	-3.4792	0.124	0.018	1.88e-11	2.62e-12	-3.41696	0.124	0.017	3.14e-07
EBF1	5.78e-27	-2.98418	0.243	0.051	6.92e-22	2.7e-12	-1.19023	0.243	0.087	3.23e-07
ADAMTS3	1.16e-12	3.40079	0.028	0.155	1.39e-07	3.67e-12	3.32568	0.028	0.157	4.4e-07
ENSG00000237596	1.78e-17	-5.37434	0.098	0.007	2.13e-12	3.88e-12	-6.08009	0.098	0.007	4.64e-07
NEGR1	1.18e-07	-1.08352	0.332	0.208	0.0141473	4.25e-12	-1.48969	0.332	0.157	5.09e-07
GAD2	3.29e-13	-2.75124	0.102	0.016	3.94e-08	4.67e-12	-3.07129	0.102	0.009	5.59e-07
NPAS3	4.27e-17	-1.24514	0.51	0.3	5.11e-12	5.09e-12	-1.24633	0.51	0.317	6.09e-07
GPC6	1.92e-22	1.41276	0.256	0.525	2.3e-17	6.29e-12	1.11442	0.256	0.458	7.53e-07
ENSG00000273184	5.08e-12	-2.08076	0.143	0.04	6.08e-07	1.62e-11	-2.90421	0.143	0.031	1.94e-06
GLRA2	4.83e-15	-2.84617	0.124	0.022	5.78e-10	1.65e-11	-3.18736	0.124	0.02	1.98e-06
TBR1	2.17e-09	4.77447	0.002	0.079	0.00026023	1.78e-11	5.17404	0.002	0.099	2.14e-06
EFNB2	1.16e-14	2.436	0.052	0.211	1.39e-09	2.08e-11	2.00065	0.052	0.193	2.49e-06
NHSL1	5.72e-15	2.05678	0.093	0.27	6.85e-10	2.1e-11	1.60637	0.093	0.252	2.51e-06
HS3ST2	1.05e-17	-3.05207	0.13	0.018	1.26e-12	2.39e-11	-2.36281	0.13	0.024	2.86e-06
LINC01414	1.21e-13	-1.63139	0.208	0.073	1.45e-08	2.77e-11	-1.75494	0.208	0.07	3.32e-06
HIF1A-AS3	2.6e-14	-2.94212	0.117	0.021	3.12e-09	3.5e-11	-3.45883	0.117	0.019	4.19e-06
KLHL1	5.74e-18	-3.58246	0.124	0.015	6.88e-13	4.11e-11	-3.1632	0.124	0.022	4.92e-06
PDK1	1.46e-14	-1.3396	0.252	0.094	1.74e-09	7.13e-11	-1.43204	0.252	0.102	8.53e-06
CTTNBP2	2.47e-07	1.24897	0.132	0.246	0.0295233	7.4e-11	1.49548	0.132	0.295	8.85e-06
NFIX	1.68e-11	3.95449	0.011	0.115	2.01e-06	7.94e-11	3.71157	0.011	0.112	9.51e-06
SLC44A5	3.36e-09	1.26092	0.184	0.329	0.000402412	8.76e-11	1.21866	0.184	0.365	1.05e-05
FAT4	1.77e-15	2.08706	0.106	0.288	2.12e-10	9.4e-11	1.69892	0.106	0.259	1.12e-05
CDON	3.26e-10	1.24131	0.182	0.34	3.9e-05	1e-10	1.34083	0.182	0.359	1.2e-05
CDHR3	1.12e-16	1.94183	0.117	0.316	1.34e-11	1.11e-10	1.52071	0.117	0.278	1.33e-05
SAMD4A	1.75e-08	-1.15162	0.189	0.085	0.00209586	1.33e-10	-1.95943	0.189	0.061	1.59e-05
MAML3	3.75e-11	1.14908	0.187	0.356	4.5e-06	1.48e-10	1.15566	0.187	0.365	1.77e-05
TMEM45A	3.86e-18	-3.89094	0.091	0.003	4.62e-13	1.52e-10	-3.18907	0.091	0.009	1.82e-05
MPDZ	1.68e-11	1.63132	0.1	0.25	2.01e-06	2.14e-10	1.39054	0.1	0.252	2.56e-05
BCHE	4.91e-09	2.60457	0.024	0.117	0.000588359	2.31e-10	2.65397	0.024	0.135	2.77e-05
CLVS1	2.31e-07	1.18781	0.072	0.176	0.0276461	2.77e-10	1.38169	0.072	0.215	3.31e-05
PTCHD4	4.51e-20	-1.50364	0.358	0.15	5.4e-15	4.09e-10	-1.08894	0.358	0.191	4.9e-05
TRMT9B	4.66e-10	2.75292	0.02	0.119	5.58e-05	5.93e-10	2.61228	0.02	0.123	7.09e-05
CSMD1	8.11e-21	-1.80408	0.299	0.106	9.7e-16	7.31e-10	-1.63666	0.299	0.15	8.75e-05
COL4A6	2.76e-15	2.77502	0.03	0.183	3.3e-10	7.33e-10	2.27573	0.03	0.141	8.77e-05
FRAS1	1.04e-24	-4.67249	0.141	0.01	1.25e-19	7.54e-10	-2.19768	0.141	0.036	9.03e-05
LHX1-DT	7.56e-20	-3.64066	0.121	0.011	9.05e-15	1.08e-09	-2.99226	0.121	0.027	0.00012954
GRIA3	1.14e-11	1.22975	0.184	0.358	1.37e-06	1.13e-09	1.00982	0.184	0.353	0.000134808
LINC01965	1.58e-07	8.66215	0	0.057	0.0189121	1.27e-09	8.95742	0	0.077	0.000151654
INSIG2	3.23e-10	-1.38262	0.171	0.063	3.87e-05	1.31e-09	-1.76055	0.171	0.055	0.000157063
KCNB2	5.97e-14	1.44136	0.132	0.322	7.15e-09	1.48e-09	1.15093	0.132	0.293	0.000176672
FOXG1-AS1	2.2e-07	3.87868	0.004	0.066	0.026367	1.57e-09	4.10054	0.004	0.087	0.000187898
PDE9A	2.16e-07	1.51688	0.069	0.17	0.0258978	1.67e-09	1.68784	0.069	0.201	0.000200179
COL4A5	1.67e-10	1.70019	0.095	0.234	2e-05	2.26e-09	1.60315	0.095	0.233	0.000270097
TAFA5	4.51e-10	1.45368	0.113	0.257	5.4e-05	2.3e-09	1.55334	0.113	0.259	0.000275157
RORB	2.31e-09	3.33884	0.013	0.101	0.000276817	2.37e-09	3.4039	0.013	0.104	0.000283186
HS6ST3	1.76e-09	-1.39001	0.258	0.135	0.000211184	2.46e-09	-1.74826	0.258	0.121	0.000294934
ENSG00000283415	4.38e-09	-2.04286	0.082	0.017	0.000524025	2.54e-09	-3.12586	0.082	0.009	0.000304457
GOLGA3	1.77e-22	-2.27006	0.26	0.074	2.12e-17	2.91e-09	-1.52542	0.26	0.124	0.000348271
GAD1	8.03e-18	-3.64548	0.132	0.02	9.61e-13	3.48e-09	-2.06284	0.132	0.034	0.000416227
RBMS3	3.23e-21	-2.26188	0.182	0.034	3.87e-16	3.63e-09	-2.09334	0.182	0.068	0.00043446
PFKFB4	2.99e-14	-2.74137	0.15	0.038	3.58e-09	3.63e-09	-1.91848	0.15	0.044	0.000434699
LINC-PINT	1.96e-20	-1.65078	0.308	0.109	2.35e-15	3.88e-09	-1.37453	0.308	0.162	0.000464675
P4HA1	6.47e-15	-1.46803	0.284	0.121	7.75e-10	4.16e-09	-1.36161	0.284	0.147	0.000498363
LINC02253	3.84e-11	-3.73183	0.067	0.007	4.59e-06	4.22e-09	-4.64417	0.067	0.003	0.000505115
KLHL29	2.47e-07	1.37144	0.087	0.193	0.0295152	4.38e-09	1.38899	0.087	0.22	0.0005242
ENSG00000285534	3.01e-14	-2.99194	0.117	0.021	3.61e-09	4.47e-09	-3.5427	0.117	0.027	0.000534946
PTPRM	8.07e-13	-1.2935	0.425	0.256	9.66e-08	5.18e-09	-1.16123	0.425	0.274	0.000619992
CSMD3	3.72e-22	-1.98756	0.267	0.077	4.45e-17	5.95e-09	-1.05938	0.267	0.124	0.00071202
PDZRN3	2.49e-14	-2.48205	0.176	0.051	2.98e-09	6.16e-09	-2.19326	0.176	0.063	0.000737154
ENSG00000242593	1.4e-15	-4.09672	0.098	0.01	1.67e-10	6.28e-09	-2.76011	0.098	0.017	0.000751844
FIGN	1.29e-12	-1.93691	0.145	0.039	1.55e-07	6.29e-09	-1.76833	0.145	0.043	0.000752573
ABTB3	2.1e-14	-3.46378	0.087	0.008	2.51e-09	6.41e-09	-2.9984	0.087	0.012	0.000767445
SLIT1	6.99e-08	1.17461	0.141	0.265	0.00837046	8.39e-09	1.23422	0.141	0.288	0.00100424
HILPDA	3.23e-12	-4.17076	0.069	0.005	3.87e-07	9.42e-09	-3.51174	0.069	0.005	0.00112733
COG6	1.51e-15	-1.85242	0.243	0.089	1.81e-10	1.17e-08	-1.51889	0.243	0.114	0.00139902
CAP2	4.75e-15	1.99672	0.069	0.245	5.69e-10	1.24e-08	1.39225	0.069	0.194	0.00148142
NEUROD6	1.89e-07	4.67816	0.002	0.062	0.022685	1.27e-08	4.9067	0.002	0.073	0.00151685
PRKCA	7.18e-16	1.61248	0.156	0.361	8.59e-11	1.33e-08	1.03124	0.156	0.308	0.00159753
PGAP1	2.25e-12	1.14325	0.241	0.425	2.7e-07	1.34e-08	1.01799	0.241	0.404	0.00160213
SND1	1.36e-15	-1.70023	0.386	0.206	1.63e-10	1.47e-08	-1.35825	0.386	0.25	0.00175713
CDH18	5.54e-13	-2.48386	0.13	0.03	6.64e-08	1.48e-08	-1.54369	0.13	0.036	0.00177259
LINC01748	7.86e-09	3.24178	0.015	0.1	0.000941253	1.49e-08	3.16068	0.015	0.101	0.00178602
ENO1	4.07e-12	-1.61077	0.174	0.056	4.87e-07	1.75e-08	-1.60065	0.174	0.063	0.00209788
ROBO2	8.35e-19	1.65461	0.182	0.413	9.99e-14	1.76e-08	1.15592	0.182	0.332	0.00211041
PFKP	6.75e-11	-1.55244	0.213	0.089	8.08e-06	1.8e-08	-1.39442	0.213	0.09	0.00215643
FHIP1A	4.44e-13	-3.14044	0.08	0.008	5.31e-08	1.82e-08	-2.02407	0.08	0.01	0.00217725
SLCO5A1	2.45e-11	1.95139	0.048	0.177	2.94e-06	1.82e-08	1.62217	0.048	0.157	0.00218339
LRFN5	1.31e-13	-1.78997	0.187	0.061	1.57e-08	1.84e-08	-1.52733	0.187	0.072	0.00220542
ENSG00000287996	3.89e-17	-4.36488	0.1	0.008	4.66e-12	1.97e-08	-3.43653	0.1	0.02	0.0023629
MYO5B	9.94e-08	1.75518	0.063	0.163	0.011898	2.1e-08	1.85291	0.063	0.175	0.00251893
VRK1	3.18e-07	1.81946	0.048	0.138	0.0380946	2.52e-08	1.846	0.048	0.155	0.00302004
CDH11	1.81e-24	-4.12083	0.167	0.021	2.17e-19	2.54e-08	-1.67092	0.167	0.061	0.0030433
LHX2	4.29e-10	8.49713	0	0.08	5.13e-05	2.69e-08	7.90462	0	0.065	0.00322084
SEC24D	3.99e-11	-2.27079	0.117	0.029	4.78e-06	3.02e-08	-2.32924	0.117	0.031	0.00362115
CECR2	1.3e-08	1.26259	0.139	0.27	0.0015548	3.69e-08	1.22057	0.139	0.278	0.00441979
NELL1	2.06e-21	-3.42283	0.132	0.012	2.46e-16	4.2e-08	-1.64053	0.132	0.039	0.00502453
PTCH1	2.33e-11	-1.96778	0.098	0.018	2.79e-06	5.24e-08	-2.16351	0.098	0.02	0.00627427
CDKL5	1.23e-12	1.47925	0.15	0.32	1.47e-07	5.45e-08	1.20468	0.15	0.286	0.00652839
ST3GAL1	1.95e-12	2.60127	0.033	0.163	2.34e-07	5.47e-08	2.08967	0.033	0.128	0.00654552
CNTN4	1.33e-26	-2.53163	0.265	0.062	1.59e-21	5.71e-08	-1.17505	0.265	0.135	0.00684086
STC2	5.84e-16	-3.91864	0.1	0.01	6.99e-11	5.88e-08	-2.5509	0.1	0.022	0.00703522
OLFM3	1.69e-09	-3.18051	0.067	0.01	0.000202133	6.96e-08	-1.77729	0.067	0.007	0.00833516
RIMS1	1.01e-10	-1.40417	0.232	0.105	1.21e-05	7.74e-08	-1.59008	0.232	0.116	0.00926824
PIK3R3	2.91e-07	1.43334	0.115	0.224	0.0348199	8.14e-08	1.27371	0.115	0.244	0.00974941
FRMD4B	1.29e-10	1.38384	0.121	0.276	1.55e-05	8.15e-08	1.07326	0.121	0.257	0.00976056
KDM4C	1.34e-08	-1.05616	0.325	0.197	0.00160805	9.4e-08	-1.33035	0.325	0.199	0.0112514
PHACTR3	5.16e-10	1.37401	0.132	0.278	6.17e-05	1e-07	1.07906	0.132	0.269	0.0119687
GLIS3	1.9e-14	-2.29229	0.137	0.029	2.27e-09	1.1e-07	-1.64409	0.137	0.044	0.013165
SORCS3	6.07e-12	-1.61842	0.208	0.081	7.27e-07	1.26e-07	-1.71036	0.208	0.097	0.0150859
KCTD8	7.11e-11	-3.07921	0.087	0.015	8.51e-06	1.34e-07	-2.66127	0.087	0.017	0.0160006
FGFR1	1.6e-12	-1.69575	0.165	0.05	1.92e-07	1.41e-07	-1.57807	0.165	0.063	0.0168672
LIN7A	7.2e-12	2.44003	0.048	0.18	8.62e-07	1.46e-07	1.91543	0.048	0.147	0.0175011
CACNA2D2	1.84e-12	-3.13735	0.1	0.017	2.21e-07	1.46e-07	-1.83774	0.1	0.024	0.017535
SCFD2	7.35e-13	-1.19838	0.377	0.209	8.8e-08	1.62e-07	-1.12156	0.377	0.247	0.0193349
TJP1	8.67e-08	-1.33779	0.165	0.073	0.0103838	1.62e-07	-1.56814	0.165	0.065	0.0193914
TAF4B	3.21e-07	-1.80622	0.089	0.027	0.0384199	1.69e-07	-2.69718	0.089	0.019	0.0202126
ZNF521	2.02e-09	-1.36632	0.174	0.069	0.000242206	1.76e-07	-1.17066	0.174	0.07	0.0211124
PCDH15	3.55e-10	-1.92637	0.167	0.063	4.25e-05	1.8e-07	-2.09037	0.167	0.068	0.0215034
PLXND1	1.53e-08	4.21388	0.009	0.085	0.00182941	1.95e-07	4.27266	0.009	0.077	0.0233296
LUZP2	7.81e-16	-3.51017	0.113	0.015	9.35e-11	2.12e-07	-2.41848	0.113	0.032	0.0254195
RAI14	1.46e-10	1.83218	0.048	0.171	1.75e-05	2.15e-07	1.55538	0.048	0.147	0.0257778
RTN1	1.54e-07	-1.18556	0.202	0.102	0.0183999	2.65e-07	-1.31073	0.202	0.092	0.0317411
PPM1H	2.23e-14	-2.92997	0.098	0.012	2.67e-09	2.67e-07	-2.14247	0.098	0.024	0.0320121
VAV3	2.44e-09	-2.09028	0.113	0.033	0.000292381	2.73e-07	-2.08871	0.113	0.032	0.0327145
MCF2L2	1.43e-11	-1.69089	0.161	0.052	1.71e-06	2.89e-07	-1.65382	0.161	0.063	0.0345571
MAP7	2.12e-23	-4.72325	0.126	0.007	2.53e-18	3.89e-07	-1.72409	0.126	0.041	0.046626
