# Supplementary material for: Alcohol use disorder–associated gene FNDC4 alters glutamatergic and GABAergic neurogenesis in neural organoids
Source: J Clin Invest. 2026 Jan 8;136(5):e193204. doi: 10.1172/JCI193204 (PMC12948423; doi:10.1172/JCI193204)
Supplement: Supporting data values [file jci-136-193204-s081.xlsx]

## Sheet: Fig. 1A
Source data for Figure 1A: Drug treatment response defined by "Days until Relapse to Heavy Drinking" in a peroid of 90 days of acamprosate and/or naltrexone therapy in AUD patients (n=824). Their genotypes for the rs56951679 SNP (T>C) were listed.
Study	IID	DaysTilHeavyDrinking	HeavyDrinking_Event	Gender	rs56951679_T_C
CITA	1019604305	90	0	M	TT
CITA	1020106075	90	0	F	TT
CITA	1023102750	50	1	M	TT
CITA	1100711049	74	0	F	TT
CITA	1109101868	64	0	F	TT
CITA	1111002739	5	0	M	TT
CITA	1111708053	90	0	M	TT
CITA	1120908642	56	1	M	TT
CITA	1128504185	10	0	M	TT
CITA	1135403535	90	0	M	TT
CITA	1202702965	90	0	M	TT
CITA	1212502980	14	1	F	TT
CITA	1213206839	5	1	M	TT
CITA	1213504958	63	0	F	TT
CITA	1214405955	19	0	F	TT
CITA	1215304639	63	0	F	TT
CITA	1217203999	90	0	M	TT
CITA	1217906126	80	0	M	TT
CITA	1220005349	63	0	M	TT
CITA	1220204404	90	0	F	TT
CITA	1220602094	90	0	M	TT
CITA	1220705242	48	0	F	TT
CITA	1220705921	24	1	F	TT
CITA	1221904170	90	0	M	TT
CITA	1222104701	40	0	M	TT
CITA	1223602491	90	0	F	TT
CITA	1224204593	61	1	M	TT
CITA	1224807515	90	0	M	TT
CITA	1227200909	90	0	F	TT
CITA	1227604495	90	0	F	TT
CITA	1229004429	90	0	M	TT
CITA	1229706126	90	0	M	TT
CITA	1229804935	90	0	M	TT
CITA	1231308438	2	1	F	TT
CITA	1231705307	90	0	F	TT
CITA	1232510039	15	1	M	TT
CITA	1235300580	90	0	F	TT
CITA	1235300581	90	0	F	TT
CITA	1235300650	90	0	F	TT
CITA	1235300952	90	0	M	TT
CITA	1235300960	63	1	F	TT
CITA	1235301137	90	0	M	TT
CITA	1235301542	90	0	M	TT
CITA	1235301543	90	0	F	TT
CITA	1235302578	90	0	M	TT
CITA	1235302585	90	0	M	TT
CITA	1235302590	90	0	M	TT
CITA	1235302597	90	0	M	TT
CITA	1235302622	42	0	F	TT
CITA	1235302625	33	0	F	TT
CITA	1235302626	90	0	M	TT
CITA	1235302629	90	0	M	TT
CITA	1235302631	3	1	M	TT
CITA	1235302633	90	0	F	TT
CITA	1235302635	62	1	M	TT
CITA	1235302636	55	0	F	TT
CITA	1235302640	90	0	M	TT
CITA	1235302644	22	0	M	TT
CITA	1235302652	90	0	M	TT
CITA	1235302667	39	0	M	TT
CITA	1235302712	23	0	M	TT
CITA	1235302715	27	1	M	TT
CITA	1235302732	30	0	F	TT
CITA	1235302734	18	0	F	TT
CITA	1235302803	35	1	M	TT
CITA	1235302804	37	1	M	TT
CITA	1235302810	1	1	M	TT
CITA	1235302813	90	0	F	TT
CITA	1235302817	56	0	M	TT
CITA	1235302833	90	0	M	TT
CITA	1235302864	90	0	F	TT
CITA	1235302872	90	0	F	TT
CITA	1235302886	22	1	F	TT
CITA	1235302897	35	0	F	TT
CITA	1235302906	84	0	F	TT
CITA	1235302923	65	0	M	TT
CITA	1235303078	19	1	F	TT
CITA	1235303087	90	0	F	TT
CITA	1235303107	56	0	M	TT
CITA	1235303134	5	1	F	TT
CITA	1235303167	90	0	M	TT
CITA	1235303179	17	1	M	TT
CITA	1235303200	90	0	M	TT
CITA	1235303214	90	0	M	TT
CITA	1235303220	75	1	F	TT
CITA	1235303480	90	0	M	TT
CITA	1235303527	12	1	F	TT
CITA	1235303529	90	0	M	TT
CITA	1235303550	90	0	M	TT
CITA	1235303614	75	1	M	TT
CITA	1235303642	90	0	F	TT
CITA	1235303643	7	1	F	TT
CITA	1235303694	90	0	M	TT
CITA	1235303696	90	0	M	TT
CITA	1235303797	37	1	M	TT
CITA	1235303839	90	0	M	TT
CITA	1235305669	61	0	M	TT
CITA	1235305707	90	0	F	TT
CITA	1235305718	65	0	M	TT
CITA	1235305796	90	0	M	TT
CITA	1235305799	90	0	F	TT
CITA	1235305800	32	0	M	TT
CITA	1235305805	25	0	M	TT
CITA	1235305874	56	0	M	TT
CITA	1235305876	73	1	M	TT
CITA	1235305953	22	0	M	TT
CITA	1235306319	90	0	M	TT
CITA	1235306323	90	0	M	TT
CITA	1235306326	90	0	F	TT
CITA	1235306348	90	0	M	TT
CITA	1235306350	90	0	M	TT
CITA	1235306371	90	0	F	TT
CITA	1235306383	82	1	F	TT
CITA	1235306469	7	1	F	TT
CITA	1235306475	90	0	F	TT
CITA	1235306509	90	0	M	TT
CITA	1235306512	90	0	F	TT
CITA	1235306513	10	1	F	TT
CITA	1235306553	90	0	M	TT
CITA	1235307205	34	0	F	TT
CITA	1235307302	1	1	M	TT
CITA	1235307334	90	0	M	TT
CITA	1235307358	53	1	F	TT
CITA	1235512593	16	1	M	TT
CITA	1235512613	51	0	M	TT
CITA	1235512620	60	0	F	TT
CITA	1235512621	31	0	M	TT
CITA	1235513277	90	0	M	TT
CITA	1235513434	86	0	M	TT
CITA	1235513441	67	0	F	TT
CITA	1235513445	90	0	M	TT
CITA	1235513466	25	1	M	TT
CITA	1235513471	60	0	F	TT
CITA	1235513472	90	0	F	TT
CITA	1235513489	25	0	M	TT
CITA	1235513492	65	0	F	TT
CITA	1235513506	32	1	F	TT
CITA	1235513507	9	0	M	TT
CITA	1235513511	20	0	F	TT
CITA	1235513526	90	0	M	TT
CITA	1235513530	90	0	M	TT
CITA	1235513549	90	0	M	TT
CITA	1235513601	66	1	F	TT
CITA	1235513640	90	0	M	TT
CITA	1235514156	90	0	M	TT
CITA	1235514193	90	0	M	TT
CITA	1235600737	48	1	F	TT
CITA	1235600750	90	0	M	TT
CITA	1235600769	78	1	F	TT
CITA	1235600774	60	0	F	TT
CITA	1235600776	90	0	M	TT
CITA	1235600795	32	1	M	TT
CITA	1235600798	1	1	M	TT
CITA	1235600800	88	0	M	TT
CITA	1235600801	90	0	F	TT
CITA	1235600802	90	0	F	TT
CITA	1235601029	16	1	F	TT
CITA	1235601034	90	0	F	TT
CITA	1235608139	90	0	M	TT
CITA	1236103928	90	0	M	TT
CITA	1236104173	90	0	F	TT
CITA	1236104195	36	0	F	TT
CITA	1236104198	88	0	F	TT
CITA	1236104218	5	1	M	TT
CITA	1236104233	90	0	M	TT
CITA	1236104234	90	0	M	TT
CITA	1236104244	90	0	M	TT
CITA	1236104249	90	0	M	TT
CITA	1236104250	32	0	M	TT
CITA	1236104252	21	0	M	TT
CITA	1236104254	5	0	M	TT
CITA	1236104255	24	0	M	TT
CITA	1236104258	90	0	M	TT
CITA	1236104262	90	0	M	TT
CITA	1236104265	15	0	F	TT
CITA	1236104270	90	0	F	TT
CITA	1236104272	90	0	M	TT
CITA	1236104277	28	0	F	TT
CITA	1236104279	69	0	F	TT
CITA	1236104284	34	0	F	TT
CITA	1236104286	68	0	F	TT
CITA	1236104287	90	0	M	TT
CITA	1236104314	90	0	M	TT
CITA	1302303323	90	0	M	TT
CITA	1326106726	90	0	F	TT
CITA	1410010189	18	1	M	TT
COMBINE	1	90	0	M	TT
COMBINE	4	7	1	F	TT
COMBINE	7	90	0	M	TT
COMBINE	46	90	0	M	TT
COMBINE	59	90	0	M	TT
COMBINE	62	90	0	M	TT
COMBINE	78	9	1	M	TT
COMBINE	79	90	0	M	TT
COMBINE	85	90	0	M	TT
COMBINE	98	1	1	M	TT
COMBINE	110	10	1	M	TT
COMBINE	111	90	0	M	TT
COMBINE	113	45	1	M	TT
COMBINE	117	90	0	M	TT
COMBINE	126	1	1	M	TT
COMBINE	130	47	1	F	TT
COMBINE	144	1	1	F	TT
COMBINE	186	90	0	M	TT
COMBINE	187	90	0	F	TT
COMBINE	194	90	0	M	TT
COMBINE	214	90	0	M	TT
COMBINE	217	27	1	F	TT
COMBINE	222	61	1	M	TT
COMBINE	224	1	1	M	TT
COMBINE	236	5	1	M	TT
COMBINE	244	90	0	F	TT
COMBINE	245	1	1	M	TT
COMBINE	255	25	1	M	TT
COMBINE	256	90	0	F	TT
COMBINE	271	1	1	F	TT
COMBINE	274	2	1	M	TT
COMBINE	277	1	1	M	TT
COMBINE	280	90	0	F	TT
COMBINE	291	13	1	F	TT
COMBINE	318	4	1	M	TT
COMBINE	319	5	1	F	TT
COMBINE	330	90	0	F	TT
COMBINE	351	14	1	M	TT
COMBINE	356	90	0	M	TT
COMBINE	360	18	1	F	TT
COMBINE	365	1	1	M	TT
COMBINE	368	90	0	M	TT
COMBINE	375	90	0	F	TT
COMBINE	378	90	0	M	TT
COMBINE	385	18	1	F	TT
COMBINE	393	90	0	F	TT
COMBINE	398	90	0	M	TT
COMBINE	407	11	1	M	TT
COMBINE	410	25	1	M	TT
COMBINE	412	90	0	M	TT
COMBINE	426	48	1	M	TT
COMBINE	429	3	1	M	TT
COMBINE	446	90	0	F	TT
COMBINE	467	53	1	F	TT
COMBINE	474	12	1	F	TT
COMBINE	479	90	0	F	TT
COMBINE	482	13	1	M	TT
COMBINE	483	3	1	F	TT
COMBINE	484	86	1	F	TT
COMBINE	492	1	1	F	TT
COMBINE	494	26	1	F	TT
COMBINE	498	3	1	F	TT
COMBINE	504	3	1	M	TT
COMBINE	519	90	0	F	TT
COMBINE	538	6	1	M	TT
COMBINE	543	25	1	M	TT
COMBINE	553	90	0	M	TT
COMBINE	567	81	1	F	TT
COMBINE	574	90	0	M	TT
COMBINE	579	90	0	F	TT
COMBINE	584	90	0	M	TT
COMBINE	588	90	0	M	TT
COMBINE	594	67	1	M	TT
COMBINE	600	90	0	M	TT
COMBINE	610	1	1	M	TT
COMBINE	612	5	1	M	TT
COMBINE	619	34	1	M	TT
COMBINE	629	90	0	M	TT
COMBINE	635	83	1	M	TT
COMBINE	637	26	1	M	TT
COMBINE	649	3	1	M	TT
COMBINE	652	28	1	M	TT
COMBINE	653	90	0	M	TT
COMBINE	657	90	0	M	TT
COMBINE	661	42	1	M	TT
COMBINE	668	1	1	M	TT
COMBINE	669	90	0	M	TT
COMBINE	670	29	1	M	TT
COMBINE	672	90	0	M	TT
COMBINE	674	90	0	F	TT
COMBINE	683	90	0	M	TT
COMBINE	698	1	1	M	TT
COMBINE	702	90	0	M	TT
COMBINE	703	29	1	M	TT
COMBINE	704	2	1	M	TT
COMBINE	705	90	0	M	TT
COMBINE	720	2	1	M	TT
COMBINE	725	1	1	F	TT
COMBINE	729	22	1	M	TT
COMBINE	731	90	0	M	TT
COMBINE	742	2	1	M	TT
COMBINE	744	90	0	M	TT
COMBINE	749	1	1	F	TT
COMBINE	756	37	1	M	TT
COMBINE	762	90	0	M	TT
COMBINE	777	51	1	M	TT
COMBINE	779	90	0	M	TT
COMBINE	783	14	1	M	TT
COMBINE	785	90	0	M	TT
COMBINE	786	26	1	M	TT
COMBINE	790	6	1	F	TT
COMBINE	793	90	0	F	TT
COMBINE	798	90	0	F	TT
COMBINE	807	13	1	M	TT
COMBINE	811	10	1	M	TT
COMBINE	818	81	1	M	TT
COMBINE	819	79	1	M	TT
COMBINE	834	90	0	F	TT
COMBINE	839	22	1	M	TT
COMBINE	841	58	1	F	TT
COMBINE	844	90	0	M	TT
COMBINE	848	90	0	M	TT
COMBINE	849	51	1	M	TT
COMBINE	857	44	1	M	TT
COMBINE	862	30	1	F	TT
COMBINE	870	90	0	M	TT
COMBINE	871	90	0	M	TT
COMBINE	873	26	1	F	TT
COMBINE	877	45	0	M	TT
COMBINE	883	90	0	M	TT
COMBINE	888	50	1	M	TT
COMBINE	901	90	0	M	TT
COMBINE	908	5	1	F	TT
COMBINE	919	3	1	F	TT
COMBINE	957	11	1	M	TT
COMBINE	965	90	0	F	TT
COMBINE	966	5	1	M	TT
COMBINE	999	10	1	M	TT
COMBINE	1007	11	1	F	TT
COMBINE	1012	4	1	M	TT
COMBINE	1015	41	1	F	TT
COMBINE	1030	27	1	M	TT
COMBINE	1034	62	1	M	TT
COMBINE	1038	12	1	M	TT
COMBINE	1040	90	0	F	TT
COMBINE	1041	90	0	M	TT
COMBINE	1043	3	1	M	TT
COMBINE	1044	90	0	M	TT
COMBINE	1054	11	1	F	TT
COMBINE	1056	90	0	M	TT
COMBINE	1057	90	0	F	TT
COMBINE	1058	36	1	F	TT
COMBINE	1063	2	1	M	TT
COMBINE	1080	90	0	M	TT
COMBINE	1083	2	1	F	TT
COMBINE	1089	30	1	M	TT
COMBINE	1097	11	1	M	TT
COMBINE	1103	90	0	F	TT
COMBINE	1104	1	1	M	TT
COMBINE	1106	1	1	M	TT
COMBINE	1118	90	0	F	TT
COMBINE	1120	2	1	F	TT
COMBINE	1124	63	1	M	TT
COMBINE	1126	1	1	F	TT
COMBINE	1127	1	1	M	TT
COMBINE	1128	90	0	M	TT
COMBINE	1131	13	1	F	TT
COMBINE	1132	90	0	F	TT
COMBINE	1133	9	1	F	TT
COMBINE	1135	35	1	F	TT
COMBINE	1139	90	0	M	TT
COMBINE	1142	90	0	F	TT
COMBINE	1143	3	1	F	TT
COMBINE	1147	17	1	M	TT
COMBINE	1149	4	1	M	TT
COMBINE	1156	57	1	M	TT
COMBINE	1158	10	1	F	TT
COMBINE	1162	10	1	M	TT
COMBINE	1167	83	1	M	TT
COMBINE	1172	90	0	M	TT
COMBINE	1177	26	1	M	TT
COMBINE	1179	1	1	M	TT
COMBINE	1189	53	1	M	TT
COMBINE	1199	8	1	M	TT
COMBINE	1200	1	1	F	TT
COMBINE	1205	90	0	F	TT
COMBINE	1216	90	0	F	TT
COMBINE	1218	90	0	F	TT
COMBINE	1219	1	1	F	TT
COMBINE	1220	2	1	M	TT
COMBINE	1221	2	1	F	TT
COMBINE	1228	74	1	F	TT
COMBINE	1236	90	0	M	TT
COMBINE	1239	90	0	M	TT
COMBINE	1245	6	1	M	TT
COMBINE	1246	4	1	M	TT
COMBINE	1252	1	1	M	TT
COMBINE	1260	8	1	M	TT
COMBINE	1273	2	1	M	TT
COMBINE	1289	43	1	M	TT
COMBINE	1296	90	0	M	TT
COMBINE	1306	90	0	F	TT
COMBINE	1311	90	0	F	TT
COMBINE	1319	90	0	F	TT
COMBINE	1320	72	1	F	TT
COMBINE	1321	90	0	M	TT
COMBINE	1322	90	0	M	TT
COMBINE	1325	90	0	M	TT
COMBINE	1335	90	0	M	TT
COMBINE	1338	4	1	M	TT
COMBINE	1344	90	0	M	TT
COMBINE	1346	1	1	M	TT
COMBINE	1352	24	1	M	TT
COMBINE	1357	21	1	F	TT
COMBINE	1366	15	1	M	TT
COMBINE	1369	90	0	M	TT
COMBINE	1371	90	0	M	TT
PREDICT	20180416P001	90	0	M	TT
PREDICT	20180416P003	90	0	M	TT
PREDICT	20180416P004	51	1	M	TT
PREDICT	20180416P006	90	0	M	TT
PREDICT	20180416P011	90	0	M	TT
PREDICT	20180416P012	90	0	M	TT
PREDICT	20180416P014	90	0	M	TT
PREDICT	20180416P016	90	0	M	TT
PREDICT	20180416P018	90	0	M	TT
PREDICT	20180416P019	90	0	M	TT
PREDICT	20180416P020	8	1	M	TT
PREDICT	20180416P021	28	1	M	TT
PREDICT	20180416P022	90	0	M	TT
PREDICT	20180416P023	90	0	M	TT
PREDICT	20180416P025	90	0	M	TT
PREDICT	20180416P026	42	1	M	TT
PREDICT	20180416P027	90	0	M	TT
PREDICT	20180416P029	80	1	M	TT
PREDICT	20180416P031	15	1	M	TT
PREDICT	20180416P032	29	1	M	TT
PREDICT	20180416P033	90	0	M	TT
PREDICT	20180416P034	14	1	M	TT
PREDICT	20180416P035	90	0	M	TT
PREDICT	20180416P039	90	0	M	TT
PREDICT	20180416P040	45	1	M	TT
PREDICT	20180416P042	90	0	M	TT
PREDICT	20180416P047	90	0	M	TT
PREDICT	20180416P048	90	0	M	TT
PREDICT	20180416P050	90	0	M	TT
PREDICT	20180416P051	16	1	M	TT
PREDICT	20180416P052	90	0	M	TT
PREDICT	20180416P053	25	1	M	TT
PREDICT	20180416P054	31	1	M	TT
PREDICT	20180416P055	84	1	M	TT
PREDICT	20180416P057	32	1	M	TT
PREDICT	20180416P058	90	0	M	TT
PREDICT	20180416P059	90	0	M	TT
PREDICT	20180416P066	48	1	M	TT
PREDICT	20180416P067	51	1	M	TT
PREDICT	20180416P068	90	0	M	TT
PREDICT	20180416P069	90	0	M	TT
PREDICT	20180416P070	90	0	M	TT
PREDICT	20180416P073	90	0	M	TT
PREDICT	20180416P074	41	1	M	TT
PREDICT	20180416P075	90	0	M	TT
PREDICT	20180416P079	8	1	M	TT
PREDICT	20180416P080	79	1	M	TT
PREDICT	20180416P081	90	0	M	TT
PREDICT	20180416P082	90	0	M	TT
PREDICT	20180416P083	90	0	M	TT
PREDICT	20180416P086	90	0	M	TT
PREDICT	20180416P092	65	1	M	TT
PREDICT	20180416P093	90	0	M	TT
PREDICT	20180416P094	52	1	M	TT
PREDICT	20180416P095	90	0	M	TT
PREDICT	20180416P102	23	1	M	TT
PREDICT	20180416P103	43	1	M	TT
PREDICT	20180416P104	9	1	M	TT
PREDICT	20180416P109	90	0	M	TT
PREDICT	20180416P114	87	1	M	TT
PREDICT	20180416P117	90	0	M	TT
PREDICT	20180416P118	53	1	M	TT
PREDICT	20180416P119	90	0	M	TT
PREDICT	20180416P121	29	1	M	TT
PREDICT	20180416P122	6	1	M	TT
PREDICT	20180416P123	26	1	M	TT
PREDICT	20180416P129	16	1	M	TT
PREDICT	20180416P132	90	0	M	TT
PREDICT	20180416P133	15	1	M	TT
PREDICT	20180416P134	3	1	M	TT
PREDICT	20180416P137	90	0	M	TT
PREDICT	20180416P139	90	0	M	TT
PREDICT	20180416P141	43	1	M	TT
PREDICT	20180416P142	90	0	M	TT
PREDICT	20180416P144	64	1	M	TT
PREDICT	20180416P145	90	0	M	TT
PREDICT	20180416P146	48	1	M	TT
PREDICT	20180416P147	90	0	M	TT
PREDICT	20180416P148	34	1	M	TT
PREDICT	20180416P149	36	1	M	TT
PREDICT	20180416P151	90	0	M	TT
PREDICT	20180416P154	16	1	M	TT
PREDICT	20180416P156	39	1	M	TT
PREDICT	20180416P157	90	0	M	TT
PREDICT	20180416P158	39	1	M	TT
PREDICT	20180416P160	90	0	M	TT
PREDICT	20180416P161	90	0	M	TT
PREDICT	20180416P162	33	1	M	TT
PREDICT	20180416P163	23	1	M	TT
PREDICT	20180416P164	21	1	M	TT
PREDICT	20180416P165	46	1	M	TT
PREDICT	20180416P170	7	1	M	TT
PREDICT	20180416P171	14	1	M	TT
PREDICT	20180416P174	90	0	M	TT
PREDICT	20180416P176	26	1	M	TT
PREDICT	20180416P177	90	0	M	TT
PREDICT	20180416P178	90	0	M	TT
PREDICT	20180416P180	21	1	M	TT
PREDICT	20180416P183	24	1	M	TT
PREDICT	20180416P184	90	0	M	TT
PREDICT	20180416P186	24	1	M	TT
PREDICT	20180416P189	68	1	M	TT
PREDICT	20180416P190	13	1	M	TT
PREDICT	20180416P193	90	0	M	TT
PREDICT	20180416P194	90	0	M	TT
PREDICT	20180416P198	90	0	M	TT
PREDICT	20180416P199	90	0	M	TT
PREDICT	20180416P203	90	0	M	TT
PREDICT	20180416P204	75	1	M	TT
PREDICT	20180416P206	90	0	M	TT
PREDICT	20180416P207	14	1	M	TT
PREDICT	20180416P208	22	1	M	TT
PREDICT	20180416P209	21	1	M	TT
PREDICT	20180416P210	80	1	M	TT
PREDICT	20180416P211	90	0	M	TT
PREDICT	20180416P215	90	0	M	TT
PREDICT	20180416P218	14	1	M	TT
PREDICT	20180416P220	90	0	M	TT
PREDICT	20180416P222	11	1	M	TT
PREDICT	20180416P224	90	0	M	TT
PREDICT	20180416P228	5	1	M	TT
PREDICT	20180416P231	90	0	M	TT
PREDICT	20180416P232	77	1	M	TT
PREDICT	20180416P233	14	1	M	TT
PREDICT	20180416P235	90	0	M	TT
PREDICT	20180416P236	1	1	M	TT
PREDICT	20180416P239	63	1	M	TT
PREDICT	20180416P240	65	1	M	TT
PREDICT	20180416P241	90	0	M	TT
PREDICT	20180416P244	90	0	M	TT
PREDICT	20180416P246	2	1	M	TT
PREDICT	20180416P251	90	0	M	TT
PREDICT	20180416P256	90	0	M	TT
PREDICT	20180416P257	90	0	M	TT
PREDICT	20180416P263	54	1	M	TT
PREDICT	20180416P265	14	1	M	TT
PREDICT	20180416P267	90	0	M	TT
PREDICT	20180416P268	90	0	M	TT
PREDICT	20180416P269	90	0	M	TT
CITA	1020304234	90	0	F	TT
CITA	1107600286	90	0	M	TT
CITA	1235302868	11	1	F	TT
CITA	1235513487	8	1	M	TT
CITA	1235601041	90	0	M	TT
COMBINE	34	90	0	M	TT
COMBINE	1333	90	0	M	TT
PREDICT	20180416P064	42	1	M	TT
PREDICT	20180416P089	14	1	M	TT
PREDICT	20180416P191	11	1	M	TT
CITA	1114400476	24	1	M	TT
COMBINE	350	90	0	M	TT
PREDICT	20180416P120	90	0	M	TT
CITA	1210902702	90	0	M	TT
CITA	1235301698	3	0	M	TT
COMBINE	1328	70	1	M	TT
PREDICT	20180416P213	90	0	M	TC
PREDICT	20180416P182	14	1	M	TC
CITA	1036400830	30	0	M	TC
COMBINE	751	1	1	F	TC
PREDICT	20180416P175	74	1	M	TC
CITA	1235302821	55	1	F	TC
PREDICT	20180416P065	90	0	M	TC
CITA	1106202171	55	0	M	TC
CITA	1235513509	62	1	M	TC
CITA	1235513552	27	0	F	TC
CITA	1236104275	69	0	M	TC
COMBINE	381	90	0	M	TC
COMBINE	430	1	1	M	TC
COMBINE	528	18	1	M	TC
COMBINE	825	90	0	M	TC
COMBINE	1358	5	1	M	TC
PREDICT	20180416P172	17	1	M	TC
PREDICT	20180416P187	35	1	M	TC
PREDICT	20180416P219	36	1	M	TC
CITA	1101300094	83	0	M	TC
CITA	1110402157	20	1	F	TC
CITA	1115404671	83	0	M	TC
CITA	1203903333	61	0	F	TC
CITA	1205310291	33	0	M	TC
CITA	1213004933	90	0	F	TC
CITA	1213603592	1	1	F	TC
CITA	1214203869	18	0	M	TC
CITA	1214304529	90	0	M	TC
CITA	1215607946	90	0	M	TC
CITA	1215701845	82	0	F	TC
CITA	1217204685	90	0	F	TC
CITA	1217303893	90	0	M	TC
CITA	1219404077	66	0	M	TC
CITA	1220705890	34	0	M	TC
CITA	1223305846	90	0	M	TC
CITA	1225106300	24	0	M	TC
CITA	1226507684	48	0	M	TC
CITA	1229804931	90	0	M	TC
CITA	1232612027	76	1	M	TC
CITA	1235300996	90	0	M	TC
CITA	1235301609	15	1	M	TC
CITA	1235302580	90	0	M	TC
CITA	1235302586	5	1	M	TC
CITA	1235302591	90	0	F	TC
CITA	1235302592	37	0	F	TC
CITA	1235302623	11	1	M	TC
CITA	1235302649	90	0	M	TC
CITA	1235302654	90	0	M	TC
CITA	1235302655	30	1	F	TC
CITA	1235302658	26	0	M	TC
CITA	1235302722	18	1	M	TC
CITA	1235302801	12	1	F	TC
CITA	1235302806	61	0	M	TC
CITA	1235302832	62	1	M	TC
CITA	1235302869	90	0	M	TC
CITA	1235302870	90	0	M	TC
CITA	1235302871	90	0	F	TC
CITA	1235302884	18	0	F	TC
CITA	1235303065	57	0	F	TC
CITA	1235303172	3	1	F	TC
CITA	1235303526	1	1	F	TC
CITA	1235303531	1	1	F	TC
CITA	1235303532	57	1	M	TC
CITA	1235303621	90	0	M	TC
CITA	1235303693	8	1	M	TC
CITA	1235303724	90	0	M	TC
CITA	1235305528	14	1	M	TC
CITA	1235305765	57	0	M	TC
CITA	1235305875	90	0	F	TC
CITA	1235305879	4	1	F	TC
CITA	1235305943	26	0	M	TC
CITA	1235306122	63	1	M	TC
CITA	1235306320	8	1	F	TC
CITA	1235306324	90	0	M	TC
CITA	1235306349	90	0	M	TC
CITA	1235306384	47	0	M	TC
CITA	1235306385	90	0	F	TC
CITA	1235306416	90	0	M	TC
CITA	1235306431	50	1	M	TC
CITA	1235306460	12	0	F	TC
CITA	1235306476	90	0	M	TC
CITA	1235306491	9	1	F	TC
CITA	1235306500	90	0	M	TC
CITA	1235306515	90	0	M	TC
CITA	1235306519	90	0	M	TC
CITA	1235307303	80	1	M	TC
CITA	1235307335	90	0	F	TC
CITA	1235512602	90	0	M	TC
CITA	1235513437	90	0	M	TC
CITA	1235513470	90	0	M	TC
CITA	1235513491	61	0	M	TC
CITA	1235513514	42	1	M	TC
CITA	1235513534	32	0	M	TC
CITA	1235513536	90	0	M	TC
CITA	1235513553	13	1	M	TC
CITA	1235513555	31	1	M	TC
CITA	1235514142	1	1	M	TC
CITA	1235600758	90	0	F	TC
CITA	1235600768	90	0	M	TC
CITA	1235600785	90	0	F	TC
CITA	1235600797	90	0	M	TC
CITA	1236104005	61	0	F	TC
CITA	1236104174	40	0	M	TC
CITA	1236104196	40	0	M	TC
CITA	1236104219	25	1	M	TC
CITA	1236104239	5	1	F	TC
CITA	1236104259	17	1	M	TC
CITA	1236104266	90	0	M	TC
CITA	1236104268	29	1	F	TC
CITA	1236104290	90	0	M	TC
CITA	1236104734	52	0	F	TC
CITA	1304405401	90	0	M	TC
CITA	1326105729	90	0	M	TC
COMBINE	65	52	1	M	TC
COMBINE	69	31	1	M	TC
COMBINE	176	90	0	F	TC
COMBINE	192	1	1	M	TC
COMBINE	208	1	1	F	TC
COMBINE	226	90	0	M	TC
COMBINE	239	22	1	M	TC
COMBINE	296	1	1	M	TC
COMBINE	300	62	1	F	TC
COMBINE	347	3	1	M	TC
COMBINE	386	41	1	M	TC
COMBINE	392	2	1	M	TC
COMBINE	428	4	1	F	TC
COMBINE	458	17	1	F	TC
COMBINE	472	2	1	M	TC
COMBINE	499	3	1	M	TC
COMBINE	506	6	1	M	TC
COMBINE	547	90	0	M	TC
COMBINE	555	34	1	M	TC
COMBINE	590	90	0	M	TC
COMBINE	639	9	1	F	TC
COMBINE	646	39	1	M	TC
COMBINE	662	90	0	M	TC
COMBINE	679	67	1	M	TC
COMBINE	686	90	0	M	TC
COMBINE	691	41	1	M	TC
COMBINE	708	13	1	M	TC
COMBINE	714	5	1	M	TC
COMBINE	724	2	1	M	TC
COMBINE	739	51	1	M	TC
COMBINE	741	25	1	M	TC
COMBINE	754	90	0	M	TC
COMBINE	758	90	0	F	TC
COMBINE	763	90	0	M	TC
COMBINE	765	7	1	M	TC
COMBINE	775	21	1	M	TC
COMBINE	796	57	1	M	TC
COMBINE	827	31	1	M	TC
COMBINE	840	90	0	M	TC
COMBINE	845	23	1	M	TC
COMBINE	854	90	0	M	TC
COMBINE	856	3	1	F	TC
COMBINE	895	39	1	M	TC
COMBINE	918	1	1	M	TC
COMBINE	974	36	1	F	TC
COMBINE	1035	1	1	M	TC
COMBINE	1037	14	1	M	TC
COMBINE	1042	90	0	M	TC
COMBINE	1050	21	1	M	TC
COMBINE	1071	1	1	F	TC
COMBINE	1082	57	1	F	TC
COMBINE	1088	1	1	F	TC
COMBINE	1112	90	0	M	TC
COMBINE	1114	90	0	F	TC
COMBINE	1146	90	0	F	TC
COMBINE	1148	71	1	M	TC
COMBINE	1183	26	1	M	TC
COMBINE	1212	3	1	F	TC
COMBINE	1222	40	1	M	TC
COMBINE	1237	2	1	M	TC
COMBINE	1248	2	1	F	TC
COMBINE	1257	29	1	M	TC
COMBINE	1258	6	1	F	TC
COMBINE	1259	23	1	M	TC
COMBINE	1275	1	1	M	TC
COMBINE	1281	47	1	F	TC
COMBINE	1290	90	0	F	TC
COMBINE	1329	90	0	F	TC
COMBINE	1355	90	0	F	TC
COMBINE	1360	90	0	M	TC
COMBINE	1364	4	1	F	TC
COMBINE	1365	3	1	M	TC
COMBINE	1374	13	1	F	TC
COMBINE	1375	22	1	M	TC
COMBINE	1380	86	1	F	TC
PREDICT	20180416P007	38	1	M	TC
PREDICT	20180416P013	1	1	M	TC
PREDICT	20180416P015	17	1	M	TC
PREDICT	20180416P017	56	1	M	TC
PREDICT	20180416P024	12	1	M	TC
PREDICT	20180416P036	90	0	M	TC
PREDICT	20180416P037	90	0	M	TC
PREDICT	20180416P044	90	0	M	TC
PREDICT	20180416P045	21	1	M	TC
PREDICT	20180416P072	45	1	M	TC
PREDICT	20180416P088	14	1	M	TC
PREDICT	20180416P091	16	1	M	TC
PREDICT	20180416P096	90	0	M	TC
PREDICT	20180416P097	90	0	M	TC
PREDICT	20180416P098	23	1	M	TC
PREDICT	20180416P099	90	0	M	TC
PREDICT	20180416P105	9	1	M	TC
PREDICT	20180416P106	16	1	M	TC
PREDICT	20180416P112	61	1	M	TC
PREDICT	20180416P115	87	1	M	TC
PREDICT	20180416P125	22	1	M	TC
PREDICT	20180416P127	53	1	M	TC
PREDICT	20180416P128	18	1	M	TC
PREDICT	20180416P130	90	0	M	TC
PREDICT	20180416P152	2	1	M	TC
PREDICT	20180416P153	29	1	M	TC
PREDICT	20180416P166	90	0	M	TC
PREDICT	20180416P167	90	0	M	TC
PREDICT	20180416P173	23	1	M	TC
PREDICT	20180416P179	46	1	M	TC
PREDICT	20180416P181	52	1	M	TC
PREDICT	20180416P188	90	0	M	TC
PREDICT	20180416P197	51	1	M	TC
PREDICT	20180416P201	90	0	M	TC
PREDICT	20180416P205	90	0	M	TC
PREDICT	20180416P214	50	1	M	TC
PREDICT	20180416P217	90	0	M	TC
PREDICT	20180416P223	90	0	M	TC
PREDICT	20180416P227	42	1	M	TC
PREDICT	20180416P234	52	1	M	TC
PREDICT	20180416P242	90	0	M	TC
PREDICT	20180416P250	90	0	M	TC
PREDICT	20180416P252	90	0	M	TC
PREDICT	20180416P254	3	1	M	TC
PREDICT	20180416P255	90	0	M	TC
PREDICT	20180416P258	15	1	M	TC
PREDICT	20180416P259	5	1	M	TC
PREDICT	20180416P262	90	0	M	TC
COMBINE	1327	12	1	M	TC
PREDICT	20180416P126	14	1	M	TC
COMBINE	340	9	1	M	CC
PREDICT	20180416P063	38	1	M	CC
PREDICT	20180416P084	26	1	M	CC
PREDICT	20180416P247	8	1	M	CC
CITA	1211604715	67	1	M	CC
CITA	1213804988	50	0	F	CC
CITA	1235303077	90	0	F	CC
CITA	1235305526	90	0	M	CC
CITA	1235305872	30	0	M	CC
CITA	1235306360	1	1	M	CC
CITA	1235306471	5	1	F	CC
CITA	1235306508	90	0	M	CC
CITA	1235512598	2	1	M	CC
CITA	1235600743	50	1	F	CC
CITA	1236104240	1	1	M	CC
COMBINE	58	2	1	M	CC
COMBINE	329	12	1	M	CC
COMBINE	417	16	1	F	CC
COMBINE	471	90	0	M	CC
COMBINE	559	2	1	M	CC
COMBINE	761	2	1	M	CC
COMBINE	804	13	1	M	CC
COMBINE	865	71	1	M	CC
COMBINE	1347	5	1	M	CC
COMBINE	1378	51	1	F	CC
COMBINE	1379	1	1	M	CC
PREDICT	20180416P002	90	0	M	CC
PREDICT	20180416P168	29	1	M	CC

## Sheet: Fig. 2G
Source data for Figure 2G: Protein level quantified by band intense/volume showed in the Western blot (Figure 2F).
		Canonical							Tuncated
	Time (h) of CHX treatment	0			4				0			4
	Triplicates	a	b	c	a	b	c		a	b	c	a	b	c
Adj. Total Band Vol. (Int)	37kD	965524	1241884	1188516	912856	1382556	908488	25kD	3463289	4211133	4318269	1233955	1319112	1573560
	28kD	9328816	12006876	9821392	4315920	4643268	4953340
	ACTB	5325040	7910840	8630475	7312935	7777315	6149185		1253000	1475320	2197650	912170	1734915	2443140
Relative Protein Level to ACTB	37kD/ACTB	0.181318	0.156985	0.137712	0.124828	0.177768	0.147741	25kD/ACTB	2.764	2.85439	1.96495	1.35277	0.760332	0.644073
	28kD/ACTB	1.75188	1.51778	1.13799	0.590176	0.597027	0.805528

## Sheet: Fig. 3E
Source data for Figure3E: Proteins mapped by MS-identifed peptides that were found all three co-IP samples: A-EV (empty vector), B-F4 (canonical FNDC4), and C-FS (trunctated FNDC4). Proteins found only in the canonical FNDC4 (B-F4) are also showed in Supplemental Table S2.
reference	Gene Symbol	Annotation	MWT(kDa)	Unique A-EV	Total A-EV	Unique B-F4	Total B-F4	Unique C-FS	Total C-FS	Sum Intensity A-EV	Sum Intensity B-F4	Sum Intensity C-FS	lowest value	A-EV	B-F4	C-FS
IGH1M_MOUSE	Ighg1	Ig gamma-1 chain C region, membrane-bound form OS=Mus musculus GN=Ighg1 PE=1 SV=2	43.36	8	38	7	40	8	48	4400000000	7100000000	7200000000	4400000000	1	1.61364	1.63636
sp|P62269|RS18_HUMAN	RPS18	40S ribosomal protein S18 OS=Homo sapiens OX=9606 GN=RPS18 PE=1 SV=3	17.71	13	27	13	23	13	25	1000000000	1400000000	1800000000	1000000000	1	1.4	1.8
IGKC_MOUSE		Ig kappa chain C region OS=Mus musculus PE=1 SV=1	11.77	5	36	5	41	5	33	920000000	1400000000	1200000000	920000000	1	1.52174	1.30435
sp|P62851|RS25_HUMAN	RPS25	40S ribosomal protein S25 OS=Homo sapiens OX=9606 GN=RPS25 PE=1 SV=1	13.73	8	15	8	23	8	20	520000000	1400000000	1200000000	520000000	1	2.69231	2.30769
sp|P62081|RS7_HUMAN	RPS7	40S ribosomal protein S7 OS=Homo sapiens OX=9606 GN=RPS7 PE=1 SV=1	22.11	11	18	10	16	8	14	520000000	750000000	760000000	520000000	1	1.44231	1.46154
sp|P62701|RS4X_HUMAN	RPS4X	40S ribosomal protein S4, X isoform OS=Homo sapiens OX=9606 GN=RPS4X PE=1 SV=2	29.58	14	38	14	43	13	47	470000000	1000000000	950000000	470000000	1	2.12766	2.02128
sp|P62750|RL23A_HUMAN	RPL23A	60S ribosomal protein L23a OS=Homo sapiens OX=9606 GN=RPL23A PE=1 SV=1	17.68	12	32	13	28	12	32	390000000	540000000	560000000	390000000	1	1.38462	1.4359
sp|P42766|RL35_HUMAN	RPL35	60S ribosomal protein L35 OS=Homo sapiens OX=9606 GN=RPL35 PE=1 SV=2	14.54	6	9	6	9	6	9	280000000	420000000	390000000	280000000	1	1.5	1.39286
sp|P62249|RS16_HUMAN	RPS16	40S ribosomal protein S16 OS=Homo sapiens OX=9606 GN=RPS16 PE=1 SV=2	16.44	8	13	11	19	8	14	250000000	450000000	480000000	250000000	1	1.8	1.92
sp|P62277|RS13_HUMAN	RPS13	40S ribosomal protein S13 OS=Homo sapiens OX=9606 GN=RPS13 PE=1 SV=2	17.21	10	11	9	10	9	12	230000000	330000000	250000000	230000000	1	1.43478	1.08696
sp|P08708|RS17_HUMAN	RPS17	40S ribosomal protein S17 OS=Homo sapiens OX=9606 GN=RPS17 PE=1 SV=2	15.54	9	13	10	21	10	22	190000000	370000000	500000000	190000000	1	1.94737	2.63158
sp|P23396|RS3_HUMAN	RPS3	40S ribosomal protein S3 OS=Homo sapiens OX=9606 GN=RPS3 PE=1 SV=2	26.67	15	24	18	27	17	25	170000000	340000000	270000000	170000000	1	2	1.58824
sp|P46782|RS5_HUMAN	RPS5	40S ribosomal protein S5 OS=Homo sapiens OX=9606 GN=RPS5 PE=1 SV=4	22.86	8	8	12	18	10	12	160000000	440000000	240000000	160000000	1	2.75	1.5
sp|P62280|RS11_HUMAN	RPS11	40S ribosomal protein S11 OS=Homo sapiens OX=9606 GN=RPS11 PE=1 SV=3	18.42	8	11	7	10	8	10	150000000	340000000	190000000	150000000	1	2.26667	1.26667
sp|Q7Z478|DHX29_HUMAN	DHX29	ATP-dependent RNA helicase DHX29 OS=Homo sapiens OX=9606 GN=DHX29 PE=1 SV=2	155.14	0	0	0	0	1	1	NF	NF	150000000	150000000	0	0	1
sp|P62899|RL31_HUMAN	RPL31	60S ribosomal protein L31 OS=Homo sapiens OX=9606 GN=RPL31 PE=1 SV=1	14.45	5	7	5	7	5	8	120000000	160000000	160000000	120000000	1	1.33333	1.33333
sp|P63173|RL38_HUMAN	RPL38	60S ribosomal protein L38 OS=Homo sapiens OX=9606 GN=RPL38 PE=1 SV=2	8.21	6	12	5	9	5	8	180000000	120000000	160000000	120000000	1.5	1	1.33333
sp|P61247|RS3A_HUMAN	RPS3A	40S ribosomal protein S3a OS=Homo sapiens OX=9606 GN=RPS3A PE=1 SV=2	29.93	15	21	14	21	16	23	110000000	220000000	220000000	110000000	1	2	2
sp|P39019|RS19_HUMAN	RPS19	40S ribosomal protein S19 OS=Homo sapiens OX=9606 GN=RPS19 PE=1 SV=2	16.05	12	15	12	16	14	19	110000000	160000000	130000000	110000000	1	1.45455	1.18182
sp|P62847|RS24_HUMAN	RPS24	40S ribosomal protein S24 OS=Homo sapiens OX=9606 GN=RPS24 PE=1 SV=1	15.41	9	22	8	22	9	26	98000000	130000000	160000000	98000000	1	1.32653	1.63265
sp|P62266|RS23_HUMAN	RPS23	40S ribosomal protein S23 OS=Homo sapiens OX=9606 GN=RPS23 PE=1 SV=3	15.8	4	6	6	9	6	12	88000000	140000000	150000000	88000000	1	1.59091	1.70455
sp|P62244|RS15A_HUMAN	RPS15A	40S ribosomal protein S15a OS=Homo sapiens OX=9606 GN=RPS15A PE=1 SV=2	14.83	6	7	8	13	8	11	560000000	85000000	1100000000	85000000	6.58824	1	12.9412
sp|P62841|RS15_HUMAN	RPS15	40S ribosomal protein S15 OS=Homo sapiens OX=9606 GN=RPS15 PE=1 SV=2	17.03	15	29	16	28	16	28	76000000	110000000	96000000	76000000	1	1.44737	1.26316
sp|P62861|RS30_HUMAN	FAU	FAU ubiquitin-like and ribosomal protein S30 OS=Homo sapiens OX=9606 GN=FAU PE=1 SV=2	14.38	3	5	2	4	3	6	75000000	87000000	160000000	75000000	1	1.16	2.13333
sp|Q00839|HNRPU_HUMAN	HNRNPU	Heterogeneous nuclear ribonucleoprotein U OS=Homo sapiens OX=9606 GN=HNRNPU PE=1 SV=6	90.53	0	0	7	8	0	0	NF	68000000	NF	68000000	0	1	0
sp|Q7Z6R9|AP2D_HUMAN	TFAP2D	Transcription factor AP-2-delta OS=Homo sapiens OX=9606 GN=TFAP2D PE=1 SV=1	49.55	0	0	1	1	0	0	NF	66000000	NF	66000000	0	1	0
sp|Q9H6D8|FNDC4_HUMAN	FNDC4	Fibronectin type III domain-containing protein 4 OS=Homo sapiens OX=9606 GN=FNDC4 PE=2 SV=1	25.14	0	0	3	7	4	8	NF	63000000	55000000	55000000	0	1.14545	1
sp|Q08378|GOGA3_HUMAN	GOLGA3	Golgin subfamily A member 3 OS=Homo sapiens OX=9606 GN=GOLGA3 PE=1 SV=2	167.25	0	0	0	0	1	2	NF	NF	52000000	52000000	0	0	1
sp|P13639|EF2_HUMAN	EEF2	Elongation factor 2 OS=Homo sapiens OX=9606 GN=EEF2 PE=1 SV=4	95.28	0	0	18	20	0	0	NF	51000000	NF	51000000	0	1	0
sp|P46783|RS10_HUMAN	RPS10	40S ribosomal protein S10 OS=Homo sapiens OX=9606 GN=RPS10 PE=1 SV=1	18.89	10	14	10	18	9	18	49000000	96000000	84000000	49000000	1	1.95918	1.71429
tr|A0A0U1RQF0|A0A0U1RQF0_HUMAN	FASN	Fatty acid synthase OS=Homo sapiens OX=9606 GN=FASN PE=1 SV=1	273.03	0	0	37	40	0	0	NF	49000000	NF	49000000	0	1	0
sp|P61254|RL26_HUMAN	RPL26	60S ribosomal protein L26 OS=Homo sapiens OX=9606 GN=RPL26 PE=1 SV=1	17.25	10	16	10	12	11	18	46000000	53000000	60000000	46000000	1	1.15217	1.30435
sp|P62913|RL11_HUMAN	RPL11	60S ribosomal protein L11 OS=Homo sapiens OX=9606 GN=RPL11 PE=1 SV=2	20.24	3	3	5	8	5	7	44000000	130000000	130000000	44000000	1	2.95455	2.95455
sp|P18621|RL17_HUMAN	RPL17	60S ribosomal protein L17 OS=Homo sapiens OX=9606 GN=RPL17 PE=1 SV=3	21.38	11	16	10	17	10	15	44000000	54000000	49000000	44000000	1	1.22727	1.11364
sp|P46781|RS9_HUMAN	RPS9	40S ribosomal protein S9 OS=Homo sapiens OX=9606 GN=RPS9 PE=1 SV=3	22.58	11	13	12	13	10	11	39000000	44000000	45000000	39000000	1	1.12821	1.15385
sp|Q9Y295|DRG1_HUMAN	DRG1	Developmentally-regulated GTP-binding protein 1 OS=Homo sapiens OX=9606 GN=DRG1 PE=1 SV=1	40.52	0	0	2	2	0	0	NF	38000000	NF	38000000	0	1	0
sp|Q9H009|NACA2_HUMAN	NACA2	Nascent polypeptide-associated complex subunit alpha-2 OS=Homo sapiens OX=9606 GN=NACA2 PE=1 SV=1	23.21	0	0	1	1	0	0	NF	36000000	NF	36000000	0	1	0
sp|O94806|KPCD3_HUMAN	PRKD3	Serine/threonine-protein kinase D3 OS=Homo sapiens OX=9606 GN=PRKD3 PE=1 SV=1	100.41	0	0	1	1	0	0	NF	33000000	NF	33000000	0	1	0
sp|Q2NL82|TSR1_HUMAN	TSR1	Pre-rRNA-processing protein TSR1 homolog OS=Homo sapiens OX=9606 GN=TSR1 PE=1 SV=1	91.75	18	24	24	29	24	32	31000000	60000000	43000000	31000000	1	1.93548	1.3871
sp|P62829|RL23_HUMAN	RPL23	60S ribosomal protein L23 OS=Homo sapiens OX=9606 GN=RPL23 PE=1 SV=1	14.86	4	5	7	9	8	10	29000000	110000000	82000000	29000000	1	3.7931	2.82759
sp|P46776|RL27A_HUMAN	RPL27A	60S ribosomal protein L27a OS=Homo sapiens OX=9606 GN=RPL27A PE=1 SV=2	16.55	3	5	4	7	3	5	29000000	33000000	30000000	29000000	1	1.13793	1.03448
sp|Q8IWS0|PHF6_HUMAN	PHF6	PHD finger protein 6 OS=Homo sapiens OX=9606 GN=PHF6 PE=1 SV=1	41.26	8	15	5	7	9	16	28000000	32000000	48000000	28000000	1	1.14286	1.71429
sp|P21333|FLNA_HUMAN	FLNA	Filamin-A OS=Homo sapiens OX=9606 GN=FLNA PE=1 SV=4	280.56	0	0	41	49	0	0	NF	28000000	NF	28000000	0	1	0
sp|P37268|FDFT_HUMAN	FDFT1	Squalene synthase OS=Homo sapiens OX=9606 GN=FDFT1 PE=1 SV=1	48.08	0	0	11	11	0	0	NF	27000000	NF	27000000	0	1	0
sp|O43707|ACTN4_HUMAN	ACTN4	Alpha-actinin-4 OS=Homo sapiens OX=9606 GN=ACTN4 PE=1 SV=2	104.79	0	0	11	14	0	0	NF	26000000	NF	26000000	0	1	0
sp|Q9P0W8|SPAT7_HUMAN	SPATA7	Spermatogenesis-associated protein 7 OS=Homo sapiens OX=9606 GN=SPATA7 PE=1 SV=3	67.68	1	1	1	2	1	2	30000000	26000000	45000000	26000000	1.15385	1	1.73077
sp|Q9UJV9|DDX41_HUMAN	DDX41	Probable ATP-dependent RNA helicase DDX41 OS=Homo sapiens OX=9606 GN=DDX41 PE=1 SV=2	69.79	19	21	21	23	20	24	23000000	27000000	38000000	23000000	1	1.17391	1.65217
sp|P68104|EF1A1_HUMAN	EEF1A1	Elongation factor 1-alpha 1 OS=Homo sapiens OX=9606 GN=EEF1A1 PE=1 SV=1	50.11	9	14	13	25	7	11	99000000	190000000	22000000	22000000	4.5	8.63636	1
sp|P83881|RL36A_HUMAN	RPL36A	60S ribosomal protein L36a OS=Homo sapiens OX=9606 GN=RPL36A PE=1 SV=2	12.43	5	7	5	8	4	8	20000000	37000000	28000000	20000000	1	1.85	1.4
sp|P63104|1433Z_HUMAN	YWHAZ	14-3-3 protein zeta/delta OS=Homo sapiens OX=9606 GN=YWHAZ PE=1 SV=1	27.73	0	0	7	8	0	0	NF	20000000	NF	20000000	0	1	0
sp|P10809|CH60_HUMAN	HSPD1	60 kDa heat shock protein, mitochondrial OS=Homo sapiens OX=9606 GN=HSPD1 PE=1 SV=2	61.02	0	0	16	18	0	0	NF	19000000	NF	19000000	0	1	0
sp|P61978|HNRPK_HUMAN	HNRNPK	Heterogeneous nuclear ribonucleoprotein K OS=Homo sapiens OX=9606 GN=HNRNPK PE=1 SV=1	50.94	0	0	13	16	0	0	NF	19000000	NF	19000000	0	1	0
sp|P10412|H14_HUMAN	H1-4	Histone H1.4 OS=Homo sapiens OX=9606 GN=H1-4 PE=1 SV=2	21.85	4	11	4	10	4	10	25000000	19000000	36000000	19000000	1.31579	1	1.89474
sp|P19338|NUCL_HUMAN	NCL	Nucleolin OS=Homo sapiens OX=9606 GN=NCL PE=1 SV=3	76.57	0	0	12	12	0	0	NF	18000000	NF	18000000	0	1	0
sp|P07195|LDHB_HUMAN	LDHB	L-lactate dehydrogenase B chain OS=Homo sapiens OX=9606 GN=LDHB PE=1 SV=2	36.62	0	0	10	10	0	0	NF	18000000	NF	18000000	0	1	0
sp|Q01995|TAGL_HUMAN	TAGLN	Transgelin OS=Homo sapiens OX=9606 GN=TAGLN PE=1 SV=4	22.6	0	0	15	17	0	0	NF	17000000	NF	17000000	0	1	0
sp|P29401|TKT_HUMAN	TKT	Transketolase OS=Homo sapiens OX=9606 GN=TKT PE=1 SV=3	67.83	0	0	14	17	0	0	NF	17000000	NF	17000000	0	1	0
sp|P27348|1433T_HUMAN	YWHAQ	14-3-3 protein theta OS=Homo sapiens OX=9606 GN=YWHAQ PE=1 SV=1	27.75	0	0	9	11	0	0	NF	17000000	NF	17000000	0	1	0
sp|Q96J92|WNK4_HUMAN	WNK4	Serine/threonine-protein kinase WNK4 OS=Homo sapiens OX=9606 GN=WNK4 PE=1 SV=1	134.66	0	0	0	0	1	1	NF	NF	17000000	17000000	0	0	1
sp|P60866|RS20_HUMAN	RPS20	40S ribosomal protein S20 OS=Homo sapiens OX=9606 GN=RPS20 PE=1 SV=1	13.36	2	2	2	2	2	3	16000000	34000000	42000000	16000000	1	2.125	2.625
sp|P62753|RS6_HUMAN	RPS6	40S ribosomal protein S6 OS=Homo sapiens OX=9606 GN=RPS6 PE=1 SV=1	28.66	5	6	7	8	8	12	16000000	17000000	30000000	16000000	1	1.0625	1.875
sp|P14625|ENPL_HUMAN	HSP90B1	Endoplasmin OS=Homo sapiens OX=9606 GN=HSP90B1 PE=1 SV=1	92.41	0	0	14	15	0	0	NF	16000000	NF	16000000	0	1	0
sp|P62258|1433E_HUMAN	YWHAE	14-3-3 protein epsilon OS=Homo sapiens OX=9606 GN=YWHAE PE=1 SV=1	29.16	0	0	9	12	0	0	NF	16000000	NF	16000000	0	1	0
sp|P60709|ACTB_HUMAN	ACTB	Actin, cytoplasmic 1 OS=Homo sapiens OX=9606 GN=ACTB PE=1 SV=1	41.71	9	15	19	34	15	24	15000000	300000000	49000000	15000000	1	20	3.26667
sp|P55072|TERA_HUMAN	VCP	Transitional endoplasmic reticulum ATPase OS=Homo sapiens OX=9606 GN=VCP PE=1 SV=4	89.27	0	0	18	19	0	0	NF	15000000	NF	15000000	0	1	0
sp|P50454|SERPH_HUMAN	SERPINH1	Serpin H1 OS=Homo sapiens OX=9606 GN=SERPINH1 PE=1 SV=2	46.41	0	0	14	14	0	0	NF	15000000	NF	15000000	0	1	0
sp|P32969|RL9_HUMAN	RPL9P9	60S ribosomal protein L9 OS=Homo sapiens OX=9606 GN=RPL9P9 PE=1 SV=1	21.85	7	9	8	11	7	10	14000000	94000000	92000000	14000000	1	6.71429	6.57143
sp|P62891|RL39_HUMAN	RPL39	60S ribosomal protein L39 OS=Homo sapiens OX=9606 GN=RPL39 PE=1 SV=2	6.4	1	2	1	2	0	0	14000000	40000000	NF	14000000	1	2.85714	0
sp|P37108|SRP14_HUMAN	SRP14	Signal recognition particle 14 kDa protein OS=Homo sapiens OX=9606 GN=SRP14 PE=1 SV=2	14.56	6	7	7	9	8	11	14000000	29000000	34000000	14000000	1	2.07143	2.42857
sp|Q01581|HMCS1_HUMAN	HMGCS1	Hydroxymethylglutaryl-CoA synthase, cytoplasmic OS=Homo sapiens OX=9606 GN=HMGCS1 PE=1 SV=2	57.26	0	0	8	9	0	0	NF	14000000	NF	14000000	0	1	0
sp|Q9BVA1|TBB2B_HUMAN	TUBB2B	Tubulin beta-2B chain OS=Homo sapiens OX=9606 GN=TUBB2B PE=1 SV=1	49.92	0	0	1	3	0	0	NF	14000000	NF	14000000	0	1	0
sp|P62263|RS14_HUMAN	RPS14	40S ribosomal protein S14 OS=Homo sapiens OX=9606 GN=RPS14 PE=1 SV=3	16.26	4	5	6	6	4	6	13000000	42000000	89000000	13000000	1	3.23077	6.84615
sp|P62910|RL32_HUMAN	RPL32	60S ribosomal protein L32 OS=Homo sapiens OX=9606 GN=RPL32 PE=1 SV=2	15.85	4	4	4	4	4	7	13000000	17000000	39000000	13000000	1	1.30769	3
sp|P22314|UBA1_HUMAN	UBA1	Ubiquitin-like modifier-activating enzyme 1 OS=Homo sapiens OX=9606 GN=UBA1 PE=1 SV=3	117.77	0	0	13	16	0	0	NF	13000000	NF	13000000	0	1	0
sp|Q13885|TBB2A_HUMAN	TUBB2A	Tubulin beta-2A chain OS=Homo sapiens OX=9606 GN=TUBB2A PE=1 SV=1	49.87	0	0	6	10	0	0	NF	13000000	NF	13000000	0	1	0
sp|P62854|RS26_HUMAN	RPS26	40S ribosomal protein S26 OS=Homo sapiens OX=9606 GN=RPS26 PE=1 SV=3	13.01	3	4	2	4	4	9	12000000	23000000	26000000	12000000	1	1.91667	2.16667
sp|P18206|VINC_HUMAN	VCL	Vinculin OS=Homo sapiens OX=9606 GN=VCL PE=1 SV=4	123.72	0	0	18	18	0	0	NF	12000000	NF	12000000	0	1	0
sp|O43175|SERA_HUMAN	PHGDH	D-3-phosphoglycerate dehydrogenase OS=Homo sapiens OX=9606 GN=PHGDH PE=1 SV=4	56.61	0	0	8	8	0	0	NF	12000000	NF	12000000	0	1	0
sp|P08758|ANXA5_HUMAN	ANXA5	Annexin A5 OS=Homo sapiens OX=9606 GN=ANXA5 PE=1 SV=2	35.91	0	0	7	8	0	0	NF	12000000	NF	12000000	0	1	0
sp|P62937|PPIA_HUMAN	PPIA	Peptidyl-prolyl cis-trans isomerase A OS=Homo sapiens OX=9606 GN=PPIA PE=1 SV=2	18	0	0	3	3	0	0	NF	12000000	NF	12000000	0	1	0
sp|Q14315|FLNC_HUMAN	FLNC	Filamin-C OS=Homo sapiens OX=9606 GN=FLNC PE=1 SV=3	290.84	0	0	26	26	0	0	NF	11000000	NF	11000000	0	1	0
sp|P53396|ACLY_HUMAN	ACLY	ATP-citrate synthase OS=Homo sapiens OX=9606 GN=ACLY PE=1 SV=3	120.76	0	0	14	16	0	0	NF	11000000	NF	11000000	0	1	0
sp|O95373|IPO7_HUMAN	IPO7	Importin-7 OS=Homo sapiens OX=9606 GN=IPO7 PE=1 SV=1	119.44	0	0	4	4	0	0	NF	11000000	NF	11000000	0	1	0
sp|P67809|YBOX1_HUMAN	YBX1	Y-box-binding protein 1 OS=Homo sapiens OX=9606 GN=YBX1 PE=1 SV=3	35.9	0	0	2	2	0	0	NF	11000000	NF	11000000	0	1	0
sp|P0CG47|UBB_HUMAN	UBB	Polyubiquitin-B OS=Homo sapiens OX=9606 GN=UBB PE=1 SV=1	25.75	3	7	3	8	3	6	10000000	37000000	27000000	10000000	1	3.7	2.7
sp|Q9HCM4|E41L5_HUMAN	EPB41L5	Band 4.1-like protein 5 OS=Homo sapiens OX=9606 GN=EPB41L5 PE=1 SV=3	81.8	12	14	18	21	13	15	10000000	22000000	13000000	10000000	1	2.2	1.3
sp|P30041|PRDX6_HUMAN	PRDX6	Peroxiredoxin-6 OS=Homo sapiens OX=9606 GN=PRDX6 PE=1 SV=3	25.02	0	0	6	6	0	0	NF	9800000	NF	9800000	0	1	0
sp|P30101|PDIA3_HUMAN	PDIA3	Protein disulfide-isomerase A3 OS=Homo sapiens OX=9606 GN=PDIA3 PE=1 SV=4	56.75	0	0	11	11	0	0	NF	9700000	NF	9700000	0	1	0
sp|P61221|ABCE1_HUMAN	ABCE1	ATP-binding cassette sub-family E member 1 OS=Homo sapiens OX=9606 GN=ABCE1 PE=1 SV=1	67.27	1	2	1	2	1	2	9600000	16000000	24000000	9600000	1	1.66667	2.5
sp|Q14697|GANAB_HUMAN	GANAB	Neutral alpha-glucosidase AB OS=Homo sapiens OX=9606 GN=GANAB PE=1 SV=3	106.81	0	0	13	13	0	0	NF	9400000	NF	9400000	0	1	0
sp|P05388|RLA0_HUMAN	RPLP0	60S acidic ribosomal protein P0 OS=Homo sapiens OX=9606 GN=RPLP0 PE=1 SV=1	34.25	0	0	7	7	0	0	NF	9300000	NF	9300000	0	1	0
sp|Q4UJ75|A20A4_HUMAN	ANKRD20A4P	Putative ankyrin repeat domain-containing protein 20A4 OS=Homo sapiens OX=9606 GN=ANKRD20A4P PE=5 SV=1	94.09	0	0	0	0	1	1	NF	NF	9300000	9300000	0	0	1
sp|P62241|RS8_HUMAN	RPS8	40S ribosomal protein S8 OS=Homo sapiens OX=9606 GN=RPS8 PE=1 SV=2	24.19	4	8	5	10	6	9	9000000	81000000	130000000	9000000	1	9	14.4444
sp|P04908|H2A1B_HUMAN	H2AC8	Histone H2A type 1-B/E OS=Homo sapiens OX=9606 GN=H2AC8 PE=1 SV=2	14.13	3	4	4	8	3	6	9000000	43000000	61000000	9000000	1	4.77778	6.77778
sp|P25705|ATPA_HUMAN	ATP5F1A	ATP synthase subunit alpha, mitochondrial OS=Homo sapiens OX=9606 GN=ATP5F1A PE=1 SV=1	59.71	0	0	10	14	0	0	NF	8900000	NF	8900000	0	1	0
sp|P50991|TCPD_HUMAN	CCT4	T-complex protein 1 subunit delta OS=Homo sapiens OX=9606 GN=CCT4 PE=1 SV=4	57.89	0	0	7	8	0	0	NF	8900000	NF	8900000	0	1	0
sp|Q92522|H1X_HUMAN	H1-10	Histone H1.10 OS=Homo sapiens OX=9606 GN=H1-10 PE=1 SV=1	22.47	6	8	4	7	5	6	15000000	8800000	13000000	8800000	1.70455	1	1.47727
sp|P62826|RAN_HUMAN	RAN	GTP-binding nuclear protein Ran OS=Homo sapiens OX=9606 GN=RAN PE=1 SV=3	24.41	0	0	5	6	0	0	NF	8600000	NF	8600000	0	1	0
sp|P60842|IF4A1_HUMAN	EIF4A1	Eukaryotic initiation factor 4A-I OS=Homo sapiens OX=9606 GN=EIF4A1 PE=1 SV=1	46.12	0	0	9	9	0	0	NF	8300000	NF	8300000	0	1	0
sp|P47914|RL29_HUMAN	RPL29	60S ribosomal protein L29 OS=Homo sapiens OX=9606 GN=RPL29 PE=1 SV=2	17.74	2	3	2	5	2	4	8100000	51000000	19000000	8100000	1	6.2963	2.34568
sp|P11940|PABP1_HUMAN	PABPC1	Polyadenylate-binding protein 1 OS=Homo sapiens OX=9606 GN=PABPC1 PE=1 SV=2	70.63	0	0	8	8	0	0	NF	8100000	NF	8100000	0	1	0
sp|P09651|ROA1_HUMAN	HNRNPA1	Heterogeneous nuclear ribonucleoprotein A1 OS=Homo sapiens OX=9606 GN=HNRNPA1 PE=1 SV=5	38.72	0	0	7	8	0	0	NF	8100000	NF	8100000	0	1	0
sp|Q96AG4|LRC59_HUMAN	LRRC59	Leucine-rich repeat-containing protein 59 OS=Homo sapiens OX=9606 GN=LRRC59 PE=1 SV=1	34.91	0	0	3	3	0	0	NF	8100000	NF	8100000	0	1	0
sp|P04406|G3P_HUMAN	GAPDH	Glyceraldehyde-3-phosphate dehydrogenase OS=Homo sapiens OX=9606 GN=GAPDH PE=1 SV=3	36.03	5	8	11	22	9	19	8000000	52000000	30000000	8000000	1	6.5	3.75
sp|P07737|PROF1_HUMAN	PFN1	Profilin-1 OS=Homo sapiens OX=9606 GN=PFN1 PE=1 SV=2	15.04	0	0	6	6	0	0	NF	7900000	NF	7900000	0	1	0
sp|P62805|H4_HUMAN	H4C16	Histone H4 OS=Homo sapiens OX=9606 GN=H4C16 PE=1 SV=2	11.36	5	7	5	10	6	8	7700000	56000000	45000000	7700000	1	7.27273	5.84416
sp|P26641|EF1G_HUMAN	EEF1G	Elongation factor 1-gamma OS=Homo sapiens OX=9606 GN=EEF1G PE=1 SV=3	50.09	0	0	6	6	0	0	NF	7700000	NF	7700000	0	1	0
sp|P08670|VIME_HUMAN	VIM	Vimentin OS=Homo sapiens OX=9606 GN=VIM PE=1 SV=4	53.62	14	15	23	28	9	12	16000000	45000000	7500000	7500000	2.13333	6	1
sp|O00622|CCN1_HUMAN	CCN1	CCN family member 1 OS=Homo sapiens OX=9606 GN=CCN1 PE=1 SV=1	42	2	2	2	2	0	0	7400000	8800000	NF	7400000	1	1.18919	0
IGHG_RABIT			35.38	7	7	6	7	3	4	7300000	9900000	7500000	7300000	1	1.35616	1.0274
sp|P48681|NEST_HUMAN	NES	Nestin OS=Homo sapiens OX=9606 GN=NES PE=1 SV=2	177.33	0	0	15	17	0	0	NF	7300000	NF	7300000	0	1	0
sp|P50990|TCPQ_HUMAN	CCT8	T-complex protein 1 subunit theta OS=Homo sapiens OX=9606 GN=CCT8 PE=1 SV=4	59.58	0	0	12	12	0	0	NF	7300000	NF	7300000	0	1	0
sp|P23246|SFPQ_HUMAN	SFPQ	Splicing factor, proline- and glutamine-rich OS=Homo sapiens OX=9606 GN=SFPQ PE=1 SV=2	76.1	0	0	5	5	0	0	NF	7300000	NF	7300000	0	1	0
sp|O60814|H2B1K_HUMAN	H2BC12	Histone H2B type 1-K OS=Homo sapiens OX=9606 GN=H2BC12 PE=1 SV=3	13.88	7	8	6	9	7	10	7200000	24000000	28000000	7200000	1	3.33333	3.88889
tr|K7EM56|K7EM56_HUMAN	RPS15	40S ribosomal protein S15 OS=Homo sapiens OX=9606 GN=RPS15 PE=1 SV=2	12.98	2	2	2	2	2	2	7200000	16000000	18000000	7200000	1	2.22222	2.5
sp|P27797|CALR_HUMAN	CALR	Calreticulin OS=Homo sapiens OX=9606 GN=CALR PE=1 SV=1	48.11	0	0	4	4	0	0	NF	7200000	NF	7200000	0	1	0
sp|Q9UNQ2|DIM1_HUMAN	DIMT1	Probable dimethyladenosine transferase OS=Homo sapiens OX=9606 GN=DIMT1 PE=1 SV=1	35.21	10	11	12	13	13	15	6700000	16000000	19000000	6700000	1	2.38806	2.83582
sp|P12956|XRCC6_HUMAN	XRCC6	X-ray repair cross-complementing protein 6 OS=Homo sapiens OX=9606 GN=XRCC6 PE=1 SV=2	69.8	0	0	11	12	0	0	NF	6700000	NF	6700000	0	1	0
sp|P09211|GSTP1_HUMAN	GSTP1	Glutathione S-transferase P OS=Homo sapiens OX=9606 GN=GSTP1 PE=1 SV=2	23.34	0	0	4	6	0	0	NF	6600000	NF	6600000	0	1	0
sp|P46779|RL28_HUMAN	RPL28	60S ribosomal protein L28 OS=Homo sapiens OX=9606 GN=RPL28 PE=1 SV=3	15.74	5	5	5	6	5	5	6200000	12000000	13000000	6200000	1	1.93548	2.09677
sp|P25311|ZA2G_HUMAN	AZGP1	Zinc-alpha-2-glycoprotein OS=Homo sapiens OX=9606 GN=AZGP1 PE=1 SV=2	34.24	5	8	6	11	6	12	6200000	7600000	11000000	6200000	1	1.22581	1.77419
sp|P68363|TBA1B_HUMAN	TUBA1B	Tubulin alpha-1B chain OS=Homo sapiens OX=9606 GN=TUBA1B PE=1 SV=1	50.12	2	4	5	10	3	9	6100000	76000000	20000000	6100000	1	12.459	3.27869
sp|P26373|RL13_HUMAN	RPL13	60S ribosomal protein L13 OS=Homo sapiens OX=9606 GN=RPL13 PE=1 SV=4	24.25	5	5	4	6	5	5	6100000	16000000	6600000	6100000	1	2.62295	1.08197
sp|P08865|RSSA_HUMAN	RPSA	40S ribosomal protein SA OS=Homo sapiens OX=9606 GN=RPSA PE=1 SV=4	32.83	0	0	4	4	0	0	NF	6000000	NF	6000000	0	1	0
sp|P62273|RS29_HUMAN	RPS29	40S ribosomal protein S29 OS=Homo sapiens OX=9606 GN=RPS29 PE=1 SV=2	6.67	1	2	0	0	0	0	6000000	NF	NF	6000000	1	0	0
sp|P61626|LYSC_HUMAN	LYZ	Lysozyme C OS=Homo sapiens OX=9606 GN=LYZ PE=1 SV=1	16.53	2	5	3	6	4	8	5900000	8200000	7100000	5900000	1	1.38983	1.20339
sp|P09429|HMGB1_HUMAN	HMGB1	High mobility group protein B1 OS=Homo sapiens OX=9606 GN=HMGB1 PE=1 SV=3	24.88	0	0	6	6	0	0	NF	5900000	NF	5900000	0	1	0
sp|P78371|TCPB_HUMAN	CCT2	T-complex protein 1 subunit beta OS=Homo sapiens OX=9606 GN=CCT2 PE=1 SV=4	57.45	0	0	10	11	0	0	NF	5800000	NF	5800000	0	1	0
sp|Q5T5X7|BEND3_HUMAN	BEND3	BEN domain-containing protein 3 OS=Homo sapiens OX=9606 GN=BEND3 PE=1 SV=1	94.42	0	0	6	6	0	0	NF	5800000	NF	5800000	0	1	0
sp|O00299|CLIC1_HUMAN	CLIC1	Chloride intracellular channel protein 1 OS=Homo sapiens OX=9606 GN=CLIC1 PE=1 SV=4	26.91	0	0	5	5	0	0	NF	5800000	NF	5800000	0	1	0
sp|P13010|XRCC5_HUMAN	XRCC5	X-ray repair cross-complementing protein 5 OS=Homo sapiens OX=9606 GN=XRCC5 PE=1 SV=3	82.65	0	0	12	12	0	0	NF	5700000	NF	5700000	0	1	0
sp|P63241|IF5A1_HUMAN	EIF5A	Eukaryotic translation initiation factor 5A-1 OS=Homo sapiens OX=9606 GN=EIF5A PE=1 SV=2	16.82	0	0	4	5	0	0	NF	5700000	NF	5700000	0	1	0
sp|P27635|RL10_HUMAN	RPL10	60S ribosomal protein L10 OS=Homo sapiens OX=9606 GN=RPL10 PE=1 SV=5	24.56	4	4	5	5	2	2	5600000	12000000	6200000	5600000	1	2.14286	1.10714
sp|O75223|GGCT_HUMAN	GGCT	Gamma-glutamylcyclotransferase OS=Homo sapiens OX=9606 GN=GGCT PE=1 SV=1	20.99	3	4	1	1	3	6	87000000	210000000	5500000	5500000	15.8182	38.1818	1
sp|P07437|TBB5_HUMAN	TUBB	Tubulin beta chain OS=Homo sapiens OX=9606 GN=TUBB PE=1 SV=2	49.64	6	10	10	19	7	15	5500000	77000000	19000000	5500000	1	14	3.45455
sp|Q15084|PDIA6_HUMAN	PDIA6	Protein disulfide-isomerase A6 OS=Homo sapiens OX=9606 GN=PDIA6 PE=1 SV=1	48.09	0	0	5	8	0	0	NF	5500000	NF	5500000	0	1	0
sp|P55209|NP1L1_HUMAN	NAP1L1	Nucleosome assembly protein 1-like 1 OS=Homo sapiens OX=9606 GN=NAP1L1 PE=1 SV=1	45.35	0	0	5	6	0	0	NF	5500000	NF	5500000	0	1	0
sp|A6NMY6|AXA2L_HUMAN	ANXA2P2	Putative annexin A2-like protein OS=Homo sapiens OX=9606 GN=ANXA2P2 PE=5 SV=2	38.63	5	9	14	21	5	9	5400000	58000000	9700000	5400000	1	10.7407	1.7963
sp|P52209|6PGD_HUMAN	PGD	6-phosphogluconate dehydrogenase, decarboxylating OS=Homo sapiens OX=9606 GN=PGD PE=1 SV=3	53.11	0	0	5	6	0	0	NF	5400000	NF	5400000	0	1	0
sp|P35580|MYH10_HUMAN	MYH10	Myosin-10 OS=Homo sapiens OX=9606 GN=MYH10 PE=1 SV=3	228.86	0	0	12	12	0	0	NF	5300000	NF	5300000	0	1	0
sp|Q00610|CLH1_HUMAN	CLTC	Clathrin heavy chain 1 OS=Homo sapiens OX=9606 GN=CLTC PE=1 SV=5	191.49	0	0	10	12	0	0	NF	5300000	NF	5300000	0	1	0
sp|P23528|COF1_HUMAN	CFL1	Cofilin-1 OS=Homo sapiens OX=9606 GN=CFL1 PE=1 SV=3	18.49	0	0	3	5	0	0	NF	5300000	NF	5300000	0	1	0
sp|P15880|RS2_HUMAN	RPS2	40S ribosomal protein S2 OS=Homo sapiens OX=9606 GN=RPS2 PE=1 SV=2	31.3	5	5	7	8	7	8	5000000	23000000	12000000	5000000	1	4.6	2.4
sp|P23284|PPIB_HUMAN	PPIB	Peptidyl-prolyl cis-trans isomerase B OS=Homo sapiens OX=9606 GN=PPIB PE=1 SV=2	23.73	0	0	5	5	0	0	NF	5000000	NF	5000000	0	1	0
sp|P08579|RU2B_HUMAN	SNRPB2	U2 small nuclear ribonucleoprotein B'' OS=Homo sapiens OX=9606 GN=SNRPB2 PE=1 SV=1	25.47	0	0	2	2	0	0	NF	4900000	NF	4900000	0	1	0
sp|O00541|PESC_HUMAN	PES1	Pescadillo homolog OS=Homo sapiens OX=9606 GN=PES1 PE=1 SV=1	67.96	7	7	10	10	5	5	4800000	8400000	5500000	4800000	1	1.75	1.14583
sp|P00558|PGK1_HUMAN	PGK1	Phosphoglycerate kinase 1 OS=Homo sapiens OX=9606 GN=PGK1 PE=1 SV=3	44.59	0	0	6	7	0	0	NF	4800000	NF	4800000	0	1	0
sp|P60174|TPIS_HUMAN	TPI1	Triosephosphate isomerase OS=Homo sapiens OX=9606 GN=TPI1 PE=1 SV=4	26.65	0	0	6	6	0	0	NF	4800000	NF	4800000	0	1	0
sp|P11586|C1TC_HUMAN	MTHFD1	C-1-tetrahydrofolate synthase, cytoplasmic OS=Homo sapiens OX=9606 GN=MTHFD1 PE=1 SV=4	101.47	1	1	1	1	0	0	6900000	4800000	NF	4800000	1.4375	1	0
sp|P10599|THIO_HUMAN	TXN	Thioredoxin OS=Homo sapiens OX=9606 GN=TXN PE=1 SV=3	11.73	2	4	3	6	3	4	4700000	9200000	6800000	4700000	1	1.95745	1.44681
sp|Q08211|DHX9_HUMAN	DHX9	ATP-dependent RNA helicase A OS=Homo sapiens OX=9606 GN=DHX9 PE=1 SV=4	140.87	0	0	8	10	0	0	NF	4700000	NF	4700000	0	1	0
sp|P16401|H15_HUMAN	H1-5	Histone H1.5 OS=Homo sapiens OX=9606 GN=H1-5 PE=1 SV=3	22.57	4	5	3	3	4	6	12000000	4600000	9200000	4600000	2.6087	1	2
sp|P09936|UCHL1_HUMAN	UCHL1	Ubiquitin carboxyl-terminal hydrolase isozyme L1 OS=Homo sapiens OX=9606 GN=UCHL1 PE=1 SV=2	24.81	0	0	3	3	0	0	NF	4600000	NF	4600000	0	1	0
sp|P12814|ACTN1_HUMAN	ACTN1	Alpha-actinin-1 OS=Homo sapiens OX=9606 GN=ACTN1 PE=1 SV=2	102.99	0	0	9	10	0	0	NF	4500000	NF	4500000	0	1	0
sp|P0DPH7|TBA3C_HUMAN	TUBA3C	Tubulin alpha-3C chain OS=Homo sapiens OX=9606 GN=TUBA3C PE=1 SV=1	49.93	5	9	11	31	10	17	4400000	120000000	17000000	4400000	1	27.2727	3.86364
sp|P38646|GRP75_HUMAN	HSPA9	Stress-70 protein, mitochondrial OS=Homo sapiens OX=9606 GN=HSPA9 PE=1 SV=2	73.63	0	0	8	8	0	0	NF	4400000	NF	4400000	0	1	0
sp|P15311|EZRI_HUMAN	EZR	Ezrin OS=Homo sapiens OX=9606 GN=EZR PE=1 SV=4	69.37	0	0	5	6	0	0	NF	4400000	NF	4400000	0	1	0
sp|P46379|BAG6_HUMAN	BAG6	Large proline-rich protein BAG6 OS=Homo sapiens OX=9606 GN=BAG6 PE=1 SV=2	119.33	0	0	10	10	9	10	NF	4300000	5300000	4300000	0	1	1.23256
sp|P31948|STIP1_HUMAN	STIP1	Stress-induced-phosphoprotein 1 OS=Homo sapiens OX=9606 GN=STIP1 PE=1 SV=1	62.6	0	0	5	5	0	0	NF	4300000	NF	4300000	0	1	0
sp|P02008|HBAZ_HUMAN	HBZ	Hemoglobin subunit zeta OS=Homo sapiens OX=9606 GN=HBZ PE=1 SV=2	15.63	1	1	0	0	0	0	4300000	NF	NF	4300000	1	0	0
sp|Q9Y3C1|NOP16_HUMAN	NOP16	Nucleolar protein 16 OS=Homo sapiens OX=9606 GN=NOP16 PE=1 SV=2	21.18	7	7	7	7	5	5	4200000	8100000	6700000	4200000	1	1.92857	1.59524
sp|P35579|MYH9_HUMAN	MYH9	Myosin-9 OS=Homo sapiens OX=9606 GN=MYH9 PE=1 SV=4	226.39	0	0	50	57	8	9	NF	54000000	4100000	4100000	0	13.1707	1
sp|Q13200|PSMD2_HUMAN	PSMD2	26S proteasome non-ATPase regulatory subunit 2 OS=Homo sapiens OX=9606 GN=PSMD2 PE=1 SV=3	100.14	0	0	10	10	0	0	NF	4100000	NF	4100000	0	1	0
sp|P49368|TCPG_HUMAN	CCT3	T-complex protein 1 subunit gamma OS=Homo sapiens OX=9606 GN=CCT3 PE=1 SV=4	60.5	0	0	6	6	0	0	NF	4100000	NF	4100000	0	1	0
sp|P41250|GARS_HUMAN	GARS1	Glycine--tRNA ligase OS=Homo sapiens OX=9606 GN=GARS1 PE=1 SV=3	83.11	0	0	3	3	0	0	NF	4100000	NF	4100000	0	1	0
sp|P60900|PSA6_HUMAN	PSMA6	Proteasome subunit alpha type-6 OS=Homo sapiens OX=9606 GN=PSMA6 PE=1 SV=1	27.38	0	0	2	4	0	0	NF	4100000	NF	4100000	0	1	0
sp|P15531|NDKA_HUMAN	NME1	Nucleoside diphosphate kinase A OS=Homo sapiens OX=9606 GN=NME1 PE=1 SV=1	17.14	0	0	2	2	0	0	NF	4000000	NF	4000000	0	1	0
sp|Q14331|FRG1_HUMAN	FRG1	Protein FRG1 OS=Homo sapiens OX=9606 GN=FRG1 PE=1 SV=1	29.15	5	5	6	6	6	7	3900000	7400000	6900000	3900000	1	1.89744	1.76923
tr|A0A494BXY3|A0A494BXY3_HUMAN	C11orf98	Uncharacterized protein C11orf98 OS=Homo sapiens OX=9606 GN=C11orf98 PE=4 SV=1	13.79	1	2	1	2	1	2	3800000	6900000	5500000	3800000	1	1.81579	1.44737
sp|A0A0A0MS14|HV145_HUMAN	IGHV1-45	Immunoglobulin heavy variable 1-45 OS=Homo sapiens OX=9606 GN=IGHV1-45 PE=3 SV=1	13.5	2	3	2	3	2	4	3800000	5100000	5500000	3800000	1	1.34211	1.44737
sp|Q99832|TCPH_HUMAN	CCT7	T-complex protein 1 subunit eta OS=Homo sapiens OX=9606 GN=CCT7 PE=1 SV=2	59.33	0	0	7	8	0	0	NF	3800000	NF	3800000	0	1	0
sp|Q06830|PRDX1_HUMAN	PRDX1	Peroxiredoxin-1 OS=Homo sapiens OX=9606 GN=PRDX1 PE=1 SV=1	22.1	3	3	4	4	3	4	5300000	3800000	4200000	3800000	1.39474	1	1.10526
sp|P78527|PRKDC_HUMAN	PRKDC	DNA-dependent protein kinase catalytic subunit OS=Homo sapiens OX=9606 GN=PRKDC PE=1 SV=3	468.79	0	0	6	6	0	0	NF	3800000	NF	3800000	0	1	0
sp|P62424|RL7A_HUMAN	RPL7A	60S ribosomal protein L7a OS=Homo sapiens OX=9606 GN=RPL7A PE=1 SV=2	29.98	0	0	5	5	0	0	NF	3800000	NF	3800000	0	1	0
sp|P23526|SAHH_HUMAN	AHCY	Adenosylhomocysteinase OS=Homo sapiens OX=9606 GN=AHCY PE=1 SV=4	47.69	0	0	4	4	0	0	NF	3800000	NF	3800000	0	1	0
sp|O14556|G3PT_HUMAN	GAPDHS	Glyceraldehyde-3-phosphate dehydrogenase, testis-specific OS=Homo sapiens OX=9606 GN=GAPDHS PE=1 SV=2	44.47	0	0	1	1	0	0	NF	3800000	NF	3800000	0	1	0
sp|Q14974|IMB1_HUMAN	KPNB1	Importin subunit beta-1 OS=Homo sapiens OX=9606 GN=KPNB1 PE=1 SV=2	97.11	0	0	7	8	0	0	NF	3700000	NF	3700000	0	1	0
sp|P22626|ROA2_HUMAN	HNRNPA2B1	Heterogeneous nuclear ribonucleoproteins A2/B1 OS=Homo sapiens OX=9606 GN=HNRNPA2B1 PE=1 SV=2	37.41	0	0	5	6	0	0	NF	3700000	NF	3700000	0	1	0
sp|Q96DR8|MUCL1_HUMAN	MUCL1	Mucin-like protein 1 OS=Homo sapiens OX=9606 GN=MUCL1 PE=1 SV=1	9.03	3	3	3	4	2	4	3600000	5100000	6600000	3600000	1	1.41667	1.83333
sp|P04040|CATA_HUMAN	CAT	Catalase OS=Homo sapiens OX=9606 GN=CAT PE=1 SV=3	59.72	3	4	5	7	5	7	3600000	4800000	6000000	3600000	1	1.33333	1.66667
sp|Q16658|FSCN1_HUMAN	FSCN1	Fascin OS=Homo sapiens OX=9606 GN=FSCN1 PE=1 SV=3	54.5	0	0	6	8	0	0	NF	3600000	NF	3600000	0	1	0
sp|P62906|RL10A_HUMAN	RPL10A	60S ribosomal protein L10a OS=Homo sapiens OX=9606 GN=RPL10A PE=1 SV=2	24.82	0	0	4	5	0	0	NF	3600000	NF	3600000	0	1	0
sp|Q9UMS4|PRP19_HUMAN	PRPF19	Pre-mRNA-processing factor 19 OS=Homo sapiens OX=9606 GN=PRPF19 PE=1 SV=1	55.15	0	0	4	4	0	0	NF	3600000	NF	3600000	0	1	0
sp|Q02878|RL6_HUMAN	RPL6	60S ribosomal protein L6 OS=Homo sapiens OX=9606 GN=RPL6 PE=1 SV=3	32.71	0	0	6	7	0	0	NF	3500000	NF	3500000	0	1	0
sp|P36578|RL4_HUMAN	RPL4	60S ribosomal protein L4 OS=Homo sapiens OX=9606 GN=RPL4 PE=1 SV=5	47.67	0	0	4	5	0	0	NF	3500000	NF	3500000	0	1	0
sp|Q15417|CNN3_HUMAN	CNN3	Calponin-3 OS=Homo sapiens OX=9606 GN=CNN3 PE=1 SV=1	36.39	0	0	5	5	0	0	NF	3400000	NF	3400000	0	1	0
sp|P49321|NASP_HUMAN	NASP	Nuclear autoantigenic sperm protein OS=Homo sapiens OX=9606 GN=NASP PE=1 SV=2	85.19	0	0	8	8	0	0	NF	3300000	NF	3300000	0	1	0
sp|P40926|MDHM_HUMAN	MDH2	Malate dehydrogenase, mitochondrial OS=Homo sapiens OX=9606 GN=MDH2 PE=1 SV=3	35.48	0	0	5	6	0	0	NF	3300000	NF	3300000	0	1	0
sp|P07910|HNRPC_HUMAN	HNRNPC	Heterogeneous nuclear ribonucleoproteins C1/C2 OS=Homo sapiens OX=9606 GN=HNRNPC PE=1 SV=4	33.65	0	0	1	1	1	1	NF	160000000	3200000	3200000	0	50	1
sp|P40227|TCPZ_HUMAN	CCT6A	T-complex protein 1 subunit zeta OS=Homo sapiens OX=9606 GN=CCT6A PE=1 SV=3	57.99	0	0	4	4	0	0	NF	3200000	NF	3200000	0	1	0
sp|P04083|ANXA1_HUMAN	ANXA1	Annexin A1 OS=Homo sapiens OX=9606 GN=ANXA1 PE=1 SV=2	38.69	0	0	14	24	4	4	NF	31000000	3100000	3100000	0	10	1
sp|P61513|RL37A_HUMAN	RPL37A	60S ribosomal protein L37a OS=Homo sapiens OX=9606 GN=RPL37A PE=1 SV=2	10.27	2	2	3	3	3	5	3100000	13000000	20000000	3100000	1	4.19355	6.45161
sp|Q8N474|SFRP1_HUMAN	SFRP1	Secreted frizzled-related protein 1 OS=Homo sapiens OX=9606 GN=SFRP1 PE=1 SV=1	35.36	4	6	4	5	6	6	3100000	3500000	6100000	3100000	1	1.12903	1.96774
sp|P07237|PDIA1_HUMAN	P4HB	Protein disulfide-isomerase OS=Homo sapiens OX=9606 GN=P4HB PE=1 SV=3	57.08	0	0	7	7	0	0	NF	3100000	NF	3100000	0	1	0
sp|Q13263|TIF1B_HUMAN	TRIM28	Transcription intermediary factor 1-beta OS=Homo sapiens OX=9606 GN=TRIM28 PE=1 SV=5	88.49	0	0	6	6	0	0	NF	3000000	NF	3000000	0	1	0
sp|P52272|HNRPM_HUMAN	HNRNPM	Heterogeneous nuclear ribonucleoprotein M OS=Homo sapiens OX=9606 GN=HNRNPM PE=1 SV=3	77.46	0	0	7	7	0	0	NF	2900000	NF	2900000	0	1	0
sp|Q16555|DPYL2_HUMAN	DPYSL2	Dihydropyrimidinase-related protein 2 OS=Homo sapiens OX=9606 GN=DPYSL2 PE=1 SV=1	62.25	0	0	6	6	0	0	NF	2900000	NF	2900000	0	1	0
sp|O00571|DDX3X_HUMAN	DDX3X	ATP-dependent RNA helicase DDX3X OS=Homo sapiens OX=9606 GN=DDX3X PE=1 SV=3	73.2	0	0	5	6	0	0	NF	2900000	NF	2900000	0	1	0
sp|Q9Y617|SERC_HUMAN	PSAT1	Phosphoserine aminotransferase OS=Homo sapiens OX=9606 GN=PSAT1 PE=1 SV=2	40.4	0	0	4	4	0	0	NF	2900000	NF	2900000	0	1	0
sp|P18124|RL7_HUMAN	RPL7	60S ribosomal protein L7 OS=Homo sapiens OX=9606 GN=RPL7 PE=1 SV=1	29.21	0	0	3	3	0	0	NF	2900000	NF	2900000	0	1	0
sp|Q9UNZ5|L10K_HUMAN	C19orf53	Leydig cell tumor 10 kDa protein homolog OS=Homo sapiens OX=9606 GN=C19orf53 PE=1 SV=1	10.57	0	0	0	0	1	1	NF	NF	2900000	2900000	0	0	1
sp|Q9H0A0|NAT10_HUMAN	NAT10	RNA cytidine acetyltransferase OS=Homo sapiens OX=9606 GN=NAT10 PE=1 SV=2	115.66	6	7	13	14	7	7	2800000	7300000	3800000	2800000	1	2.60714	1.35714
sp|Q13867|BLMH_HUMAN	BLMH	Bleomycin hydrolase OS=Homo sapiens OX=9606 GN=BLMH PE=1 SV=1	52.53	4	5	4	7	3	5	2800000	4300000	4100000	2800000	1	1.53571	1.46429
sp|Q07065|CKAP4_HUMAN	CKAP4	Cytoskeleton-associated protein 4 OS=Homo sapiens OX=9606 GN=CKAP4 PE=1 SV=2	65.98	0	0	9	9	0	0	NF	2800000	NF	2800000	0	1	0
sp|P48643|TCPE_HUMAN	CCT5	T-complex protein 1 subunit epsilon OS=Homo sapiens OX=9606 GN=CCT5 PE=1 SV=1	59.63	0	0	5	5	0	0	NF	2800000	NF	2800000	0	1	0
sp|P08195|4F2_HUMAN	SLC3A2	4F2 cell-surface antigen heavy chain OS=Homo sapiens OX=9606 GN=SLC3A2 PE=1 SV=3	67.95	0	0	4	5	0	0	NF	2800000	NF	2800000	0	1	0
sp|O00148|DX39A_HUMAN	DDX39A	ATP-dependent RNA helicase DDX39A OS=Homo sapiens OX=9606 GN=DDX39A PE=1 SV=2	49.1	0	0	4	4	0	0	NF	2800000	NF	2800000	0	1	0
sp|P13797|PLST_HUMAN	PLS3	Plastin-3 OS=Homo sapiens OX=9606 GN=PLS3 PE=1 SV=4	70.77	0	0	3	4	0	0	NF	2800000	NF	2800000	0	1	0
sp|O00488|ZN593_HUMAN	ZNF593	Zinc finger protein 593 OS=Homo sapiens OX=9606 GN=ZNF593 PE=1 SV=2	15.19	5	5	5	6	3	3	2700000	9300000	4600000	2700000	1	3.44444	1.7037
sp|P46821|MAP1B_HUMAN	MAP1B	Microtubule-associated protein 1B OS=Homo sapiens OX=9606 GN=MAP1B PE=1 SV=2	270.47	0	0	8	8	0	0	NF	2700000	NF	2700000	0	1	0
sp|Q8IYB3|SRRM1_HUMAN	SRRM1	Serine/arginine repetitive matrix protein 1 OS=Homo sapiens OX=9606 GN=SRRM1 PE=1 SV=2	102.27	5	7	3	3	4	5	8400000	2700000	4500000	2700000	3.11111	1	1.66667
sp|P30086|PEBP1_HUMAN	PEBP1	Phosphatidylethanolamine-binding protein 1 OS=Homo sapiens OX=9606 GN=PEBP1 PE=1 SV=3	21.04	0	0	3	3	0	0	NF	2700000	NF	2700000	0	1	0
sp|P12273|PIP_HUMAN	PIP	Prolactin-inducible protein OS=Homo sapiens OX=9606 GN=PIP PE=1 SV=1	16.56	2	3	2	3	2	4	2600000	2800000	3700000	2600000	1	1.07692	1.42308
sp|P55060|XPO2_HUMAN	CSE1L	Exportin-2 OS=Homo sapiens OX=9606 GN=CSE1L PE=1 SV=3	110.35	0	0	7	7	0	0	NF	2600000	NF	2600000	0	1	0
sp|P22234|PUR6_HUMAN	PAICS	Bifunctional phosphoribosylaminoimidazole carboxylase/phosphoribosylaminoimidazole succinocarboxamide synthetase OS=Homo sapiens OX=9606 GN=PAICS PE=1 SV=3	47.05	0	0	5	5	0	0	NF	2600000	NF	2600000	0	1	0
sp|P40429|RL13A_HUMAN	RPL13A	60S ribosomal protein L13a OS=Homo sapiens OX=9606 GN=RPL13A PE=1 SV=2	23.56	0	0	1	1	0	0	NF	2600000	NF	2600000	0	1	0
sp|P46778|RL21_HUMAN	RPL21	60S ribosomal protein L21 OS=Homo sapiens OX=9606 GN=RPL21 PE=1 SV=2	18.55	3	3	5	6	2	4	2500000	6400000	3300000	2500000	1	2.56	1.32
sp|Q9BRT6|LLPH_HUMAN	LLPH	Protein LLP homolog OS=Homo sapiens OX=9606 GN=LLPH PE=1 SV=1	15.22	4	4	4	4	2	2	2500000	6300000	2800000	2500000	1	2.52	1.12
sp|Q92841|DDX17_HUMAN	DDX17	Probable ATP-dependent RNA helicase DDX17 OS=Homo sapiens OX=9606 GN=DDX17 PE=1 SV=2	80.22	0	0	6	6	0	0	NF	2500000	NF	2500000	0	1	0
sp|Q12905|ILF2_HUMAN	ILF2	Interleukin enhancer-binding factor 2 OS=Homo sapiens OX=9606 GN=ILF2 PE=1 SV=2	43.04	0	0	5	5	0	0	NF	2500000	NF	2500000	0	1	0
sp|P05387|RLA2_HUMAN	RPLP2	60S acidic ribosomal protein P2 OS=Homo sapiens OX=9606 GN=RPLP2 PE=1 SV=1	11.66	0	0	3	4	0	0	NF	2500000	NF	2500000	0	1	0
sp|P84103|SRSF3_HUMAN	SRSF3	Serine/arginine-rich splicing factor 3 OS=Homo sapiens OX=9606 GN=SRSF3 PE=1 SV=1	19.32	0	0	1	2	0	0	NF	2500000	NF	2500000	0	1	0
sp|P07355|ANXA2_HUMAN	ANXA2	Annexin A2 OS=Homo sapiens OX=9606 GN=ANXA2 PE=1 SV=2	38.58	2	4	4	8	2	4	2400000	7000000	3200000	2400000	1	2.91667	1.33333
sp|P29966|MARCS_HUMAN	MARCKS	Myristoylated alanine-rich C-kinase substrate OS=Homo sapiens OX=9606 GN=MARCKS PE=1 SV=4	31.54	0	0	7	7	0	0	NF	2400000	NF	2400000	0	1	0
sp|Q99623|PHB2_HUMAN	PHB2	Prohibitin-2 OS=Homo sapiens OX=9606 GN=PHB2 PE=1 SV=2	33.28	0	0	3	3	0	0	NF	2400000	NF	2400000	0	1	0
sp|P00338|LDHA_HUMAN	LDHA	L-lactate dehydrogenase A chain OS=Homo sapiens OX=9606 GN=LDHA PE=1 SV=2	36.67	0	0	2	2	0	0	NF	2400000	NF	2400000	0	1	0
sp|O95399|UTS2_HUMAN	UTS2	Urotensin-2 OS=Homo sapiens OX=9606 GN=UTS2 PE=1 SV=1	14.29	0	0	1	1	0	0	NF	2400000	NF	2400000	0	1	0
sp|Q96I25|SPF45_HUMAN	RBM17	Splicing factor 45 OS=Homo sapiens OX=9606 GN=RBM17 PE=1 SV=1	44.93	3	3	9	9	6	7	2300000	18000000	16000000	2300000	1	7.82609	6.95652
sp|Q12906|ILF3_HUMAN	ILF3	Interleukin enhancer-binding factor 3 OS=Homo sapiens OX=9606 GN=ILF3 PE=1 SV=3	95.28	0	0	4	5	0	0	NF	2300000	NF	2300000	0	1	0
sp|Q86VP6|CAND1_HUMAN	CAND1	Cullin-associated NEDD8-dissociated protein 1 OS=Homo sapiens OX=9606 GN=CAND1 PE=1 SV=2	136.29	0	0	4	4	0	0	NF	2300000	NF	2300000	0	1	0
sp|Q14194|DPYL1_HUMAN	CRMP1	Dihydropyrimidinase-related protein 1 OS=Homo sapiens OX=9606 GN=CRMP1 PE=1 SV=1	62.14	0	0	4	4	0	0	NF	2300000	NF	2300000	0	1	0
sp|P53675|CLH2_HUMAN	CLTCL1	Clathrin heavy chain 2 OS=Homo sapiens OX=9606 GN=CLTCL1 PE=1 SV=2	186.91	0	0	3	3	0	0	NF	2300000	NF	2300000	0	1	0
sp|Q9BWD1|THIC_HUMAN	ACAT2	Acetyl-CoA acetyltransferase, cytosolic OS=Homo sapiens OX=9606 GN=ACAT2 PE=1 SV=2	41.32	0	0	3	3	0	0	NF	2300000	NF	2300000	0	1	0
sp|O00425|IF2B3_HUMAN	IGF2BP3	Insulin-like growth factor 2 mRNA-binding protein 3 OS=Homo sapiens OX=9606 GN=IGF2BP3 PE=1 SV=2	63.67	0	0	9	9	2	2	NF	7400000	2200000	2200000	0	3.36364	1
sp|Q9H5Z1|DHX35_HUMAN	DHX35	Probable ATP-dependent RNA helicase DHX35 OS=Homo sapiens OX=9606 GN=DHX35 PE=1 SV=2	78.86	6	6	7	9	6	6	2200000	4800000	12000000	2200000	1	2.18182	5.45455
sp|P25788|PSA3_HUMAN	PSMA3	Proteasome subunit alpha type-3 OS=Homo sapiens OX=9606 GN=PSMA3 PE=1 SV=2	28.42	0	0	4	4	0	0	NF	2200000	NF	2200000	0	1	0
sp|Q13509|TBB3_HUMAN	TUBB3	Tubulin beta-3 chain OS=Homo sapiens OX=9606 GN=TUBB3 PE=1 SV=2	50.4	0	0	3	3	0	0	NF	2200000	NF	2200000	0	1	0
sp|P09874|PARP1_HUMAN	PARP1	Poly [ADP-ribose] polymerase 1 OS=Homo sapiens OX=9606 GN=PARP1 PE=1 SV=4	113.01	0	0	3	3	0	0	NF	2200000	NF	2200000	0	1	0
sp|P15259|PGAM2_HUMAN	PGAM2	Phosphoglycerate mutase 2 OS=Homo sapiens OX=9606 GN=PGAM2 PE=1 SV=3	28.75	0	0	2	2	0	0	NF	2200000	NF	2200000	0	1	0
sp|P14543|NID1_HUMAN	NID1	Nidogen-1 OS=Homo sapiens OX=9606 GN=NID1 PE=1 SV=3	136.29	1	1	3	3	3	3	2100000	6700000	4600000	2100000	1	3.19048	2.19048
sp|P50502|F10A1_HUMAN	ST13	Hsc70-interacting protein OS=Homo sapiens OX=9606 GN=ST13 PE=1 SV=2	41.31	0	0	4	4	0	0	NF	2100000	NF	2100000	0	1	0
sp|P31946|1433B_HUMAN	YWHAB	14-3-3 protein beta/alpha OS=Homo sapiens OX=9606 GN=YWHAB PE=1 SV=3	28.06	0	0	3	5	0	0	NF	2100000	NF	2100000	0	1	0
sp|P51149|RAB7A_HUMAN	RAB7A	Ras-related protein Rab-7a OS=Homo sapiens OX=9606 GN=RAB7A PE=1 SV=1	23.47	0	0	2	2	0	0	NF	2100000	NF	2100000	0	1	0
sp|O15540|FABP7_HUMAN	FABP7	Fatty acid-binding protein, brain OS=Homo sapiens OX=9606 GN=FABP7 PE=1 SV=3	14.88	0	0	2	2	0	0	NF	2100000	NF	2100000	0	1	0
sp|Q05682|CALD1_HUMAN	CALD1	Caldesmon OS=Homo sapiens OX=9606 GN=CALD1 PE=1 SV=3	93.18	0	0	1	1	0	0	NF	2100000	NF	2100000	0	1	0
sp|Q92626|PXDN_HUMAN	PXDN	Peroxidasin homolog OS=Homo sapiens OX=9606 GN=PXDN PE=1 SV=2	165.17	7	7	8	8	4	4	2900000	4300000	2000000	2000000	1.45	2.15	1
sp|Q01469|FABP5_HUMAN	FABP5	Fatty acid-binding protein 5 OS=Homo sapiens OX=9606 GN=FABP5 PE=1 SV=3	15.15	2	3	2	3	2	3	2000000	3600000	3700000	2000000	1	1.8	1.85
sp|P05023|AT1A1_HUMAN	ATP1A1	Sodium/potassium-transporting ATPase subunit alpha-1 OS=Homo sapiens OX=9606 GN=ATP1A1 PE=1 SV=1	112.82	0	0	6	6	0	0	NF	2000000	NF	2000000	0	1	0
sp|Q7KZF4|SND1_HUMAN	SND1	Staphylococcal nuclease domain-containing protein 1 OS=Homo sapiens OX=9606 GN=SND1 PE=1 SV=1	101.93	0	0	4	4	0	0	NF	2000000	NF	2000000	0	1	0
sp|P63244|RACK1_HUMAN	RACK1	Receptor of activated protein C kinase 1 OS=Homo sapiens OX=9606 GN=RACK1 PE=1 SV=3	35.05	0	0	3	3	0	0	NF	2000000	NF	2000000	0	1	0
sp|P21796|VDAC1_HUMAN	VDAC1	Voltage-dependent anion-selective channel protein 1 OS=Homo sapiens OX=9606 GN=VDAC1 PE=1 SV=2	30.75	0	0	2	3	0	0	NF	2000000	NF	2000000	0	1	0
sp|P25398|RS12_HUMAN	RPS12	40S ribosomal protein S12 OS=Homo sapiens OX=9606 GN=RPS12 PE=1 SV=3	14.51	0	0	1	1	0	0	NF	2000000	NF	2000000	0	1	0
sp|Q9BZE4|GTPB4_HUMAN	GTPBP4	GTP-binding protein 4 OS=Homo sapiens OX=9606 GN=GTPBP4 PE=1 SV=3	73.92	5	5	12	13	7	7	1900000	7800000	3400000	1900000	1	4.10526	1.78947
sp|O43143|DHX15_HUMAN	DHX15	ATP-dependent RNA helicase DHX15 OS=Homo sapiens OX=9606 GN=DHX15 PE=1 SV=2	90.88	0	0	8	9	4	4	NF	6700000	1900000	1900000	0	3.52632	1
sp|E9PRG8|CK098_HUMAN	C11orf98	Uncharacterized protein C11orf98 OS=Homo sapiens OX=9606 GN=C11orf98 PE=4 SV=2	14.23	2	4	3	4	4	5	1900000	2700000	4200000	1900000	1	1.42105	2.21053
sp|P29762|RABP1_HUMAN	CRABP1	Cellular retinoic acid-binding protein 1 OS=Homo sapiens OX=9606 GN=CRABP1 PE=1 SV=2	15.56	0	0	3	3	0	0	NF	1900000	NF	1900000	0	1	0
sp|P26038|MOES_HUMAN	MSN	Moesin OS=Homo sapiens OX=9606 GN=MSN PE=1 SV=3	67.78	0	0	2	2	0	0	NF	1900000	NF	1900000	0	1	0
sp|P07900|HS90A_HUMAN	HSP90AA1	Heat shock protein HSP 90-alpha OS=Homo sapiens OX=9606 GN=HSP90AA1 PE=1 SV=5	84.61	0	0	19	22	3	4	NF	63000000	1800000	1800000	0	35	1
sp|P04350|TBB4A_HUMAN	TUBB4A	Tubulin beta-4A chain OS=Homo sapiens OX=9606 GN=TUBB4A PE=1 SV=2	49.55	4	5	9	18	6	10	1800000	26000000	5400000	1800000	1	14.4444	3
sp|P61353|RL27_HUMAN	RPL27	60S ribosomal protein L27 OS=Homo sapiens OX=9606 GN=RPL27 PE=1 SV=2	15.79	2	2	3	4	3	3	1800000	7000000	4900000	1800000	1	3.88889	2.72222
sp|P42677|RS27_HUMAN	RPS27	40S ribosomal protein S27 OS=Homo sapiens OX=9606 GN=RPS27 PE=1 SV=3	9.45	2	2	2	2	2	2	1800000	5800000	2400000	1800000	1	3.22222	1.33333
sp|P62888|RL30_HUMAN	RPL30	60S ribosomal protein L30 OS=Homo sapiens OX=9606 GN=RPL30 PE=1 SV=2	12.78	2	2	4	4	0	0	1800000	4900000	NF	1800000	1	2.72222	0
sp|Q9UNX3|RL26L_HUMAN	RPL26L1	60S ribosomal protein L26-like 1 OS=Homo sapiens OX=9606 GN=RPL26L1 PE=1 SV=1	17.25	2	2	2	2	2	2	1800000	2700000	2800000	1800000	1	1.5	1.55556
sp|Q9BVJ6|UT14A_HUMAN	UTP14A	U3 small nucleolar RNA-associated protein 14 homolog A OS=Homo sapiens OX=9606 GN=UTP14A PE=1 SV=1	87.92	5	5	6	6	5	5	1800000	2500000	2100000	1800000	1	1.38889	1.16667
sp|Q02952|AKA12_HUMAN	AKAP12	A-kinase anchor protein 12 OS=Homo sapiens OX=9606 GN=AKAP12 PE=1 SV=4	191.37	0	0	5	7	0	0	NF	1800000	NF	1800000	0	1	0
sp|P07942|LAMB1_HUMAN	LAMB1	Laminin subunit beta-1 OS=Homo sapiens OX=9606 GN=LAMB1 PE=1 SV=2	197.91	0	0	3	3	0	0	NF	1800000	NF	1800000	0	1	0
sp|Q15365|PCBP1_HUMAN	PCBP1	Poly(rC)-binding protein 1 OS=Homo sapiens OX=9606 GN=PCBP1 PE=1 SV=2	37.47	0	0	3	3	0	0	NF	1800000	NF	1800000	0	1	0
sp|Q07020|RL18_HUMAN	RPL18	60S ribosomal protein L18 OS=Homo sapiens OX=9606 GN=RPL18 PE=1 SV=2	21.62	0	0	2	2	0	0	NF	1800000	NF	1800000	0	1	0
sp|P00441|SODC_HUMAN	SOD1	Superoxide dismutase [Cu-Zn] OS=Homo sapiens OX=9606 GN=SOD1 PE=1 SV=2	15.93	0	0	2	2	0	0	NF	1800000	NF	1800000	0	1	0
sp|P62318|SMD3_HUMAN	SNRPD3	Small nuclear ribonucleoprotein Sm D3 OS=Homo sapiens OX=9606 GN=SNRPD3 PE=1 SV=1	13.91	0	0	2	2	0	0	NF	1800000	NF	1800000	0	1	0
sp|P61604|CH10_HUMAN	HSPE1	10 kDa heat shock protein, mitochondrial OS=Homo sapiens OX=9606 GN=HSPE1 PE=1 SV=2	10.92	0	0	2	2	0	0	NF	1800000	NF	1800000	0	1	0
sp|A4D1P6|WDR91_HUMAN	WDR91	WD repeat-containing protein 91 OS=Homo sapiens OX=9606 GN=WDR91 PE=1 SV=2	83.29	1	1	1	1	0	0	2000000	1800000	NF	1800000	1.11111	1	0
sp|P54868|HMCS2_HUMAN	HMGCS2	Hydroxymethylglutaryl-CoA synthase, mitochondrial OS=Homo sapiens OX=9606 GN=HMGCS2 PE=1 SV=1	56.6	0	0	1	1	0	0	NF	1800000	NF	1800000	0	1	0
sp|P08572|CO4A2_HUMAN	COL4A2	Collagen alpha-2(IV) chain OS=Homo sapiens OX=9606 GN=COL4A2 PE=1 SV=4	167.45	0	0	1	1	0	0	NF	1800000	NF	1800000	0	1	0
tr|A0A590UJW5|A0A590UJW5_HUMAN	AP3B2	AP complex subunit beta OS=Homo sapiens OX=9606 GN=AP3B2 PE=1 SV=1	56.86	0	0	1	1	0	0	NF	1800000	NF	1800000	0	1	0
tr|K7EJ78|K7EJ78_HUMAN	RPS15	40S ribosomal protein S15 OS=Homo sapiens OX=9606 GN=RPS15 PE=1 SV=2	14.75	1	1	0	0	0	0	1800000	NF	NF	1800000	1	0	0
sp|P05141|ADT2_HUMAN	SLC25A5	ADP/ATP translocase 2 OS=Homo sapiens OX=9606 GN=SLC25A5 PE=1 SV=7	32.83	2	2	8	8	5	5	1700000	25000000	11000000	1700000	1	14.7059	6.47059
sp|P32119|PRDX2_HUMAN	PRDX2	Peroxiredoxin-2 OS=Homo sapiens OX=9606 GN=PRDX2 PE=1 SV=5	21.88	4	5	4	5	2	2	3900000	5200000	1700000	1700000	2.29412	3.05882	1
sp|Q9Y4L1|HYOU1_HUMAN	HYOU1	Hypoxia up-regulated protein 1 OS=Homo sapiens OX=9606 GN=HYOU1 PE=1 SV=1	111.27	0	0	5	5	0	0	NF	1700000	NF	1700000	0	1	0
sp|Q13765|NACA_HUMAN	NACA	Nascent polypeptide-associated complex subunit alpha OS=Homo sapiens OX=9606 GN=NACA PE=1 SV=1	23.37	0	0	2	2	2	2	NF	1700000	21000000	1700000	0	1	12.3529
sp|P31943|HNRH1_HUMAN	HNRNPH1	Heterogeneous nuclear ribonucleoprotein H OS=Homo sapiens OX=9606 GN=HNRNPH1 PE=1 SV=4	49.2	0	0	3	3	0	0	NF	1700000	NF	1700000	0	1	0
sp|P14866|HNRPL_HUMAN	HNRNPL	Heterogeneous nuclear ribonucleoprotein L OS=Homo sapiens OX=9606 GN=HNRNPL PE=1 SV=2	64.09	0	0	2	2	0	0	NF	1700000	NF	1700000	0	1	0
sp|Q5BJF2|SGMR2_HUMAN	TMEM97	Sigma intracellular receptor 2 OS=Homo sapiens OX=9606 GN=TMEM97 PE=1 SV=1	20.83	0	0	2	2	0	0	NF	1700000	NF	1700000	0	1	0
sp|O43663|PRC1_HUMAN	PRC1	Protein regulator of cytokinesis 1 OS=Homo sapiens OX=9606 GN=PRC1 PE=1 SV=2	71.56	0	0	1	1	1	1	NF	1700000	3200000	1700000	0	1	1.88235
sp|Q8WXX5|DNJC9_HUMAN	DNAJC9	DnaJ homolog subfamily C member 9 OS=Homo sapiens OX=9606 GN=DNAJC9 PE=1 SV=1	29.89	0	0	1	1	0	0	NF	1700000	NF	1700000	0	1	0
sp|P16104|H2AX_HUMAN	H2AX	Histone H2AX OS=Homo sapiens OX=9606 GN=H2AX PE=1 SV=2	15.14	0	0	0	0	1	2	NF	NF	1700000	1700000	0	0	1
sp|P13667|PDIA4_HUMAN	PDIA4	Protein disulfide-isomerase A4 OS=Homo sapiens OX=9606 GN=PDIA4 PE=1 SV=2	72.89	0	0	5	5	0	0	NF	1600000	NF	1600000	0	1	0
sp|P04844|RPN2_HUMAN	RPN2	Dolichyl-diphosphooligosaccharide--protein glycosyltransferase subunit 2 OS=Homo sapiens OX=9606 GN=RPN2 PE=1 SV=3	69.24	0	0	4	4	0	0	NF	1600000	NF	1600000	0	1	0
sp|P26599|PTBP1_HUMAN	PTBP1	Polypyrimidine tract-binding protein 1 OS=Homo sapiens OX=9606 GN=PTBP1 PE=1 SV=2	59.6	0	0	3	4	0	0	NF	1600000	NF	1600000	0	1	0
sp|P34932|HSP74_HUMAN	HSPA4	Heat shock 70 kDa protein 4 OS=Homo sapiens OX=9606 GN=HSPA4 PE=1 SV=4	94.27	0	0	3	3	0	0	NF	1600000	NF	1600000	0	1	0
sp|P43487|RANG_HUMAN	RANBP1	Ran-specific GTPase-activating protein OS=Homo sapiens OX=9606 GN=RANBP1 PE=1 SV=1	23.3	0	0	2	2	0	0	NF	1600000	NF	1600000	0	1	0
sp|Q01130|SRSF2_HUMAN	SRSF2	Serine/arginine-rich splicing factor 2 OS=Homo sapiens OX=9606 GN=SRSF2 PE=1 SV=4	25.46	0	0	1	1	0	0	NF	1600000	NF	1600000	0	1	0
sp|O15498|YKT6_HUMAN	YKT6	Synaptobrevin homolog YKT6 OS=Homo sapiens OX=9606 GN=YKT6 PE=1 SV=1	22.4	1	1	0	0	1	2	1600000	NF	4400000	1600000	1	0	2.75
sp|A6NNZ2|TBB8B_HUMAN	TUBB8B	Tubulin beta 8B OS=Homo sapiens OX=9606 GN=TUBB8B PE=1 SV=1	49.54	3	3	7	20	4	8	1500000	47000000	7500000	1500000	1	31.3333	5
sp|P49458|SRP09_HUMAN	SRP9	Signal recognition particle 9 kDa protein OS=Homo sapiens OX=9606 GN=SRP9 PE=1 SV=2	10.11	1	1	3	3	1	1	6600000	8000000	1500000	1500000	4.4	5.33333	1
sp|O43290|SNUT1_HUMAN	SART1	U4/U6.U5 tri-snRNP-associated protein 1 OS=Homo sapiens OX=9606 GN=SART1 PE=1 SV=1	90.2	4	4	7	7	5	5	1500000	3200000	2200000	1500000	1	2.13333	1.46667
sp|Q8TCJ2|STT3B_HUMAN	STT3B	Dolichyl-diphosphooligosaccharide--protein glycosyltransferase subunit STT3B OS=Homo sapiens OX=9606 GN=STT3B PE=1 SV=1	93.61	4	4	7	7	5	6	1500000	3000000	13000000	1500000	1	2	8.66667
sp|P30153|2AAA_HUMAN	PPP2R1A	Serine/threonine-protein phosphatase 2A 65 kDa regulatory subunit A alpha isoform OS=Homo sapiens OX=9606 GN=PPP2R1A PE=1 SV=4	65.27	0	0	4	4	0	0	NF	1500000	NF	1500000	0	1	0
sp|P35637|FUS_HUMAN	FUS	RNA-binding protein FUS OS=Homo sapiens OX=9606 GN=FUS PE=1 SV=1	53.39	0	0	2	2	0	0	NF	1500000	NF	1500000	0	1	0
sp|P39687|AN32A_HUMAN	ANP32A	Acidic leucine-rich nuclear phosphoprotein 32 family member A OS=Homo sapiens OX=9606 GN=ANP32A PE=1 SV=1	28.57	0	0	2	2	0	0	NF	1500000	NF	1500000	0	1	0
sp|Q13404|UB2V1_HUMAN	UBE2V1	Ubiquitin-conjugating enzyme E2 variant 1 OS=Homo sapiens OX=9606 GN=UBE2V1 PE=1 SV=2	16.48	0	0	1	2	0	0	NF	1500000	NF	1500000	0	1	0
sp|Q6DD87|ZN787_HUMAN	ZNF787	Zinc finger protein 787 OS=Homo sapiens OX=9606 GN=ZNF787 PE=1 SV=4	40.4	0	0	1	1	1	1	NF	1500000	1600000	1500000	0	1	1.06667
sp|P27824|CALX_HUMAN	CANX	Calnexin OS=Homo sapiens OX=9606 GN=CANX PE=1 SV=2	67.53	2	4	11	12	0	0	1400000	5100000	NF	1400000	1	3.64286	0
sp|Q9BYG3|MK67I_HUMAN	NIFK	MKI67 FHA domain-interacting nucleolar phosphoprotein OS=Homo sapiens OX=9606 GN=NIFK PE=1 SV=1	34.2	5	5	6	6	5	5	1400000	3300000	3200000	1400000	1	2.35714	2.28571
sp|Q92945|FUBP2_HUMAN	KHSRP	Far upstream element-binding protein 2 OS=Homo sapiens OX=9606 GN=KHSRP PE=1 SV=4	73.07	0	0	3	3	0	0	NF	1400000	NF	1400000	0	1	0
sp|Q96AE4|FUBP1_HUMAN	FUBP1	Far upstream element-binding protein 1 OS=Homo sapiens OX=9606 GN=FUBP1 PE=1 SV=3	67.52	0	0	3	3	0	0	NF	1400000	NF	1400000	0	1	0
sp|P28066|PSA5_HUMAN	PSMA5	Proteasome subunit alpha type-5 OS=Homo sapiens OX=9606 GN=PSMA5 PE=1 SV=3	26.39	0	0	3	3	0	0	NF	1400000	NF	1400000	0	1	0
sp|P37802|TAGL2_HUMAN	TAGLN2	Transgelin-2 OS=Homo sapiens OX=9606 GN=TAGLN2 PE=1 SV=3	22.38	0	0	3	3	0	0	NF	1400000	NF	1400000	0	1	0
sp|Q15691|MARE1_HUMAN	MAPRE1	Microtubule-associated protein RP/EB family member 1 OS=Homo sapiens OX=9606 GN=MAPRE1 PE=1 SV=3	29.98	0	0	3	3	0	0	NF	1400000	NF	1400000	0	1	0
sp|P38919|IF4A3_HUMAN	EIF4A3	Eukaryotic initiation factor 4A-III OS=Homo sapiens OX=9606 GN=EIF4A3 PE=1 SV=4	46.84	0	0	3	3	0	0	NF	1400000	NF	1400000	0	1	0
sp|P0DME0|SETLP_HUMAN	SETSIP	Protein SETSIP OS=Homo sapiens OX=9606 GN=SETSIP PE=1 SV=1	34.86	0	0	2	2	0	0	NF	1400000	NF	1400000	0	1	0
sp|Q14103|HNRPD_HUMAN	HNRNPD	Heterogeneous nuclear ribonucleoprotein D0 OS=Homo sapiens OX=9606 GN=HNRNPD PE=1 SV=1	38.41	0	0	2	2	0	0	NF	1400000	NF	1400000	0	1	0
sp|O00767|SCD_HUMAN	SCD	Stearoyl-CoA desaturase OS=Homo sapiens OX=9606 GN=SCD PE=1 SV=2	41.5	0	0	1	1	0	0	NF	1400000	NF	1400000	0	1	0
sp|P00403|COX2_HUMAN	MT-CO2	Cytochrome c oxidase subunit 2 OS=Homo sapiens OX=9606 GN=MT-CO2 PE=1 SV=1	25.55	0	0	1	1	0	0	NF	1400000	NF	1400000	0	1	0
sp|O75083|WDR1_HUMAN	WDR1	WD repeat-containing protein 1 OS=Homo sapiens OX=9606 GN=WDR1 PE=1 SV=4	66.15	0	0	4	4	0	0	NF	1300000	NF	1300000	0	1	0
sp|P14324|FPPS_HUMAN	FDPS	Farnesyl pyrophosphate synthase OS=Homo sapiens OX=9606 GN=FDPS PE=1 SV=4	48.24	0	0	3	3	0	0	NF	1300000	NF	1300000	0	1	0
sp|P51991|ROA3_HUMAN	HNRNPA3	Heterogeneous nuclear ribonucleoprotein A3 OS=Homo sapiens OX=9606 GN=HNRNPA3 PE=1 SV=2	39.57	0	0	3	3	0	0	NF	1300000	NF	1300000	0	1	0
sp|Q7L1Q6|5MP2_HUMAN	BZW1	eIF5-mimic protein 2 OS=Homo sapiens OX=9606 GN=BZW1 PE=1 SV=1	48.01	0	0	3	3	0	0	NF	1300000	NF	1300000	0	1	0
sp|P0C0S5|H2AZ_HUMAN	H2AZ1	Histone H2A.Z OS=Homo sapiens OX=9606 GN=H2AZ1 PE=1 SV=2	13.54	1	1	1	1	2	2	1700000	1300000	4800000	1300000	1.30769	1	3.69231
sp|P31150|GDIA_HUMAN	GDI1	Rab GDP dissociation inhibitor alpha OS=Homo sapiens OX=9606 GN=GDI1 PE=1 SV=2	50.55	0	0	2	2	0	0	NF	1300000	NF	1300000	0	1	0
sp|Q9NQC3|RTN4_HUMAN	RTN4	Reticulon-4 OS=Homo sapiens OX=9606 GN=RTN4 PE=1 SV=2	129.85	0	0	2	2	0	0	NF	1300000	NF	1300000	0	1	0
sp|P05198|IF2A_HUMAN	EIF2S1	Eukaryotic translation initiation factor 2 subunit 1 OS=Homo sapiens OX=9606 GN=EIF2S1 PE=1 SV=3	36.09	0	0	2	2	0	0	NF	1300000	NF	1300000	0	1	0
sp|P24534|EF1B_HUMAN	EEF1B2	Elongation factor 1-beta OS=Homo sapiens OX=9606 GN=EEF1B2 PE=1 SV=3	24.75	0	0	1	1	0	0	NF	1300000	NF	1300000	0	1	0
sp|P26583|HMGB2_HUMAN	HMGB2	High mobility group protein B2 OS=Homo sapiens OX=9606 GN=HMGB2 PE=1 SV=2	24.02	0	0	1	1	0	0	NF	1300000	NF	1300000	0	1	0
sp|P16520|GBB3_HUMAN	GNB3	Guanine nucleotide-binding protein G(I)/G(S)/G(T) subunit beta-3 OS=Homo sapiens OX=9606 GN=GNB3 PE=1 SV=1	37.2	0	0	1	1	0	0	NF	1300000	NF	1300000	0	1	0
sp|Q9NZI8|IF2B1_HUMAN	IGF2BP1	Insulin-like growth factor 2 mRNA-binding protein 1 OS=Homo sapiens OX=9606 GN=IGF2BP1 PE=1 SV=2	63.44	0	0	11	12	3	3	NF	11000000	1200000	1200000	0	9.16667	1
sp|Q6UWP8|SBSN_HUMAN	SBSN	Suprabasin OS=Homo sapiens OX=9606 GN=SBSN PE=1 SV=2	60.5	2	3	3	6	4	7	1200000	2600000	3500000	1200000	1	2.16667	2.91667
sp|P62191|PRS4_HUMAN	PSMC1	26S proteasome regulatory subunit 4 OS=Homo sapiens OX=9606 GN=PSMC1 PE=1 SV=1	49.15	0	0	3	3	0	0	NF	1200000	NF	1200000	0	1	0
sp|Q969Q0|RL36L_HUMAN	RPL36AL	60S ribosomal protein L36a-like OS=Homo sapiens OX=9606 GN=RPL36AL PE=1 SV=3	12.46	2	4	2	2	2	3	3200000	1200000	1600000	1200000	2.66667	1	1.33333
sp|P28072|PSB6_HUMAN	PSMB6	Proteasome subunit beta type-6 OS=Homo sapiens OX=9606 GN=PSMB6 PE=1 SV=4	25.34	0	0	2	2	0	0	NF	1200000	NF	1200000	0	1	0
sp|Q9NVI7|ATD3A_HUMAN	ATAD3A	ATPase family AAA domain-containing protein 3A OS=Homo sapiens OX=9606 GN=ATAD3A PE=1 SV=2	71.32	0	0	2	2	0	0	NF	1200000	NF	1200000	0	1	0
sp|O60701|UGDH_HUMAN	UGDH	UDP-glucose 6-dehydrogenase OS=Homo sapiens OX=9606 GN=UGDH PE=1 SV=1	54.99	0	0	2	2	0	0	NF	1200000	NF	1200000	0	1	0
sp|P53007|TXTP_HUMAN	SLC25A1	Tricarboxylate transport protein, mitochondrial OS=Homo sapiens OX=9606 GN=SLC25A1 PE=1 SV=2	33.99	0	0	2	2	0	0	NF	1200000	NF	1200000	0	1	0
sp|P36542|ATPG_HUMAN	ATP5F1C	ATP synthase subunit gamma, mitochondrial OS=Homo sapiens OX=9606 GN=ATP5F1C PE=1 SV=1	32.98	0	0	2	2	0	0	NF	1200000	NF	1200000	0	1	0
sp|P50395|GDIB_HUMAN	GDI2	Rab GDP dissociation inhibitor beta OS=Homo sapiens OX=9606 GN=GDI2 PE=1 SV=2	50.63	0	0	2	2	0	0	NF	1200000	NF	1200000	0	1	0
sp|Q9P035|HACD3_HUMAN	HACD3	Very-long-chain (3R)-3-hydroxyacyl-CoA dehydratase 3 OS=Homo sapiens OX=9606 GN=HACD3 PE=1 SV=2	43.13	0	0	1	2	0	0	NF	1200000	NF	1200000	0	1	0
sp|Q15366|PCBP2_HUMAN	PCBP2	Poly(rC)-binding protein 2 OS=Homo sapiens OX=9606 GN=PCBP2 PE=1 SV=1	38.56	0	0	1	1	0	0	NF	1200000	NF	1200000	0	1	0
sp|Q96FQ6|S10AG_HUMAN	S100A16	Protein S100-A16 OS=Homo sapiens OX=9606 GN=S100A16 PE=1 SV=1	11.79	0	0	1	1	0	0	NF	1200000	NF	1200000	0	1	0
sp|Q9H1R3|MYLK2_HUMAN	MYLK2	Myosin light chain kinase 2, skeletal/cardiac muscle OS=Homo sapiens OX=9606 GN=MYLK2 PE=1 SV=3	64.64	0	0	1	1	0	0	NF	1200000	NF	1200000	0	1	0
sp|P35268|RL22_HUMAN	RPL22	60S ribosomal protein L22 OS=Homo sapiens OX=9606 GN=RPL22 PE=1 SV=2	14.78	1	1	2	2	2	3	1100000	17000000	20000000	1100000	1	15.4545	18.1818
sp|Q6P5R6|RL22L_HUMAN	RPL22L1	60S ribosomal protein L22-like 1 OS=Homo sapiens OX=9606 GN=RPL22L1 PE=1 SV=2	14.6	3	3	3	3	1	1	3900000	5900000	1100000	1100000	3.54545	5.36364	1
sp|P68431|H31_HUMAN	H3C12	Histone H3.1 OS=Homo sapiens OX=9606 GN=H3C12 PE=1 SV=2	15.39	1	1	1	1	1	1	1100000	5700000	5100000	1100000	1	5.18182	4.63636
sp|P83731|RL24_HUMAN	RPL24	60S ribosomal protein L24 OS=Homo sapiens OX=9606 GN=RPL24 PE=1 SV=1	17.77	2	2	3	3	2	2	1100000	4400000	1900000	1100000	1	4	1.72727
sp|P84098|RL19_HUMAN	RPL19	60S ribosomal protein L19 OS=Homo sapiens OX=9606 GN=RPL19 PE=1 SV=1	23.45	2	2	4	4	2	2	1100000	4300000	1700000	1100000	1	3.90909	1.54545
sp|P11387|TOP1_HUMAN	TOP1	DNA topoisomerase 1 OS=Homo sapiens OX=9606 GN=TOP1 PE=1 SV=2	90.67	2	2	6	6	4	4	1100000	4100000	1900000	1100000	1	3.72727	1.72727
sp|Q15517|CDSN_HUMAN	CDSN	Corneodesmosin OS=Homo sapiens OX=9606 GN=CDSN PE=1 SV=3	51.49	2	3	2	5	2	4	1100000	2900000	2900000	1100000	1	2.63636	2.63636
sp|Q96EY4|TMA16_HUMAN	TMA16	Translation machinery-associated protein 16 OS=Homo sapiens OX=9606 GN=TMA16 PE=1 SV=2	23.85	2	3	3	3	3	3	1100000	2000000	3400000	1100000	1	1.81818	3.09091
sp|P14314|GLU2B_HUMAN	PRKCSH	Glucosidase 2 subunit beta OS=Homo sapiens OX=9606 GN=PRKCSH PE=1 SV=2	59.39	0	0	4	4	0	0	NF	1100000	NF	1100000	0	1	0
sp|P34897|GLYM_HUMAN	SHMT2	Serine hydroxymethyltransferase, mitochondrial OS=Homo sapiens OX=9606 GN=SHMT2 PE=1 SV=3	55.96	0	0	3	3	0	0	NF	1100000	NF	1100000	0	1	0
sp|P08243|ASNS_HUMAN	ASNS	Asparagine synthetase [glutamine-hydrolyzing] OS=Homo sapiens OX=9606 GN=ASNS PE=1 SV=4	64.33	0	0	3	3	0	0	NF	1100000	NF	1100000	0	1	0
sp|P61981|1433G_HUMAN	YWHAG	14-3-3 protein gamma OS=Homo sapiens OX=9606 GN=YWHAG PE=1 SV=2	28.28	0	0	2	2	0	0	NF	1100000	NF	1100000	0	1	0
sp|Q9NTK5|OLA1_HUMAN	OLA1	Obg-like ATPase 1 OS=Homo sapiens OX=9606 GN=OLA1 PE=1 SV=2	44.72	0	0	2	2	0	0	NF	1100000	NF	1100000	0	1	0
sp|P12277|KCRB_HUMAN	CKB	Creatine kinase B-type OS=Homo sapiens OX=9606 GN=CKB PE=1 SV=1	42.62	0	0	2	2	0	0	NF	1100000	NF	1100000	0	1	0
sp|O00231|PSD11_HUMAN	PSMD11	26S proteasome non-ATPase regulatory subunit 11 OS=Homo sapiens OX=9606 GN=PSMD11 PE=1 SV=3	47.43	0	0	2	2	0	0	NF	1100000	NF	1100000	0	1	0
sp|Q99873|ANM1_HUMAN	PRMT1	Protein arginine N-methyltransferase 1 OS=Homo sapiens OX=9606 GN=PRMT1 PE=1 SV=3	42.43	0	0	2	2	0	0	NF	1100000	NF	1100000	0	1	0
sp|O14979|HNRDL_HUMAN	HNRNPDL	Heterogeneous nuclear ribonucleoprotein D-like OS=Homo sapiens OX=9606 GN=HNRNPDL PE=1 SV=3	46.41	0	0	1	1	0	0	NF	1100000	NF	1100000	0	1	0
sp|P35998|PRS7_HUMAN	PSMC2	26S proteasome regulatory subunit 7 OS=Homo sapiens OX=9606 GN=PSMC2 PE=1 SV=3	48.6	0	0	3	3	0	0	NF	1000000	NF	1000000	0	1	0
sp|Q9NV06|DCA13_HUMAN	DCAF13	DDB1- and CUL4-associated factor 13 OS=Homo sapiens OX=9606 GN=DCAF13 PE=1 SV=2	51.37	0	0	2	2	1	1	NF	1000000	1500000	1000000	0	1	1.5
sp|P61088|UBE2N_HUMAN	UBE2N	Ubiquitin-conjugating enzyme E2 N OS=Homo sapiens OX=9606 GN=UBE2N PE=1 SV=1	17.13	0	0	2	2	0	0	NF	1000000	NF	1000000	0	1	0
sp|Q8IWX8|CHERP_HUMAN	CHERP	Calcium homeostasis endoplasmic reticulum protein OS=Homo sapiens OX=9606 GN=CHERP PE=1 SV=3	103.64	0	0	2	2	0	0	NF	1000000	NF	1000000	0	1	0
sp|P60660|MYL6_HUMAN	MYL6	Myosin light polypeptide 6 OS=Homo sapiens OX=9606 GN=MYL6 PE=1 SV=2	16.92	0	0	4	4	1	1	NF	4600000	990000	990000	0	4.64646	1
sp|Q9H9Z2|LN28A_HUMAN	LIN28A	Protein lin-28 homolog A OS=Homo sapiens OX=9606 GN=LIN28A PE=1 SV=1	22.73	0	0	3	3	1	1	NF	3600000	990000	990000	0	3.63636	1
sp|Q4FZB7|KMT5B_HUMAN	KMT5B	Histone-lysine N-methyltransferase KMT5B OS=Homo sapiens OX=9606 GN=KMT5B PE=1 SV=5	99.13	0	0	1	1	0	0	NF	990000	NF	990000	0	1	0
sp|P41252|SYIC_HUMAN	IARS1	Isoleucine--tRNA ligase, cytoplasmic OS=Homo sapiens OX=9606 GN=IARS1 PE=1 SV=2	144.41	0	0	3	3	0	0	NF	980000	NF	980000	0	1	0
sp|Q01844|EWS_HUMAN	EWSR1	RNA-binding protein EWS OS=Homo sapiens OX=9606 GN=EWSR1 PE=1 SV=1	68.44	0	0	2	2	0	0	NF	980000	NF	980000	0	1	0
sp|Q9C0H9|SRCN1_HUMAN	SRCIN1	SRC kinase signaling inhibitor 1 OS=Homo sapiens OX=9606 GN=SRCIN1 PE=1 SV=4	127.03	1	1	0	0	1	1	980000	NF	1000000	980000	1	0	1.02041
sp|P37837|TALDO_HUMAN	TALDO1	Transaldolase OS=Homo sapiens OX=9606 GN=TALDO1 PE=1 SV=2	37.52	0	0	2	2	0	0	NF	960000	NF	960000	0	1	0
sp|P22392|NDKB_HUMAN	NME2	Nucleoside diphosphate kinase B OS=Homo sapiens OX=9606 GN=NME2 PE=1 SV=1	17.29	0	0	1	1	0	0	NF	960000	NF	960000	0	1	0
sp|Q6NUK1|SCMC1_HUMAN	SLC25A24	Calcium-binding mitochondrial carrier protein SCaMC-1 OS=Homo sapiens OX=9606 GN=SLC25A24 PE=1 SV=2	53.32	0	0	1	1	0	0	NF	960000	NF	960000	0	1	0
sp|O75533|SF3B1_HUMAN	SF3B1	Splicing factor 3B subunit 1 OS=Homo sapiens OX=9606 GN=SF3B1 PE=1 SV=3	145.74	0	0	7	7	2	2	NF	21000000	950000	950000	0	22.1053	1
sp|O60812|HNRC1_HUMAN	HNRNPCL1	Heterogeneous nuclear ribonucleoprotein C-like 1 OS=Homo sapiens OX=9606 GN=HNRNPCL1 PE=1 SV=1	32.12	0	0	3	4	2	2	NF	6500000	950000	950000	0	6.84211	1
sp|P67812|SC11A_HUMAN	SEC11A	Signal peptidase complex catalytic subunit SEC11A OS=Homo sapiens OX=9606 GN=SEC11A PE=1 SV=1	20.61	0	0	2	2	0	0	NF	950000	NF	950000	0	1	0
sp|Q9NY93|DDX56_HUMAN	DDX56	Probable ATP-dependent RNA helicase DDX56 OS=Homo sapiens OX=9606 GN=DDX56 PE=1 SV=1	61.55	2	2	7	7	3	3	940000	6900000	1700000	940000	1	7.34043	1.80851
sp|Q9NWU5|RM22_HUMAN	MRPL22	39S ribosomal protein L22, mitochondrial OS=Homo sapiens OX=9606 GN=MRPL22 PE=1 SV=1	23.63	0	0	2	2	0	0	NF	940000	NF	940000	0	1	0
sp|P05386|RLA1_HUMAN	RPLP1	60S acidic ribosomal protein P1 OS=Homo sapiens OX=9606 GN=RPLP1 PE=1 SV=1	11.51	0	0	1	1	0	0	NF	940000	NF	940000	0	1	0
sp|P39656|OST48_HUMAN	DDOST	Dolichyl-diphosphooligosaccharide--protein glycosyltransferase 48 kDa subunit OS=Homo sapiens OX=9606 GN=DDOST PE=1 SV=4	50.77	0	0	3	3	0	0	NF	930000	NF	930000	0	1	0
sp|Q6NUK4|REEP3_HUMAN	REEP3	Receptor expression-enhancing protein 3 OS=Homo sapiens OX=9606 GN=REEP3 PE=1 SV=1	29.25	0	0	1	1	0	0	NF	930000	NF	930000	0	1	0
sp|P49411|EFTU_HUMAN	TUFM	Elongation factor Tu, mitochondrial OS=Homo sapiens OX=9606 GN=TUFM PE=1 SV=3	49.84	1	1	3	4	1	1	920000	2400000	2200000	920000	1	2.6087	2.3913
sp|P04080|CYTB_HUMAN	CSTB	Cystatin-B OS=Homo sapiens OX=9606 GN=CSTB PE=1 SV=2	11.13	0	0	2	2	0	0	NF	920000	NF	920000	0	1	0
sp|Q9NR31|SAR1A_HUMAN	SAR1A	GTP-binding protein SAR1a OS=Homo sapiens OX=9606 GN=SAR1A PE=1 SV=1	22.35	0	0	2	2	0	0	NF	920000	NF	920000	0	1	0
sp|P62308|RUXG_HUMAN	SNRPG	Small nuclear ribonucleoprotein G OS=Homo sapiens OX=9606 GN=SNRPG PE=1 SV=1	8.49	0	0	2	2	0	0	NF	920000	NF	920000	0	1	0
sp|P55786|PSA_HUMAN	NPEPPS	Puromycin-sensitive aminopeptidase OS=Homo sapiens OX=9606 GN=NPEPPS PE=1 SV=2	103.21	0	0	3	3	0	0	NF	910000	NF	910000	0	1	0
sp|Q15459|SF3A1_HUMAN	SF3A1	Splicing factor 3A subunit 1 OS=Homo sapiens OX=9606 GN=SF3A1 PE=1 SV=1	88.83	0	0	2	2	0	0	NF	890000	NF	890000	0	1	0
sp|Q96DA0|ZG16B_HUMAN	ZG16B	Zymogen granule protein 16 homolog B OS=Homo sapiens OX=9606 GN=ZG16B PE=1 SV=3	22.72	0	0	1	1	0	0	NF	880000	NF	880000	0	1	0
sp|P0DMV8|HS71A_HUMAN	HSPA1A	Heat shock 70 kDa protein 1A OS=Homo sapiens OX=9606 GN=HSPA1A PE=1 SV=1	70.01	2	2	16	17	12	15	870000	20000000	12000000	870000	1	22.9885	13.7931
sp|Q92598|HS105_HUMAN	HSPH1	Heat shock protein 105 kDa OS=Homo sapiens OX=9606 GN=HSPH1 PE=1 SV=1	96.8	0	0	2	2	0	0	NF	870000	NF	870000	0	1	0
sp|P05121|PAI1_HUMAN	SERPINE1	Plasminogen activator inhibitor 1 OS=Homo sapiens OX=9606 GN=SERPINE1 PE=1 SV=1	45.03	0	0	1	1	0	0	NF	860000	NF	860000	0	1	0
sp|P06753|TPM3_HUMAN	TPM3	Tropomyosin alpha-3 chain OS=Homo sapiens OX=9606 GN=TPM3 PE=1 SV=2	32.93	0	0	2	3	1	2	NF	2500000	850000	850000	0	2.94118	1
sp|P01876|IGHA1_HUMAN	IGHA1	Immunoglobulin heavy constant alpha 1 OS=Homo sapiens OX=9606 GN=IGHA1 PE=1 SV=2	37.63	3	3	2	2	0	0	1300000	850000	NF	850000	1.52941	1	0
sp|Q99460|PSMD1_HUMAN	PSMD1	26S proteasome non-ATPase regulatory subunit 1 OS=Homo sapiens OX=9606 GN=PSMD1 PE=1 SV=2	105.77	0	0	2	2	0	0	NF	850000	NF	850000	0	1	0
sp|P47755|CAZA2_HUMAN	CAPZA2	F-actin-capping protein subunit alpha-2 OS=Homo sapiens OX=9606 GN=CAPZA2 PE=1 SV=3	32.93	0	0	1	1	0	0	NF	850000	NF	850000	0	1	0
sp|Q03135|CAV1_HUMAN	CAV1	Caveolin-1 OS=Homo sapiens OX=9606 GN=CAV1 PE=1 SV=4	20.46	0	0	1	1	0	0	NF	850000	NF	850000	0	1	0
sp|Q01105|SET_HUMAN	SET	Protein SET OS=Homo sapiens OX=9606 GN=SET PE=1 SV=3	33.47	0	0	1	1	0	0	NF	840000	NF	840000	0	1	0
sp|P30040|ERP29_HUMAN	ERP29	Endoplasmic reticulum resident protein 29 OS=Homo sapiens OX=9606 GN=ERP29 PE=1 SV=4	28.98	0	0	1	1	0	0	NF	840000	NF	840000	0	1	0
sp|Q14117|DPYS_HUMAN	DPYS	Dihydropyrimidinase OS=Homo sapiens OX=9606 GN=DPYS PE=1 SV=1	56.59	0	0	1	1	0	0	NF	840000	NF	840000	0	1	0
sp|P25787|PSA2_HUMAN	PSMA2	Proteasome subunit alpha type-2 OS=Homo sapiens OX=9606 GN=PSMA2 PE=1 SV=2	25.88	0	0	2	2	0	0	NF	830000	NF	830000	0	1	0
sp|P40925|MDHC_HUMAN	MDH1	Malate dehydrogenase, cytoplasmic OS=Homo sapiens OX=9606 GN=MDH1 PE=1 SV=4	36.4	0	0	1	1	0	0	NF	830000	NF	830000	0	1	0
sp|P14649|MYL6B_HUMAN	MYL6B	Myosin light chain 6B OS=Homo sapiens OX=9606 GN=MYL6B PE=1 SV=1	22.75	0	0	0	0	1	1	NF	NF	830000	830000	0	0	1
sp|P14678|RSMB_HUMAN	SNRPB	Small nuclear ribonucleoprotein-associated proteins B and B' OS=Homo sapiens OX=9606 GN=SNRPB PE=1 SV=2	24.59	1	1	2	2	1	1	820000	3300000	1500000	820000	1	4.02439	1.82927
sp|Q96P70|IPO9_HUMAN	IPO9	Importin-9 OS=Homo sapiens OX=9606 GN=IPO9 PE=1 SV=3	115.89	0	0	2	2	0	0	NF	820000	NF	820000	0	1	0
sp|P05455|LA_HUMAN	SSB	Lupus La protein OS=Homo sapiens OX=9606 GN=SSB PE=1 SV=2	46.81	0	0	2	2	0	0	NF	810000	NF	810000	0	1	0
sp|P09661|RU2A_HUMAN	SNRPA1	U2 small nuclear ribonucleoprotein A' OS=Homo sapiens OX=9606 GN=SNRPA1 PE=1 SV=2	28.4	0	0	2	2	0	0	NF	810000	NF	810000	0	1	0
sp|Q99497|PARK7_HUMAN	PARK7	Parkinson disease protein 7 OS=Homo sapiens OX=9606 GN=PARK7 PE=1 SV=2	19.88	0	0	1	1	0	0	NF	810000	NF	810000	0	1	0
sp|P49006|MRP_HUMAN	MARCKSL1	MARCKS-related protein OS=Homo sapiens OX=9606 GN=MARCKSL1 PE=1 SV=2	19.52	0	0	2	2	0	0	NF	800000	NF	800000	0	1	0
sp|Q8IV08|PLD3_HUMAN	PLD3	5'-3' exonuclease PLD3 OS=Homo sapiens OX=9606 GN=PLD3 PE=1 SV=1	54.67	0	0	2	2	0	0	NF	790000	NF	790000	0	1	0
sp|Q01518|CAP1_HUMAN	CAP1	Adenylyl cyclase-associated protein 1 OS=Homo sapiens OX=9606 GN=CAP1 PE=1 SV=5	51.87	0	0	1	1	0	0	NF	790000	NF	790000	0	1	0
sp|P30050|RL12_HUMAN	RPL12	60S ribosomal protein L12 OS=Homo sapiens OX=9606 GN=RPL12 PE=1 SV=1	17.81	0	0	2	2	1	1	NF	2900000	780000	780000	0	3.71795	1
sp|Q9Y421|FA32A_HUMAN	FAM32A	Protein FAM32A OS=Homo sapiens OX=9606 GN=FAM32A PE=1 SV=2	13.17	2	2	2	2	1	1	800000	1400000	780000	780000	1.02564	1.79487	1
sp|Q14195|DPYL3_HUMAN	DPYSL3	Dihydropyrimidinase-related protein 3 OS=Homo sapiens OX=9606 GN=DPYSL3 PE=1 SV=1	61.92	0	0	2	2	0	0	NF	780000	NF	780000	0	1	0
sp|P53999|TCP4_HUMAN	SUB1	Activated RNA polymerase II transcriptional coactivator p15 OS=Homo sapiens OX=9606 GN=SUB1 PE=1 SV=3	14.39	0	0	1	1	0	0	NF	780000	NF	780000	0	1	0
sp|P12235|ADT1_HUMAN	SLC25A4	ADP/ATP translocase 1 OS=Homo sapiens OX=9606 GN=SLC25A4 PE=1 SV=4	33.04	0	0	1	1	0	0	NF	780000	NF	780000	0	1	0
IGHG3_MOUSE		Ig gamma-3 chain C region OS=Mus musculus PE=1 SV=2	43.9	3	3	4	4	5	7	770000	2900000	5200000	770000	1	3.76623	6.75325
sp|Q13724|MOGS_HUMAN	MOGS	Mannosyl-oligosaccharide glucosidase OS=Homo sapiens OX=9606 GN=MOGS PE=1 SV=5	91.86	3	3	2	2	2	2	880000	790000	760000	760000	1.15789	1.03947	1
sp|Q9UBC9|SPRR3_HUMAN	SPRR3	Small proline-rich protein 3 OS=Homo sapiens OX=9606 GN=SPRR3 PE=1 SV=2	18.14	0	0	1	1	0	0	NF	760000	NF	760000	0	1	0
sp|Q04837|SSBP_HUMAN	SSBP1	Single-stranded DNA-binding protein, mitochondrial OS=Homo sapiens OX=9606 GN=SSBP1 PE=1 SV=1	17.25	0	0	1	1	0	0	NF	760000	NF	760000	0	1	0
sp|Q6ZV73|FGD6_HUMAN	FGD6	FYVE, RhoGEF and PH domain-containing protein 6 OS=Homo sapiens OX=9606 GN=FGD6 PE=1 SV=2	160.71	1	1	0	0	0	0	760000	NF	NF	760000	1	0	0
sp|P62857|RS28_HUMAN	RPS28	40S ribosomal protein S28 OS=Homo sapiens OX=9606 GN=RPS28 PE=1 SV=1	7.84	2	2	2	2	1	1	2700000	5000000	750000	750000	3.6	6.66667	1
sp|Q9BRX9|WDR83_HUMAN	WDR83	WD repeat domain-containing protein 83 OS=Homo sapiens OX=9606 GN=WDR83 PE=1 SV=1	34.32	0	0	0	0	1	1	NF	NF	750000	750000	0	0	1
sp|P06899|H2B1J_HUMAN	H2BC11	Histone H2B type 1-J OS=Homo sapiens OX=9606 GN=H2BC11 PE=1 SV=3	13.9	0	0	0	0	1	1	NF	NF	750000	750000	0	0	1
sp|Q96JP5|ZFP91_HUMAN	ZFP91	E3 ubiquitin-protein ligase ZFP91 OS=Homo sapiens OX=9606 GN=ZFP91 PE=1 SV=1	63.41	0	0	2	2	1	2	NF	740000	910000	740000	0	1	1.22973
sp|P11047|LAMC1_HUMAN	LAMC1	Laminin subunit gamma-1 OS=Homo sapiens OX=9606 GN=LAMC1 PE=1 SV=3	177.49	0	0	2	2	0	0	NF	740000	NF	740000	0	1	0
sp|A6NHL2|TBAL3_HUMAN	TUBAL3	Tubulin alpha chain-like 3 OS=Homo sapiens OX=9606 GN=TUBAL3 PE=1 SV=2	49.88	2	2	3	6	2	4	730000	9800000	2100000	730000	1	13.4247	2.87671
sp|O00303|EIF3F_HUMAN	EIF3F	Eukaryotic translation initiation factor 3 subunit F OS=Homo sapiens OX=9606 GN=EIF3F PE=1 SV=1	37.54	0	0	2	2	0	0	NF	730000	NF	730000	0	1	0
sp|Q16881|TRXR1_HUMAN	TXNRD1	Thioredoxin reductase 1, cytoplasmic OS=Homo sapiens OX=9606 GN=TXNRD1 PE=1 SV=3	70.86	0	0	2	2	0	0	NF	730000	NF	730000	0	1	0
sp|A8MTJ3|GNAT3_HUMAN	GNAT3	Guanine nucleotide-binding protein G(t) subunit alpha-3 OS=Homo sapiens OX=9606 GN=GNAT3 PE=2 SV=2	40.33	0	0	1	1	0	0	NF	730000	NF	730000	0	1	0
sp|Q9H3K2|GHITM_HUMAN	GHITM	Growth hormone-inducible transmembrane protein OS=Homo sapiens OX=9606 GN=GHITM PE=1 SV=2	37.18	0	0	2	2	0	0	NF	720000	NF	720000	0	1	0
sp|Q99536|VAT1_HUMAN	VAT1	Synaptic vesicle membrane protein VAT-1 homolog OS=Homo sapiens OX=9606 GN=VAT1 PE=1 SV=2	41.89	0	0	2	2	0	0	NF	720000	NF	720000	0	1	0
sp|Q9NX63|MIC19_HUMAN	CHCHD3	MICOS complex subunit MIC19 OS=Homo sapiens OX=9606 GN=CHCHD3 PE=1 SV=1	26.14	0	0	1	1	0	0	NF	720000	NF	720000	0	1	0
sp|Q7Z6L1|TCPR1_HUMAN	TECPR1	Tectonin beta-propeller repeat-containing protein 1 OS=Homo sapiens OX=9606 GN=TECPR1 PE=1 SV=1	129.61	0	0	0	0	1	1	NF	NF	720000	720000	0	0	1
sp|P68371|TBB4B_HUMAN	TUBB4B	Tubulin beta-4B chain OS=Homo sapiens OX=9606 GN=TUBB4B PE=1 SV=1	49.8	0	0	2	3	1	1	NF	3700000	710000	710000	0	5.21127	1
sp|Q9NVP1|DDX18_HUMAN	DDX18	ATP-dependent RNA helicase DDX18 OS=Homo sapiens OX=9606 GN=DDX18 PE=1 SV=2	75.36	0	0	5	5	2	2	NF	2300000	710000	710000	0	3.23944	1
sp|P62979|RS27A_HUMAN	RPS27A	Ubiquitin-40S ribosomal protein S27a OS=Homo sapiens OX=9606 GN=RPS27A PE=1 SV=2	17.95	1	1	1	1	1	1	800000	1300000	710000	710000	1.12676	1.83099	1
tr|F2Z2A5|F2Z2A5_HUMAN	TOP3B	DNA topoisomerase OS=Homo sapiens OX=9606 GN=TOP3B PE=1 SV=1	14.35	0	0	1	2	1	1	NF	1000000	710000	710000	0	1.40845	1
sp|P53618|COPB_HUMAN	COPB1	Coatomer subunit beta OS=Homo sapiens OX=9606 GN=COPB1 PE=1 SV=3	107.07	0	0	1	1	0	0	NF	710000	NF	710000	0	1	0
sp|P02792|FRIL_HUMAN	FTL	Ferritin light chain OS=Homo sapiens OX=9606 GN=FTL PE=1 SV=2	20.01	0	0	1	1	0	0	NF	710000	NF	710000	0	1	0
sp|Q13907|IDI1_HUMAN	IDI1	Isopentenyl-diphosphate Delta-isomerase 1 OS=Homo sapiens OX=9606 GN=IDI1 PE=1 SV=2	26.3	0	0	1	1	0	0	NF	710000	NF	710000	0	1	0
sp|Q7L5D6|GET4_HUMAN	GET4	Golgi to ER traffic protein 4 homolog OS=Homo sapiens OX=9606 GN=GET4 PE=1 SV=1	36.48	0	0	1	1	1	1	NF	690000	720000	690000	0	1	1.04348
sp|P05556|ITB1_HUMAN	ITGB1	Integrin beta-1 OS=Homo sapiens OX=9606 GN=ITGB1 PE=1 SV=2	88.36	0	0	2	2	0	0	NF	680000	NF	680000	0	1	0
sp|O94973|AP2A2_HUMAN	AP2A2	AP-2 complex subunit alpha-2 OS=Homo sapiens OX=9606 GN=AP2A2 PE=1 SV=2	103.89	0	0	1	1	0	0	NF	670000	NF	670000	0	1	0
sp|P11279|LAMP1_HUMAN	LAMP1	Lysosome-associated membrane glycoprotein 1 OS=Homo sapiens OX=9606 GN=LAMP1 PE=1 SV=3	44.85	0	0	1	1	0	0	NF	670000	NF	670000	0	1	0
sp|P04843|RPN1_HUMAN	RPN1	Dolichyl-diphosphooligosaccharide--protein glycosyltransferase subunit 1 OS=Homo sapiens OX=9606 GN=RPN1 PE=1 SV=1	68.53	3	3	14	15	6	6	660000	9200000	2700000	660000	1	13.9394	4.09091
sp|P06576|ATPB_HUMAN	ATP5F1B	ATP synthase subunit beta, mitochondrial OS=Homo sapiens OX=9606 GN=ATP5F1B PE=1 SV=3	56.52	1	1	12	12	1	2	660000	5900000	8900000	660000	1	8.93939	13.4848
sp|Q9Y6A4|CFA20_HUMAN	CFAP20	Cilia- and flagella-associated protein 20 OS=Homo sapiens OX=9606 GN=CFAP20 PE=1 SV=1	22.76	2	2	2	2	1	1	1100000	2500000	660000	660000	1.66667	3.78788	1
sp|Q56VL3|OCAD2_HUMAN	OCIAD2	OCIA domain-containing protein 2 OS=Homo sapiens OX=9606 GN=OCIAD2 PE=1 SV=1	16.94	0	0	2	2	0	0	NF	660000	NF	660000	0	1	0
sp|P48444|COPD_HUMAN	ARCN1	Coatomer subunit delta OS=Homo sapiens OX=9606 GN=ARCN1 PE=1 SV=1	57.17	0	0	2	2	0	0	NF	660000	NF	660000	0	1	0
sp|P04792|HSPB1_HUMAN	HSPB1	Heat shock protein beta-1 OS=Homo sapiens OX=9606 GN=HSPB1 PE=1 SV=2	22.77	0	0	2	2	0	0	NF	660000	NF	660000	0	1	0
sp|P24666|PPAC_HUMAN	ACP1	Low molecular weight phosphotyrosine protein phosphatase OS=Homo sapiens OX=9606 GN=ACP1 PE=1 SV=3	18.03	0	0	2	2	0	0	NF	660000	NF	660000	0	1	0
sp|O95716|RAB3D_HUMAN	RAB3D	Ras-related protein Rab-3D OS=Homo sapiens OX=9606 GN=RAB3D PE=1 SV=1	24.25	0	0	1	1	0	0	NF	660000	NF	660000	0	1	0
sp|P27695|APEX1_HUMAN	APEX1	DNA-(apurinic or apyrimidinic site) endonuclease OS=Homo sapiens OX=9606 GN=APEX1 PE=1 SV=2	35.53	0	0	1	1	0	0	NF	660000	NF	660000	0	1	0
sp|P61803|DAD1_HUMAN	DAD1	Dolichyl-diphosphooligosaccharide--protein glycosyltransferase subunit DAD1 OS=Homo sapiens OX=9606 GN=DAD1 PE=1 SV=3	12.49	0	0	1	1	0	0	NF	660000	NF	660000	0	1	0
sp|P22061|PIMT_HUMAN	PCMT1	Protein-L-isoaspartate(D-aspartate) O-methyltransferase OS=Homo sapiens OX=9606 GN=PCMT1 PE=1 SV=4	24.62	0	0	1	1	0	0	NF	660000	NF	660000	0	1	0
sp|P25789|PSA4_HUMAN	PSMA4	Proteasome subunit alpha type-4 OS=Homo sapiens OX=9606 GN=PSMA4 PE=1 SV=1	29.47	1	1	2	2	1	1	2700000	1500000	650000	650000	4.15385	2.30769	1
sp|Q9NPH2|INO1_HUMAN	ISYNA1	Inositol-3-phosphate synthase 1 OS=Homo sapiens OX=9606 GN=ISYNA1 PE=1 SV=1	61.03	0	0	2	2	0	0	NF	650000	NF	650000	0	1	0
sp|Q9BTV4|TMM43_HUMAN	TMEM43	Transmembrane protein 43 OS=Homo sapiens OX=9606 GN=TMEM43 PE=1 SV=1	44.85	0	0	1	1	0	0	NF	650000	NF	650000	0	1	0
sp|P39023|RL3_HUMAN	RPL3	60S ribosomal protein L3 OS=Homo sapiens OX=9606 GN=RPL3 PE=1 SV=2	46.08	1	1	5	5	0	0	640000	7600000	NF	640000	1	11.875	0
sp|Q5T750|XP32_HUMAN	XP32	Skin-specific protein 32 OS=Homo sapiens OX=9606 GN=XP32 PE=1 SV=1	26.22	1	1	1	1	1	1	640000	780000	1900000	640000	1	1.21875	2.96875
sp|P38159|RBMX_HUMAN	RBMX	RNA-binding motif protein, X chromosome OS=Homo sapiens OX=9606 GN=RBMX PE=1 SV=3	42.31	0	0	2	2	0	0	NF	630000	NF	630000	0	1	0
sp|O14980|XPO1_HUMAN	XPO1	Exportin-1 OS=Homo sapiens OX=9606 GN=XPO1 PE=1 SV=1	123.31	0	0	2	2	0	0	NF	630000	NF	630000	0	1	0
tr|D6R9P3|D6R9P3_HUMAN	HNRNPAB	Heterogeneous nuclear ribonucleoprotein A/B OS=Homo sapiens OX=9606 GN=HNRNPAB PE=1 SV=1	30.28	0	0	1	1	0	0	NF	630000	NF	630000	0	1	0
sp|Q13642|FHL1_HUMAN	FHL1	Four and a half LIM domains protein 1 OS=Homo sapiens OX=9606 GN=FHL1 PE=1 SV=4	36.24	0	0	1	1	0	0	NF	630000	NF	630000	0	1	0
sp|P46777|RL5_HUMAN	RPL5	60S ribosomal protein L5 OS=Homo sapiens OX=9606 GN=RPL5 PE=1 SV=3	34.34	2	2	4	4	1	1	620000	4300000	930000	620000	1	6.93548	1.5
sp|O43390|HNRPR_HUMAN	HNRNPR	Heterogeneous nuclear ribonucleoprotein R OS=Homo sapiens OX=9606 GN=HNRNPR PE=1 SV=1	70.9	0	0	2	2	0	0	NF	620000	NF	620000	0	1	0
sp|P28074|PSB5_HUMAN	PSMB5	Proteasome subunit beta type-5 OS=Homo sapiens OX=9606 GN=PSMB5 PE=1 SV=3	28.46	0	0	2	2	0	0	NF	610000	NF	610000	0	1	0
sp|Q13310|PABP4_HUMAN	PABPC4	Polyadenylate-binding protein 4 OS=Homo sapiens OX=9606 GN=PABPC4 PE=1 SV=1	70.74	0	0	2	2	0	0	NF	610000	NF	610000	0	1	0
sp|Q8WZ75|ROBO4_HUMAN	ROBO4	Roundabout homolog 4 OS=Homo sapiens OX=9606 GN=ROBO4 PE=1 SV=1	107.39	0	0	1	1	0	0	NF	610000	NF	610000	0	1	0
sp|Q01650|LAT1_HUMAN	SLC7A5	Large neutral amino acids transporter small subunit 1 OS=Homo sapiens OX=9606 GN=SLC7A5 PE=1 SV=2	54.97	0	0	1	1	0	0	NF	610000	NF	610000	0	1	0
sp|Q6P2Q9|PRP8_HUMAN	PRPF8	Pre-mRNA-processing-splicing factor 8 OS=Homo sapiens OX=9606 GN=PRPF8 PE=1 SV=2	273.43	0	0	2	2	0	0	NF	600000	NF	600000	0	1	0
sp|Q9Y262|EIF3L_HUMAN	EIF3L	Eukaryotic translation initiation factor 3 subunit L OS=Homo sapiens OX=9606 GN=EIF3L PE=1 SV=1	66.68	0	0	2	2	0	0	NF	600000	NF	600000	0	1	0
sp|P17812|PYRG1_HUMAN	CTPS1	CTP synthase 1 OS=Homo sapiens OX=9606 GN=CTPS1 PE=1 SV=2	66.65	0	0	1	1	0	0	NF	600000	NF	600000	0	1	0
sp|Q16891|MIC60_HUMAN	IMMT	MICOS complex subunit MIC60 OS=Homo sapiens OX=9606 GN=IMMT PE=1 SV=1	83.63	0	0	3	3	0	0	NF	590000	NF	590000	0	1	0
sp|Q99613|EIF3C_HUMAN	EIF3C	Eukaryotic translation initiation factor 3 subunit C OS=Homo sapiens OX=9606 GN=EIF3C PE=1 SV=1	105.28	0	0	2	2	0	0	NF	590000	NF	590000	0	1	0
sp|P00505|AATM_HUMAN	GOT2	Aspartate aminotransferase, mitochondrial OS=Homo sapiens OX=9606 GN=GOT2 PE=1 SV=3	47.49	0	0	1	1	0	0	NF	580000	NF	580000	0	1	0
sp|P52292|IMA1_HUMAN	KPNA2	Importin subunit alpha-1 OS=Homo sapiens OX=9606 GN=KPNA2 PE=1 SV=1	57.83	0	0	1	1	0	0	NF	580000	NF	580000	0	1	0
sp|P56556|NDUA6_HUMAN	NDUFA6	NADH dehydrogenase [ubiquinone] 1 alpha subcomplex subunit 6 OS=Homo sapiens OX=9606 GN=NDUFA6 PE=1 SV=4	15.13	0	0	1	1	0	0	NF	580000	NF	580000	0	1	0
sp|O43822|CF410_HUMAN	CFAP410	Cilia- and flagella-associated protein 410 OS=Homo sapiens OX=9606 GN=CFAP410 PE=1 SV=1	28.32	0	0	1	1	0	0	NF	580000	NF	580000	0	1	0
sp|P01857|IGHG1_HUMAN	IGHG1	Immunoglobulin heavy constant gamma 1 OS=Homo sapiens OX=9606 GN=IGHG1 PE=1 SV=1	36.08	1	1	1	2	1	2	570000	870000	760000	570000	1	1.52632	1.33333
sp|Q14204|DYHC1_HUMAN	DYNC1H1	Cytoplasmic dynein 1 heavy chain 1 OS=Homo sapiens OX=9606 GN=DYNC1H1 PE=1 SV=5	532.07	0	0	3	3	0	0	NF	570000	NF	570000	0	1	0
sp|Q15392|DHC24_HUMAN	DHCR24	Delta(24)-sterol reductase OS=Homo sapiens OX=9606 GN=DHCR24 PE=1 SV=2	60.06	0	0	2	2	0	0	NF	560000	NF	560000	0	1	0
sp|P56134|ATPK_HUMAN	ATP5MF	ATP synthase subunit f, mitochondrial OS=Homo sapiens OX=9606 GN=ATP5MF PE=1 SV=3	10.91	0	0	1	1	0	0	NF	560000	NF	560000	0	1	0
sp|Q16610|ECM1_HUMAN	ECM1	Extracellular matrix protein 1 OS=Homo sapiens OX=9606 GN=ECM1 PE=1 SV=2	60.64	2	2	0	0	1	1	920000	NF	560000	560000	1.64286	0	1
sp|P25815|S100P_HUMAN	S100P	Protein S100-P OS=Homo sapiens OX=9606 GN=S100P PE=1 SV=2	10.39	0	0	0	0	1	2	NF	NF	560000	560000	0	0	1
sp|O95425|SVIL_HUMAN	SVIL	Supervillin OS=Homo sapiens OX=9606 GN=SVIL PE=1 SV=2	247.59	0	0	0	0	1	1	NF	NF	560000	560000	0	0	1
tr|F8WDS5|F8WDS5_HUMAN	POLR3H	DNA-directed RNA polymerase III subunit RPC8 OS=Homo sapiens OX=9606 GN=POLR3H PE=1 SV=1	18.07	0	0	0	0	1	1	NF	NF	560000	560000	0	0	1
sp|Q6ZT89|S2548_HUMAN	SLC25A48	Solute carrier family 25 member 48 OS=Homo sapiens OX=9606 GN=SLC25A48 PE=1 SV=2	33.42	1	1	0	0	0	0	560000	NF	NF	560000	1	0	0
sp|P82930|RT34_HUMAN	MRPS34	28S ribosomal protein S34, mitochondrial OS=Homo sapiens OX=9606 GN=MRPS34 PE=1 SV=2	25.63	0	0	0	0	1	1	NF	NF	560000	560000	0	0	1
sp|Q92688|AN32B_HUMAN	ANP32B	Acidic leucine-rich nuclear phosphoprotein 32 family member B OS=Homo sapiens OX=9606 GN=ANP32B PE=1 SV=1	28.77	0	0	1	1	0	0	NF	550000	NF	550000	0	1	0
sp|P00738|HPT_HUMAN	HP	Haptoglobin OS=Homo sapiens OX=9606 GN=HP PE=1 SV=1	45.18	1	1	0	0	0	0	550000	NF	NF	550000	1	0	0
sp|P49720|PSB3_HUMAN	PSMB3	Proteasome subunit beta type-3 OS=Homo sapiens OX=9606 GN=PSMB3 PE=1 SV=2	22.93	0	0	1	1	0	0	NF	540000	NF	540000	0	1	0
sp|P20042|IF2B_HUMAN	EIF2S2	Eukaryotic translation initiation factor 2 subunit 2 OS=Homo sapiens OX=9606 GN=EIF2S2 PE=1 SV=2	38.36	0	0	1	1	0	0	NF	540000	NF	540000	0	1	0
sp|P52815|RM12_HUMAN	MRPL12	39S ribosomal protein L12, mitochondrial OS=Homo sapiens OX=9606 GN=MRPL12 PE=1 SV=2	21.33	0	0	1	1	0	0	NF	540000	NF	540000	0	1	0
sp|P26368|U2AF2_HUMAN	U2AF2	Splicing factor U2AF 65 kDa subunit OS=Homo sapiens OX=9606 GN=U2AF2 PE=1 SV=4	53.47	0	0	1	1	0	0	NF	540000	NF	540000	0	1	0
sp|P15170|ERF3A_HUMAN	GSPT1	Eukaryotic peptide chain release factor GTP-binding subunit ERF3A OS=Homo sapiens OX=9606 GN=GSPT1 PE=1 SV=1	55.72	0	0	2	2	0	0	NF	530000	NF	530000	0	1	0
sp|P69905|HBA_HUMAN	HBA2	Hemoglobin subunit alpha OS=Homo sapiens OX=9606 GN=HBA2 PE=1 SV=2	15.25	0	0	1	1	1	1	NF	530000	590000	530000	0	1	1.11321
sp|P62333|PRS10_HUMAN	PSMC6	26S proteasome regulatory subunit 10B OS=Homo sapiens OX=9606 GN=PSMC6 PE=1 SV=1	44.15	0	0	1	1	0	0	NF	530000	NF	530000	0	1	0
sp|Q96G21|IMP4_HUMAN	IMP4	U3 small nucleolar ribonucleoprotein protein IMP4 OS=Homo sapiens OX=9606 GN=IMP4 PE=1 SV=1	33.74	0	0	0	0	1	1	NF	NF	530000	530000	0	0	1
sp|Q9NUL7|DDX28_HUMAN	DDX28	Probable ATP-dependent RNA helicase DDX28 OS=Homo sapiens OX=9606 GN=DDX28 PE=1 SV=2	59.54	2	2	7	7	2	2	520000	1900000	720000	520000	1	3.65385	1.38462
sp|P12236|ADT3_HUMAN	SLC25A6	ADP/ATP translocase 3 OS=Homo sapiens OX=9606 GN=SLC25A6 PE=1 SV=4	32.85	1	1	1	1	1	1	520000	1900000	860000	520000	1	3.65385	1.65385
sp|Q16181|SEPT7_HUMAN	SEPTIN7	Septin-7 OS=Homo sapiens OX=9606 GN=SEPTIN7 PE=1 SV=2	50.65	0	0	3	3	0	0	NF	520000	NF	520000	0	1	0
sp|Q14202|ZMYM3_HUMAN	ZMYM3	Zinc finger MYM-type protein 3 OS=Homo sapiens OX=9606 GN=ZMYM3 PE=1 SV=2	152.28	0	0	1	1	1	2	NF	520000	2000000	520000	0	1	3.84615
sp|Q8TAT2|FGFP3_HUMAN	FGFBP3	Fibroblast growth factor-binding protein 3 OS=Homo sapiens OX=9606 GN=FGFBP3 PE=1 SV=1	27.57	0	0	1	1	1	1	NF	520000	700000	520000	0	1	1.34615
sp|P13796|PLSL_HUMAN	LCP1	Plastin-2 OS=Homo sapiens OX=9606 GN=LCP1 PE=1 SV=6	70.24	0	0	1	1	0	0	NF	520000	NF	520000	0	1	0
sp|P18077|RL35A_HUMAN	RPL35A	60S ribosomal protein L35a OS=Homo sapiens OX=9606 GN=RPL35A PE=1 SV=2	12.53	1	1	2	2	3	3	510000	1500000	2600000	510000	1	2.94118	5.09804
sp|Q9UBX7|KLK11_HUMAN	KLK11	Kallikrein-11 OS=Homo sapiens OX=9606 GN=KLK11 PE=1 SV=2	31.04	1	1	1	1	1	2	510000	620000	1500000	510000	1	1.21569	2.94118
sp|P61158|ARP3_HUMAN	ACTR3	Actin-related protein 3 OS=Homo sapiens OX=9606 GN=ACTR3 PE=1 SV=3	47.34	0	0	1	1	0	0	NF	510000	NF	510000	0	1	0
sp|P68036|UB2L3_HUMAN	UBE2L3	Ubiquitin-conjugating enzyme E2 L3 OS=Homo sapiens OX=9606 GN=UBE2L3 PE=1 SV=1	17.85	0	0	1	1	0	0	NF	510000	NF	510000	0	1	0
sp|Q5TEC6|H37_HUMAN	H3-7	Histone H3-7 OS=Homo sapiens OX=9606 GN=H3-7 PE=1 SV=1	15.42	0	0	1	1	0	0	NF	510000	NF	510000	0	1	0
sp|P02679|FIBG_HUMAN	FGG	Fibrinogen gamma chain OS=Homo sapiens OX=9606 GN=FGG PE=1 SV=3	51.48	0	0	1	1	0	0	NF	510000	NF	510000	0	1	0
sp|P17900|SAP3_HUMAN	GM2A	Ganglioside GM2 activator OS=Homo sapiens OX=9606 GN=GM2A PE=1 SV=4	20.82	0	0	0	0	1	1	NF	NF	510000	510000	0	0	1
sp|P01768|HV330_HUMAN	IGHV3-30	Immunoglobulin heavy variable 3-30 OS=Homo sapiens OX=9606 GN=IGHV3-30 PE=1 SV=2	12.94	1	1	1	1	0	0	500000	610000	NF	500000	1	1.22	0
sp|P29692|EF1D_HUMAN	EEF1D	Elongation factor 1-delta OS=Homo sapiens OX=9606 GN=EEF1D PE=1 SV=5	31.1	0	0	1	1	0	0	NF	500000	NF	500000	0	1	0
sp|Q8IZA0|K319L_HUMAN	KIAA0319L	Dyslexia-associated protein KIAA0319-like protein OS=Homo sapiens OX=9606 GN=KIAA0319L PE=1 SV=2	115.59	1	2	1	3	1	2	800000	960000	490000	490000	1.63265	1.95918	1
sp|P29279|CCN2_HUMAN	CCN2	CCN family member 2 OS=Homo sapiens OX=9606 GN=CCN2 PE=1 SV=2	38.06	1	1	1	1	2	2	990000	490000	1500000	490000	2.02041	1	3.06122
sp|O43776|SYNC_HUMAN	NARS1	Asparagine--tRNA ligase, cytoplasmic OS=Homo sapiens OX=9606 GN=NARS1 PE=1 SV=1	62.9	0	0	2	2	0	0	NF	490000	NF	490000	0	1	0
sp|P49327|FAS_HUMAN	FASN	Fatty acid synthase OS=Homo sapiens OX=9606 GN=FASN PE=1 SV=3	273.25	0	0	1	1	0	0	NF	490000	NF	490000	0	1	0
sp|P20618|PSB1_HUMAN	PSMB1	Proteasome subunit beta type-1 OS=Homo sapiens OX=9606 GN=PSMB1 PE=1 SV=2	26.47	0	0	1	1	0	0	NF	490000	NF	490000	0	1	0
sp|Q92616|GCN1_HUMAN	GCN1	eIF-2-alpha kinase activator GCN1 OS=Homo sapiens OX=9606 GN=GCN1 PE=1 SV=7	292.52	0	0	1	1	0	0	NF	490000	NF	490000	0	1	0
KV2A7_MOUSE		Ig kappa chain V-II region 26-10 OS=Mus musculus PE=1 SV=1	12.27	0	0	1	1	0	0	NF	490000	NF	490000	0	1	0
sp|Q07955|SRSF1_HUMAN	SRSF1	Serine/arginine-rich splicing factor 1 OS=Homo sapiens OX=9606 GN=SRSF1 PE=1 SV=2	27.73	0	0	1	1	0	0	NF	490000	NF	490000	0	1	0
sp|Q9H329|E41LB_HUMAN	EPB41L4B	Band 4.1-like protein 4B OS=Homo sapiens OX=9606 GN=EPB41L4B PE=2 SV=2	99.65	1	1	1	1	0	0	480000	490000	NF	480000	1	1.02083	0
sp|P25786|PSA1_HUMAN	PSMA1	Proteasome subunit alpha type-1 OS=Homo sapiens OX=9606 GN=PSMA1 PE=1 SV=1	29.54	0	0	2	2	0	0	NF	480000	NF	480000	0	1	0
sp|O00264|PGRC1_HUMAN	PGRMC1	Membrane-associated progesterone receptor component 1 OS=Homo sapiens OX=9606 GN=PGRMC1 PE=1 SV=3	21.66	0	0	1	1	0	0	NF	470000	NF	470000	0	1	0
sp|P31939|PUR9_HUMAN	ATIC	Bifunctional purine biosynthesis protein ATIC OS=Homo sapiens OX=9606 GN=ATIC PE=1 SV=3	64.58	0	0	1	1	0	0	NF	470000	NF	470000	0	1	0
sp|P07305|H10_HUMAN	H1-0	Histone H1.0 OS=Homo sapiens OX=9606 GN=H1-0 PE=1 SV=3	20.85	2	2	1	1	2	2	460000	890000	660000	460000	1	1.93478	1.43478
sp|P16403|H12_HUMAN	H1-2	Histone H1.2 OS=Homo sapiens OX=9606 GN=H1-2 PE=1 SV=2	21.35	1	3	1	1	1	1	1400000	460000	2100000	460000	3.04348	1	4.56522
sp|Q12874|SF3A3_HUMAN	SF3A3	Splicing factor 3A subunit 3 OS=Homo sapiens OX=9606 GN=SF3A3 PE=1 SV=1	58.81	0	0	1	1	0	0	NF	460000	NF	460000	0	1	0
sp|O75746|S2512_HUMAN	SLC25A12	Electrogenic aspartate/glutamate antiporter SLC25A12, mitochondrial OS=Homo sapiens OX=9606 GN=SLC25A12 PE=1 SV=2	74.71	0	0	1	1	0	0	NF	460000	NF	460000	0	1	0
sp|Q9BQ48|RM34_HUMAN	MRPL34	39S ribosomal protein L34, mitochondrial OS=Homo sapiens OX=9606 GN=MRPL34 PE=1 SV=1	10.16	0	0	1	1	0	0	NF	460000	NF	460000	0	1	0
sp|Q9UQ80|PA2G4_HUMAN	PA2G4	Proliferation-associated protein 2G4 OS=Homo sapiens OX=9606 GN=PA2G4 PE=1 SV=3	43.76	0	0	1	1	0	0	NF	460000	NF	460000	0	1	0
sp|P62917|RL8_HUMAN	RPL8	60S ribosomal protein L8 OS=Homo sapiens OX=9606 GN=RPL8 PE=1 SV=2	28.01	1	1	3	5	2	2	450000	6000000	1500000	450000	1	13.3333	3.33333
sp|P68402|PA1B2_HUMAN	PAFAH1B2	Platelet-activating factor acetylhydrolase IB subunit alpha2 OS=Homo sapiens OX=9606 GN=PAFAH1B2 PE=1 SV=1	25.55	0	0	1	1	0	0	NF	450000	NF	450000	0	1	0
sp|O95197|RTN3_HUMAN	RTN3	Reticulon-3 OS=Homo sapiens OX=9606 GN=RTN3 PE=1 SV=2	112.54	0	0	1	1	0	0	NF	450000	NF	450000	0	1	0
sp|Q9NX20|RM16_HUMAN	MRPL16	39S ribosomal protein L16, mitochondrial OS=Homo sapiens OX=9606 GN=MRPL16 PE=1 SV=1	28.43	1	1	4	5	1	1	450000	3900000	440000	440000	1.02273	8.86364	1
sp|P07196|NFL_HUMAN	NEFL	Neurofilament light polypeptide OS=Homo sapiens OX=9606 GN=NEFL PE=1 SV=3	61.48	1	1	1	1	1	1	1400000	1500000	440000	440000	3.18182	3.40909	1
sp|Q9UGY1|NOL12_HUMAN	NOL12	Nucleolar protein 12 OS=Homo sapiens OX=9606 GN=NOL12 PE=1 SV=1	24.65	2	2	2	2	1	2	830000	740000	440000	440000	1.88636	1.68182	1
sp|Q9Y2W1|TR150_HUMAN	THRAP3	Thyroid hormone receptor-associated protein 3 OS=Homo sapiens OX=9606 GN=THRAP3 PE=1 SV=2	108.6	3	5	2	2	2	2	2800000	440000	540000	440000	6.36364	1	1.22727
sp|Q96KP4|CNDP2_HUMAN	CNDP2	Cytosolic non-specific dipeptidase OS=Homo sapiens OX=9606 GN=CNDP2 PE=1 SV=2	52.84	0	0	1	1	0	0	NF	440000	NF	440000	0	1	0
sp|P29373|RABP2_HUMAN	CRABP2	Cellular retinoic acid-binding protein 2 OS=Homo sapiens OX=9606 GN=CRABP2 PE=1 SV=2	15.68	0	0	1	1	0	0	NF	440000	NF	440000	0	1	0
sp|Q9BVP2|GNL3_HUMAN	GNL3	Guanine nucleotide-binding protein-like 3 OS=Homo sapiens OX=9606 GN=GNL3 PE=1 SV=2	61.95	0	0	2	2	0	0	NF	430000	NF	430000	0	1	0
sp|Q6ZVX7|FBX50_HUMAN	NCCRP1	F-box only protein 50 OS=Homo sapiens OX=9606 GN=NCCRP1 PE=1 SV=1	30.83	0	0	1	1	1	2	NF	430000	1400000	430000	0	1	3.25581
sp|P52565|GDIR1_HUMAN	ARHGDIA	Rho GDP-dissociation inhibitor 1 OS=Homo sapiens OX=9606 GN=ARHGDIA PE=1 SV=3	23.19	0	0	1	1	0	0	NF	430000	NF	430000	0	1	0
sp|Q9UHX1|PUF60_HUMAN	PUF60	Poly(U)-binding-splicing factor PUF60 OS=Homo sapiens OX=9606 GN=PUF60 PE=1 SV=1	59.84	0	0	1	1	0	0	NF	430000	NF	430000	0	1	0
sp|P55884|EIF3B_HUMAN	EIF3B	Eukaryotic translation initiation factor 3 subunit B OS=Homo sapiens OX=9606 GN=EIF3B PE=1 SV=3	92.42	0	0	1	1	0	0	NF	430000	NF	430000	0	1	0
sp|Q9Y265|RUVB1_HUMAN	RUVBL1	RuvB-like 1 OS=Homo sapiens OX=9606 GN=RUVBL1 PE=1 SV=1	50.2	0	0	2	2	0	0	NF	420000	NF	420000	0	1	0
sp|Q07021|C1QBP_HUMAN	C1QBP	Complement component 1 Q subcomponent-binding protein, mitochondrial OS=Homo sapiens OX=9606 GN=C1QBP PE=1 SV=1	31.34	0	0	1	1	0	0	NF	420000	NF	420000	0	1	0
sp|P18669|PGAM1_HUMAN	PGAM1	Phosphoglycerate mutase 1 OS=Homo sapiens OX=9606 GN=PGAM1 PE=1 SV=2	28.79	0	0	1	1	0	0	NF	420000	NF	420000	0	1	0
sp|P51858|HDGF_HUMAN	HDGF	Hepatoma-derived growth factor OS=Homo sapiens OX=9606 GN=HDGF PE=1 SV=1	26.77	0	0	1	1	0	0	NF	420000	NF	420000	0	1	0
sp|P23490|LORI_HUMAN	LORICRIN	Loricrin OS=Homo sapiens OX=9606 GN=LORICRIN PE=1 SV=2	25.74	1	1	0	0	0	0	420000	NF	NF	420000	1	0	0
sp|Q9UHR5|S30BP_HUMAN	SAP30BP	SAP30-binding protein OS=Homo sapiens OX=9606 GN=SAP30BP PE=1 SV=1	33.85	1	1	1	1	2	2	410000	1100000	1100000	410000	1	2.68293	2.68293
sp|P06744|G6PI_HUMAN	GPI	Glucose-6-phosphate isomerase OS=Homo sapiens OX=9606 GN=GPI PE=1 SV=4	63.11	0	0	2	2	0	0	NF	410000	NF	410000	0	1	0
sp|P61026|RAB10_HUMAN	RAB10	Ras-related protein Rab-10 OS=Homo sapiens OX=9606 GN=RAB10 PE=1 SV=1	22.53	0	0	1	1	0	0	NF	410000	NF	410000	0	1	0
sp|P63010|AP2B1_HUMAN	AP2B1	AP-2 complex subunit beta OS=Homo sapiens OX=9606 GN=AP2B1 PE=1 SV=1	104.49	0	0	1	1	0	0	NF	410000	NF	410000	0	1	0
sp|Q15019|SEPT2_HUMAN	SEPTIN2	Septin-2 OS=Homo sapiens OX=9606 GN=SEPTIN2 PE=1 SV=1	41.46	0	0	1	1	0	0	NF	410000	NF	410000	0	1	0
sp|P16989|YBOX3_HUMAN	YBX3	Y-box-binding protein 3 OS=Homo sapiens OX=9606 GN=YBX3 PE=1 SV=4	40.07	0	0	1	1	0	0	NF	410000	NF	410000	0	1	0
sp|Q9NRX1|PNO1_HUMAN	PNO1	RNA-binding protein PNO1 OS=Homo sapiens OX=9606 GN=PNO1 PE=1 SV=1	27.91	0	0	1	1	0	0	NF	410000	NF	410000	0	1	0
sp|Q9UHD8|SEPT9_HUMAN	SEPTIN9	Septin-9 OS=Homo sapiens OX=9606 GN=SEPTIN9 PE=1 SV=2	65.36	0	0	1	1	0	0	NF	410000	NF	410000	0	1	0
sp|P48047|ATPO_HUMAN	ATP5PO	ATP synthase subunit O, mitochondrial OS=Homo sapiens OX=9606 GN=ATP5PO PE=1 SV=1	23.26	0	0	1	1	0	0	NF	400000	NF	400000	0	1	0
sp|Q8N0T1|RBIS_HUMAN	RBIS	Ribosomal biogenesis factor OS=Homo sapiens OX=9606 GN=RBIS PE=1 SV=4	11.45	0	0	1	1	0	0	NF	400000	NF	400000	0	1	0
sp|Q5TAP6|UT14C_HUMAN	UTP14C	U3 small nucleolar RNA-associated protein 14 homolog C OS=Homo sapiens OX=9606 GN=UTP14C PE=1 SV=1	87.13	1	1	0	0	2	2	400000	NF	820000	400000	1	0	2.05
sp|P41091|IF2G_HUMAN	EIF2S3	Eukaryotic translation initiation factor 2 subunit 3 OS=Homo sapiens OX=9606 GN=EIF2S3 PE=1 SV=3	51.08	0	0	2	3	1	1	NF	1100000	390000	390000	0	2.82051	1
sp|Q9Y620|RA54B_HUMAN	RAD54B	DNA repair and recombination protein RAD54B OS=Homo sapiens OX=9606 GN=RAD54B PE=1 SV=1	102.9	1	1	1	1	1	1	390000	400000	490000	390000	1	1.02564	1.25641
sp|Q8NC51|PAIRB_HUMAN	SERBP1	Plasminogen activator inhibitor 1 RNA-binding protein OS=Homo sapiens OX=9606 GN=SERBP1 PE=1 SV=2	44.94	0	0	2	2	0	0	NF	390000	NF	390000	0	1	0
sp|Q9HCY8|S10AE_HUMAN	S100A14	Protein S100-A14 OS=Homo sapiens OX=9606 GN=S100A14 PE=1 SV=1	11.65	0	0	1	1	1	1	NF	390000	400000	390000	0	1	1.02564
sp|P62314|SMD1_HUMAN	SNRPD1	Small nuclear ribonucleoprotein Sm D1 OS=Homo sapiens OX=9606 GN=SNRPD1 PE=1 SV=1	13.27	0	0	1	1	0	0	NF	390000	NF	390000	0	1	0
AVID_Chick			16.76	0	0	1	1	0	0	NF	390000	NF	390000	0	1	0
sp|P06733|ENOA_HUMAN	ENO1	Alpha-enolase OS=Homo sapiens OX=9606 GN=ENO1 PE=1 SV=2	47.14	0	0	12	15	1	1	NF	35000000	380000	380000	0	92.1053	1
sp|P02042|HBD_HUMAN	HBD	Hemoglobin subunit delta OS=Homo sapiens OX=9606 GN=HBD PE=1 SV=2	16.05	3	4	2	2	1	1	5800000	1200000	380000	380000	15.2632	3.15789	1
sp|Q9NVU7|SDA1_HUMAN	SDAD1	Protein SDA1 homolog OS=Homo sapiens OX=9606 GN=SDAD1 PE=1 SV=3	79.82	3	3	2	2	2	2	18000000	530000	380000	380000	47.3684	1.39474	1
SAV1_STRVL		Streptavidin V1 precursor (SA V1) - Streptomyces violaceus (Streptomyces venezuelae).	18.85	0	0	1	1	1	1	NF	380000	1100000	380000	0	1	2.89474
sp|O00487|PSDE_HUMAN	PSMD14	26S proteasome non-ATPase regulatory subunit 14 OS=Homo sapiens OX=9606 GN=PSMD14 PE=1 SV=1	34.55	0	0	1	1	0	0	NF	380000	NF	380000	0	1	0
sp|Q00688|FKBP3_HUMAN	FKBP3	Peptidyl-prolyl cis-trans isomerase FKBP3 OS=Homo sapiens OX=9606 GN=FKBP3 PE=1 SV=1	25.16	0	0	1	1	0	0	NF	380000	NF	380000	0	1	0
sp|Q13185|CBX3_HUMAN	CBX3	Chromobox protein homolog 3 OS=Homo sapiens OX=9606 GN=CBX3 PE=1 SV=4	20.8	0	0	1	1	0	0	NF	380000	NF	380000	0	1	0
sp|Q9H9B4|SFXN1_HUMAN	SFXN1	Sideroflexin-1 OS=Homo sapiens OX=9606 GN=SFXN1 PE=1 SV=4	35.6	0	0	2	2	0	0	NF	370000	NF	370000	0	1	0
sp|P62714|PP2AB_HUMAN	PPP2CB	Serine/threonine-protein phosphatase 2A catalytic subunit beta isoform OS=Homo sapiens OX=9606 GN=PPP2CB PE=1 SV=1	35.55	0	0	1	1	0	0	NF	370000	NF	370000	0	1	0
sp|P02788|TRFL_HUMAN	LTF	Lactotransferrin OS=Homo sapiens OX=9606 GN=LTF PE=1 SV=6	78.13	0	0	0	0	1	1	NF	NF	370000	370000	0	0	1
sp|P17844|DDX5_HUMAN	DDX5	Probable ATP-dependent RNA helicase DDX5 OS=Homo sapiens OX=9606 GN=DDX5 PE=1 SV=1	69.1	2	2	6	6	1	2	360000	4900000	1600000	360000	1	13.6111	4.44444
sp|P18085|ARF4_HUMAN	ARF4	ADP-ribosylation factor 4 OS=Homo sapiens OX=9606 GN=ARF4 PE=1 SV=3	20.5	0	0	5	5	1	1	NF	4000000	360000	360000	0	11.1111	1
sp|P31689|DNJA1_HUMAN	DNAJA1	DnaJ homolog subfamily A member 1 OS=Homo sapiens OX=9606 GN=DNAJA1 PE=1 SV=2	44.84	0	0	4	5	1	1	NF	3200000	360000	360000	0	8.88889	1
sp|P01591|IGJ_HUMAN	JCHAIN	Immunoglobulin J chain OS=Homo sapiens OX=9606 GN=JCHAIN PE=1 SV=4	18.09	1	1	1	1	0	0	360000	2200000	NF	360000	1	6.11111	0
sp|P11413|G6PD_HUMAN	G6PD	Glucose-6-phosphate 1-dehydrogenase OS=Homo sapiens OX=9606 GN=G6PD PE=1 SV=4	59.22	0	0	1	1	0	0	NF	360000	NF	360000	0	1	0
sp|Q9NP55|BPIA1_HUMAN	BPIFA1	BPI fold-containing family A member 1 OS=Homo sapiens OX=9606 GN=BPIFA1 PE=1 SV=1	26.7	0	0	0	0	1	1	NF	NF	360000	360000	0	0	1
sp|P14618|KPYM_HUMAN	PKM	Pyruvate kinase PKM OS=Homo sapiens OX=9606 GN=PKM PE=1 SV=4	57.9	0	0	16	25	1	1	NF	47000000	350000	350000	0	134.286	1
sp|P61204|ARF3_HUMAN	ARF3	ADP-ribosylation factor 3 OS=Homo sapiens OX=9606 GN=ARF3 PE=1 SV=2	20.59	0	0	5	5	1	1	NF	5400000	350000	350000	0	15.4286	1
sp|Q5T9A4|ATD3B_HUMAN	ATAD3B	ATPase family AAA domain-containing protein 3B OS=Homo sapiens OX=9606 GN=ATAD3B PE=1 SV=1	72.53	1	1	5	5	4	4	350000	2600000	1900000	350000	1	7.42857	5.42857
sp|Q02790|FKBP4_HUMAN	FKBP4	Peptidyl-prolyl cis-trans isomerase FKBP4 OS=Homo sapiens OX=9606 GN=FKBP4 PE=1 SV=3	51.77	0	0	2	2	0	0	NF	350000	NF	350000	0	1	0
sp|Q96HF1|SFRP2_HUMAN	SFRP2	Secreted frizzled-related protein 2 OS=Homo sapiens OX=9606 GN=SFRP2 PE=1 SV=2	33.47	0	0	1	1	1	1	NF	350000	560000	350000	0	1	1.6
sp|O75964|ATP5L_HUMAN	ATP5MG	ATP synthase subunit g, mitochondrial OS=Homo sapiens OX=9606 GN=ATP5MG PE=1 SV=3	11.42	0	0	1	1	0	0	NF	350000	NF	350000	0	1	0
sp|P05976|MYL1_HUMAN	MYL1	Myosin light chain 1/3, skeletal muscle isoform OS=Homo sapiens OX=9606 GN=MYL1 PE=1 SV=3	21.13	0	0	1	1	0	0	NF	350000	NF	350000	0	1	0
sp|Q15233|NONO_HUMAN	NONO	Non-POU domain-containing octamer-binding protein OS=Homo sapiens OX=9606 GN=NONO PE=1 SV=4	54.2	0	0	1	1	0	0	NF	350000	NF	350000	0	1	0
sp|Q9UBG3|CRNN_HUMAN	CRNN	Cornulin OS=Homo sapiens OX=9606 GN=CRNN PE=1 SV=1	53.5	0	0	1	1	0	0	NF	350000	NF	350000	0	1	0
sp|P54687|BCAT1_HUMAN	BCAT1	Branched-chain-amino-acid aminotransferase, cytosolic OS=Homo sapiens OX=9606 GN=BCAT1 PE=1 SV=3	42.94	0	0	1	1	0	0	NF	350000	NF	350000	0	1	0
sp|P17096|HMGA1_HUMAN	HMGA1	High mobility group protein HMG-I/HMG-Y OS=Homo sapiens OX=9606 GN=HMGA1 PE=1 SV=3	11.67	1	1	2	2	3	3	340000	3300000	4000000	340000	1	9.70588	11.7647
sp|P17987|TCPA_HUMAN	TCP1	T-complex protein 1 subunit alpha OS=Homo sapiens OX=9606 GN=TCP1 PE=1 SV=1	60.31	1	1	3	3	0	0	340000	1100000	NF	340000	1	3.23529	0
sp|O43709|BUD23_HUMAN	BUD23	Probable 18S rRNA (guanine-N(7))-methyltransferase OS=Homo sapiens OX=9606 GN=BUD23 PE=1 SV=2	31.86	1	1	1	1	0	0	340000	930000	NF	340000	1	2.73529	0
sp|Q92973|TNPO1_HUMAN	TNPO1	Transportin-1 OS=Homo sapiens OX=9606 GN=TNPO1 PE=1 SV=2	102.29	0	0	2	2	0	0	NF	340000	NF	340000	0	1	0
sp|P47897|SYQ_HUMAN	QARS1	Glutamine--tRNA ligase OS=Homo sapiens OX=9606 GN=QARS1 PE=1 SV=1	87.74	0	0	1	1	0	0	NF	340000	NF	340000	0	1	0
sp|O75394|RM33_HUMAN	MRPL33	39S ribosomal protein L33, mitochondrial OS=Homo sapiens OX=9606 GN=MRPL33 PE=1 SV=1	7.61	0	0	1	1	0	0	NF	340000	NF	340000	0	1	0
sp|P60981|DEST_HUMAN	DSTN	Destrin OS=Homo sapiens OX=9606 GN=DSTN PE=1 SV=3	18.49	0	0	1	1	0	0	NF	340000	NF	340000	0	1	0
sp|P17980|PRS6A_HUMAN	PSMC3	26S proteasome regulatory subunit 6A OS=Homo sapiens OX=9606 GN=PSMC3 PE=1 SV=3	49.17	0	0	1	1	0	0	NF	340000	NF	340000	0	1	0
sp|Q9UJZ1|STML2_HUMAN	STOML2	Stomatin-like protein 2, mitochondrial OS=Homo sapiens OX=9606 GN=STOML2 PE=1 SV=1	38.51	0	0	1	1	0	0	NF	340000	NF	340000	0	1	0
sp|P51679|CCR4_HUMAN	CCR4	C-C chemokine receptor type 4 OS=Homo sapiens OX=9606 GN=CCR4 PE=1 SV=1	41.38	0	0	1	1	0	0	NF	340000	NF	340000	0	1	0
sp|Q14563|SEM3A_HUMAN	SEMA3A	Semaphorin-3A OS=Homo sapiens OX=9606 GN=SEMA3A PE=1 SV=1	88.83	0	0	1	1	0	0	NF	340000	NF	340000	0	1	0
sp|P62736|ACTA_HUMAN	ACTA2	Actin, aortic smooth muscle OS=Homo sapiens OX=9606 GN=ACTA2 PE=1 SV=1	41.98	1	1	3	5	1	4	330000	8300000	2100000	330000	1	25.1515	6.36364
sp|Q9UNF1|MAGD2_HUMAN	MAGED2	Melanoma-associated antigen D2 OS=Homo sapiens OX=9606 GN=MAGED2 PE=1 SV=2	64.91	0	0	1	1	0	0	NF	330000	NF	330000	0	1	0
sp|O75477|ERLN1_HUMAN	ERLIN1	Erlin-1 OS=Homo sapiens OX=9606 GN=ERLIN1 PE=1 SV=2	39.15	0	0	1	1	0	0	NF	330000	NF	330000	0	1	0
sp|P24539|AT5F1_HUMAN	ATP5PB	ATP synthase F(0) complex subunit B1, mitochondrial OS=Homo sapiens OX=9606 GN=ATP5PB PE=1 SV=2	28.89	0	0	1	1	0	0	NF	330000	NF	330000	0	1	0
sp|P62195|PRS8_HUMAN	PSMC5	26S proteasome regulatory subunit 8 OS=Homo sapiens OX=9606 GN=PSMC5 PE=1 SV=1	45.6	0	0	1	1	0	0	NF	330000	NF	330000	0	1	0
sp|P25205|MCM3_HUMAN	MCM3	DNA replication licensing factor MCM3 OS=Homo sapiens OX=9606 GN=MCM3 PE=1 SV=3	90.92	0	0	1	1	0	0	NF	330000	NF	330000	0	1	0
sp|P62873|GBB1_HUMAN	GNB1	Guanine nucleotide-binding protein G(I)/G(S)/G(T) subunit beta-1 OS=Homo sapiens OX=9606 GN=GNB1 PE=1 SV=3	37.35	0	0	1	1	0	0	NF	330000	NF	330000	0	1	0
sp|Q8IZQ5|SELH_HUMAN	SELENOH	Selenoprotein H OS=Homo sapiens OX=9606 GN=SELENOH PE=1 SV=2	13.45	1	1	1	1	0	0	320000	360000	NF	320000	1	1.125	0
sp|P01834|IGKC_HUMAN	IGKC	Immunoglobulin kappa constant OS=Homo sapiens OX=9606 GN=IGKC PE=1 SV=2	11.76	2	2	1	1	1	1	1300000	320000	440000	320000	4.0625	1	1.375
sp|P99999|CYC_HUMAN	CYCS	Cytochrome c OS=Homo sapiens OX=9606 GN=CYCS PE=1 SV=2	11.74	0	0	1	1	0	0	NF	320000	NF	320000	0	1	0
sp|Q9Y230|RUVB2_HUMAN	RUVBL2	RuvB-like 2 OS=Homo sapiens OX=9606 GN=RUVBL2 PE=1 SV=3	51.12	0	0	1	1	0	0	NF	320000	NF	320000	0	1	0
sp|Q9NQ29|LUC7L_HUMAN	LUC7L	Putative RNA-binding protein Luc7-like 1 OS=Homo sapiens OX=9606 GN=LUC7L PE=1 SV=1	43.7	0	0	1	1	0	0	NF	320000	NF	320000	0	1	0
sp|Q86UP2|KTN1_HUMAN	KTN1	Kinectin OS=Homo sapiens OX=9606 GN=KTN1 PE=1 SV=1	156.18	0	0	1	1	0	0	NF	320000	NF	320000	0	1	0
sp|P45880|VDAC2_HUMAN	VDAC2	Voltage-dependent anion-selective channel protein 2 OS=Homo sapiens OX=9606 GN=VDAC2 PE=1 SV=2	31.55	0	0	1	1	0	0	NF	320000	NF	320000	0	1	0
sp|P26639|SYTC_HUMAN	TARS1	Threonine--tRNA ligase 1, cytoplasmic OS=Homo sapiens OX=9606 GN=TARS1 PE=1 SV=3	83.38	0	0	1	1	0	0	NF	320000	NF	320000	0	1	0
sp|P11142|HSP7C_HUMAN	HSPA8	Heat shock cognate 71 kDa protein OS=Homo sapiens OX=9606 GN=HSPA8 PE=1 SV=1	70.85	1	1	21	25	2	2	310000	53000000	1100000	310000	1	170.968	3.54839
sp|Q13435|SF3B2_HUMAN	SF3B2	Splicing factor 3B subunit 2 OS=Homo sapiens OX=9606 GN=SF3B2 PE=1 SV=2	100.16	1	1	3	4	0	0	310000	730000	NF	310000	1	2.35484	0
sp|Q9Y2W2|WBP11_HUMAN	WBP11	WW domain-binding protein 11 OS=Homo sapiens OX=9606 GN=WBP11 PE=1 SV=1	69.95	0	0	1	1	1	1	NF	330000	310000	310000	0	1.06452	1
sp|O94813|SLIT2_HUMAN	SLIT2	Slit homolog 2 protein OS=Homo sapiens OX=9606 GN=SLIT2 PE=1 SV=1	169.76	0	0	1	1	2	2	NF	310000	550000	310000	0	1	1.77419
sp|Q9UNM6|PSD13_HUMAN	PSMD13	26S proteasome non-ATPase regulatory subunit 13 OS=Homo sapiens OX=9606 GN=PSMD13 PE=1 SV=2	42.92	0	0	1	1	0	0	NF	310000	NF	310000	0	1	0
sp|Q15008|PSMD6_HUMAN	PSMD6	26S proteasome non-ATPase regulatory subunit 6 OS=Homo sapiens OX=9606 GN=PSMD6 PE=1 SV=1	45.5	0	0	1	1	0	0	NF	310000	NF	310000	0	1	0
sp|Q9H2G4|TSYL2_HUMAN	TSPYL2	Testis-specific Y-encoded-like protein 2 OS=Homo sapiens OX=9606 GN=TSPYL2 PE=1 SV=1	79.39	0	0	1	1	0	0	NF	310000	NF	310000	0	1	0
sp|O14983|AT2A1_HUMAN	ATP2A1	Sarcoplasmic/endoplasmic reticulum calcium ATPase 1 OS=Homo sapiens OX=9606 GN=ATP2A1 PE=1 SV=1	110.18	0	0	1	1	0	0	NF	310000	NF	310000	0	1	0
tr|A0A2R8Y623|A0A2R8Y623_HUMAN	RPS7	40S ribosomal protein S7 (Fragment) OS=Homo sapiens OX=9606 GN=RPS7 PE=1 SV=1	19.39	1	1	0	0	1	1	310000	NF	640000	310000	1	0	2.06452
sp|Q96PY6|NEK1_HUMAN	NEK1	Serine/threonine-protein kinase Nek1 OS=Homo sapiens OX=9606 GN=NEK1 PE=1 SV=2	142.74	1	1	0	0	0	0	310000	NF	NF	310000	1	0	0
sp|Q16527|CSRP2_HUMAN	CSRP2	Cysteine and glycine-rich protein 2 OS=Homo sapiens OX=9606 GN=CSRP2 PE=1 SV=3	20.94	0	0	1	1	0	0	NF	300000	NF	300000	0	1	0
sp|Q9Y285|SYFA_HUMAN	FARSA	Phenylalanine--tRNA ligase alpha subunit OS=Homo sapiens OX=9606 GN=FARSA PE=1 SV=3	57.53	0	0	1	1	0	0	NF	300000	NF	300000	0	1	0
sp|P55010|IF5_HUMAN	EIF5	Eukaryotic translation initiation factor 5 OS=Homo sapiens OX=9606 GN=EIF5 PE=1 SV=2	49.19	0	0	1	1	0	0	NF	300000	NF	300000	0	1	0
sp|Q9Y696|CLIC4_HUMAN	CLIC4	Chloride intracellular channel protein 4 OS=Homo sapiens OX=9606 GN=CLIC4 PE=1 SV=4	28.75	0	0	1	1	0	0	NF	300000	NF	300000	0	1	0
sp|O75369|FLNB_HUMAN	FLNB	Filamin-B OS=Homo sapiens OX=9606 GN=FLNB PE=1 SV=2	277.99	0	0	13	15	1	1	NF	14000000	290000	290000	0	48.2759	1
sp|Q9H0S4|DDX47_HUMAN	DDX47	Probable ATP-dependent RNA helicase DDX47 OS=Homo sapiens OX=9606 GN=DDX47 PE=1 SV=1	50.61	1	1	1	1	1	1	290000	450000	470000	290000	1	1.55172	1.62069
sp|Q9UGM3|DMBT1_HUMAN	DMBT1	Deleted in malignant brain tumors 1 protein OS=Homo sapiens OX=9606 GN=DMBT1 PE=1 SV=2	260.57	0	0	1	1	1	2	NF	290000	420000	290000	0	1	1.44828
sp|Q13162|PRDX4_HUMAN	PRDX4	Peroxiredoxin-4 OS=Homo sapiens OX=9606 GN=PRDX4 PE=1 SV=1	30.52	0	0	1	1	0	0	NF	290000	NF	290000	0	1	0
sp|Q96TA2|YMEL1_HUMAN	YME1L1	ATP-dependent zinc metalloprotease YME1L1 OS=Homo sapiens OX=9606 GN=YME1L1 PE=1 SV=2	86.4	0	0	1	1	0	0	NF	290000	NF	290000	0	1	0
sp|P68871|HBB_HUMAN	HBB	Hemoglobin subunit beta OS=Homo sapiens OX=9606 GN=HBB PE=1 SV=2	15.99	0	0	1	1	0	0	NF	290000	NF	290000	0	1	0
sp|Q15758|AAAT_HUMAN	SLC1A5	Neutral amino acid transporter B(0) OS=Homo sapiens OX=9606 GN=SLC1A5 PE=1 SV=2	56.56	0	0	1	1	0	0	NF	290000	NF	290000	0	1	0
sp|Q9NXF1|TEX10_HUMAN	TEX10	Testis-expressed protein 10 OS=Homo sapiens OX=9606 GN=TEX10 PE=1 SV=2	105.61	0	0	3	3	1	1	NF	2300000	280000	280000	0	8.21429	1
sp|P06454|PTMA_HUMAN	PTMA	Prothymosin alpha OS=Homo sapiens OX=9606 GN=PTMA PE=1 SV=2	12.2	0	0	1	1	0	0	NF	280000	NF	280000	0	1	0
sp|P10515|ODP2_HUMAN	DLAT	Dihydrolipoyllysine-residue acetyltransferase component of pyruvate dehydrogenase complex, mitochondrial OS=Homo sapiens OX=9606 GN=DLAT PE=1 SV=3	68.95	0	0	1	1	0	0	NF	280000	NF	280000	0	1	0
sp|Q14847|LASP1_HUMAN	LASP1	LIM and SH3 domain protein 1 OS=Homo sapiens OX=9606 GN=LASP1 PE=1 SV=2	29.7	0	0	1	1	0	0	NF	280000	NF	280000	0	1	0
sp|Q9UBM7|DHCR7_HUMAN	DHCR7	7-dehydrocholesterol reductase OS=Homo sapiens OX=9606 GN=DHCR7 PE=1 SV=1	54.45	0	0	1	1	0	0	NF	280000	NF	280000	0	1	0
sp|Q5JTH9|RRP12_HUMAN	RRP12	RRP12-like protein OS=Homo sapiens OX=9606 GN=RRP12 PE=1 SV=2	143.61	0	0	0	0	1	1	NF	NF	280000	280000	0	0	1
sp|P62304|RUXE_HUMAN	SNRPE	Small nuclear ribonucleoprotein E OS=Homo sapiens OX=9606 GN=SNRPE PE=1 SV=1	10.8	0	0	2	3	1	1	NF	2100000	270000	270000	0	7.77778	1
sp|Q9Y3U8|RL36_HUMAN	RPL36	60S ribosomal protein L36 OS=Homo sapiens OX=9606 GN=RPL36 PE=1 SV=3	12.25	1	1	2	2	1	1	270000	1600000	280000	270000	1	5.92593	1.03704
sp|P02675|FIBB_HUMAN	FGB	Fibrinogen beta chain OS=Homo sapiens OX=9606 GN=FGB PE=1 SV=2	55.89	1	1	2	2	0	0	270000	1300000	NF	270000	1	4.81481	0
sp|A8K2U0|A2ML1_HUMAN	A2ML1	Alpha-2-macroglobulin-like protein 1 OS=Homo sapiens OX=9606 GN=A2ML1 PE=1 SV=3	161	0	0	1	1	1	1	NF	310000	270000	270000	0	1.14815	1
sp|P45974|UBP5_HUMAN	USP5	Ubiquitin carboxyl-terminal hydrolase 5 OS=Homo sapiens OX=9606 GN=USP5 PE=1 SV=2	95.73	0	0	1	1	0	0	NF	270000	NF	270000	0	1	0
sp|Q15120|PDK3_HUMAN	PDK3	[Pyruvate dehydrogenase (acetyl-transferring)] kinase isozyme 3, mitochondrial OS=Homo sapiens OX=9606 GN=PDK3 PE=1 SV=1	46.91	1	1	0	0	0	0	270000	NF	NF	270000	1	0	0
sp|P50914|RL14_HUMAN	RPL14	60S ribosomal protein L14 OS=Homo sapiens OX=9606 GN=RPL14 PE=1 SV=4	23.42	0	0	2	3	1	1	NF	4900000	260000	260000	0	18.8462	1
sp|O14818|PSA7_HUMAN	PSMA7	Proteasome subunit alpha type-7 OS=Homo sapiens OX=9606 GN=PSMA7 PE=1 SV=1	27.87	0	0	3	4	1	1	NF	2800000	260000	260000	0	10.7692	1
sp|O14744|ANM5_HUMAN	PRMT5	Protein arginine N-methyltransferase 5 OS=Homo sapiens OX=9606 GN=PRMT5 PE=1 SV=4	72.64	0	0	2	2	1	1	NF	1400000	260000	260000	0	5.38462	1
sp|P68400|CSK21_HUMAN	CSNK2A1	Casein kinase II subunit alpha OS=Homo sapiens OX=9606 GN=CSNK2A1 PE=1 SV=1	45.11	0	0	1	1	0	0	NF	260000	NF	260000	0	1	0
sp|Q99708|CTIP_HUMAN	RBBP8	DNA endonuclease RBBP8 OS=Homo sapiens OX=9606 GN=RBBP8 PE=1 SV=2	101.88	0	0	1	1	0	0	NF	260000	NF	260000	0	1	0
sp|O60506|HNRPQ_HUMAN	SYNCRIP	Heterogeneous nuclear ribonucleoprotein Q OS=Homo sapiens OX=9606 GN=SYNCRIP PE=1 SV=2	69.56	0	0	1	1	0	0	NF	260000	NF	260000	0	1	0
sp|P11171|EPB41_HUMAN	EPB41	Protein 4.1 OS=Homo sapiens OX=9606 GN=EPB41 PE=1 SV=4	96.96	0	0	1	1	0	0	NF	260000	NF	260000	0	1	0
sp|Q9Y6M1|IF2B2_HUMAN	IGF2BP2	Insulin-like growth factor 2 mRNA-binding protein 2 OS=Homo sapiens OX=9606 GN=IGF2BP2 PE=1 SV=2	66.08	0	0	1	1	0	0	NF	260000	NF	260000	0	1	0
sp|Q14624|ITIH4_HUMAN	ITIH4	Inter-alpha-trypsin inhibitor heavy chain H4 OS=Homo sapiens OX=9606 GN=ITIH4 PE=1 SV=4	103.29	0	0	1	1	0	0	NF	260000	NF	260000	0	1	0
sp|Q13148|TADBP_HUMAN	TARDBP	TAR DNA-binding protein 43 OS=Homo sapiens OX=9606 GN=TARDBP PE=1 SV=1	44.71	0	0	1	1	0	0	NF	250000	NF	250000	0	1	0
sp|P09960|LKHA4_HUMAN	LTA4H	Leukotriene A-4 hydrolase OS=Homo sapiens OX=9606 GN=LTA4H PE=1 SV=2	69.24	0	0	1	1	0	0	NF	250000	NF	250000	0	1	0
sp|Q13283|G3BP1_HUMAN	G3BP1	Ras GTPase-activating protein-binding protein 1 OS=Homo sapiens OX=9606 GN=G3BP1 PE=1 SV=1	52.13	0	0	1	1	0	0	NF	250000	NF	250000	0	1	0
sp|Q16850|CP51A_HUMAN	CYP51A1	Lanosterol 14-alpha demethylase OS=Homo sapiens OX=9606 GN=CYP51A1 PE=1 SV=4	57.24	0	0	1	1	0	0	NF	250000	NF	250000	0	1	0
sp|O00410|IPO5_HUMAN	IPO5	Importin-5 OS=Homo sapiens OX=9606 GN=IPO5 PE=1 SV=4	123.55	0	0	11	11	1	1	NF	6300000	240000	240000	0	26.25	1
sp|P62316|SMD2_HUMAN	SNRPD2	Small nuclear ribonucleoprotein Sm D2 OS=Homo sapiens OX=9606 GN=SNRPD2 PE=1 SV=1	13.52	1	1	3	3	2	2	240000	2000000	1000000	240000	1	8.33333	4.16667
sp|Q86TG7|PEG10_HUMAN	PEG10	Retrotransposon-derived protein PEG10 OS=Homo sapiens OX=9606 GN=PEG10 PE=1 SV=2	80.12	0	0	2	2	1	1	NF	240000	290000	240000	0	1	1.20833
sp|O95292|VAPB_HUMAN	VAPB	Vesicle-associated membrane protein-associated protein B/C OS=Homo sapiens OX=9606 GN=VAPB PE=1 SV=3	27.21	0	0	1	1	0	0	NF	240000	NF	240000	0	1	0
sp|Q99729|ROAA_HUMAN	HNRNPAB	Heterogeneous nuclear ribonucleoprotein A/B OS=Homo sapiens OX=9606 GN=HNRNPAB PE=1 SV=2	36.2	0	0	1	1	0	0	NF	240000	NF	240000	0	1	0
sp|O75390|CISY_HUMAN	CS	Citrate synthase, mitochondrial OS=Homo sapiens OX=9606 GN=CS PE=1 SV=2	51.68	0	0	1	1	0	0	NF	240000	NF	240000	0	1	0
sp|O75821|EIF3G_HUMAN	EIF3G	Eukaryotic translation initiation factor 3 subunit G OS=Homo sapiens OX=9606 GN=EIF3G PE=1 SV=2	35.59	0	0	1	1	0	0	NF	240000	NF	240000	0	1	0
sp|P21108|PRPS3_HUMAN	PRPS1L1	Ribose-phosphate pyrophosphokinase 3 OS=Homo sapiens OX=9606 GN=PRPS1L1 PE=1 SV=2	34.82	0	0	1	1	0	0	NF	240000	NF	240000	0	1	0
sp|P01036|CYTS_HUMAN	CST4	Cystatin-S OS=Homo sapiens OX=9606 GN=CST4 PE=1 SV=3	16.2	0	0	1	1	0	0	NF	240000	NF	240000	0	1	0
sp|P16949|STMN1_HUMAN	STMN1	Stathmin OS=Homo sapiens OX=9606 GN=STMN1 PE=1 SV=3	17.29	0	0	1	1	0	0	NF	240000	NF	240000	0	1	0
sp|P0DOY2|IGLC2_HUMAN	IGLC2	Immunoglobulin lambda constant 2 OS=Homo sapiens OX=9606 GN=IGLC2 PE=1 SV=1	11.29	1	2	0	0	1	1	370000	NF	240000	240000	1.54167	0	1
sp|Q9NX58|LYAR_HUMAN	LYAR	Cell growth-regulating nucleolar protein OS=Homo sapiens OX=9606 GN=LYAR PE=1 SV=3	43.61	0	0	1	1	1	1	NF	230000	360000	230000	0	1	1.56522
sp|Q9BSJ8|ESYT1_HUMAN	ESYT1	Extended synaptotagmin-1 OS=Homo sapiens OX=9606 GN=ESYT1 PE=1 SV=1	122.78	0	0	1	1	0	0	NF	230000	NF	230000	0	1	0
sp|Q15046|SYK_HUMAN	KARS1	Lysine--tRNA ligase OS=Homo sapiens OX=9606 GN=KARS1 PE=1 SV=3	68	0	0	1	1	0	0	NF	230000	NF	230000	0	1	0
sp|Q99733|NP1L4_HUMAN	NAP1L4	Nucleosome assembly protein 1-like 4 OS=Homo sapiens OX=9606 GN=NAP1L4 PE=1 SV=1	42.8	0	0	1	1	0	0	NF	230000	NF	230000	0	1	0
sp|Q9BPU6|DPYL5_HUMAN	DPYSL5	Dihydropyrimidinase-related protein 5 OS=Homo sapiens OX=9606 GN=DPYSL5 PE=1 SV=1	61.38	0	0	1	1	0	0	NF	230000	NF	230000	0	1	0
sp|Q969H8|MYDGF_HUMAN	MYDGF	Myeloid-derived growth factor OS=Homo sapiens OX=9606 GN=MYDGF PE=1 SV=1	18.78	0	0	1	1	0	0	NF	230000	NF	230000	0	1	0
sp|Q92499|DDX1_HUMAN	DDX1	ATP-dependent RNA helicase DDX1 OS=Homo sapiens OX=9606 GN=DDX1 PE=1 SV=2	82.38	0	0	1	1	0	0	NF	230000	NF	230000	0	1	0
sp|P53621|COPA_HUMAN	COPA	Coatomer subunit alpha OS=Homo sapiens OX=9606 GN=COPA PE=1 SV=2	138.26	0	0	1	1	0	0	NF	230000	NF	230000	0	1	0
sp|Q15014|MO4L2_HUMAN	MORF4L2	Mortality factor 4-like protein 2 OS=Homo sapiens OX=9606 GN=MORF4L2 PE=1 SV=1	32.29	0	0	0	0	1	1	NF	NF	230000	230000	0	0	1
sp|P61927|RL37_HUMAN	RPL37	60S ribosomal protein L37 OS=Homo sapiens OX=9606 GN=RPL37 PE=1 SV=2	11.07	1	1	1	2	1	2	220000	1000000	1100000	220000	1	4.54545	5
sp|Q9Y2R9|RT07_HUMAN	MRPS7	28S ribosomal protein S7, mitochondrial OS=Homo sapiens OX=9606 GN=MRPS7 PE=1 SV=2	28.12	1	1	2	2	0	0	220000	990000	NF	220000	1	4.5	0
sp|P07814|SYEP_HUMAN	EPRS1	Bifunctional glutamate/proline--tRNA ligase OS=Homo sapiens OX=9606 GN=EPRS1 PE=1 SV=5	170.48	0	0	1	1	0	0	NF	220000	NF	220000	0	1	0
sp|Q07812|BAX_HUMAN	BAX	Apoptosis regulator BAX OS=Homo sapiens OX=9606 GN=BAX PE=1 SV=1	21.17	0	0	1	1	0	0	NF	220000	NF	220000	0	1	0
sp|Q9UKM9|RALY_HUMAN	RALY	RNA-binding protein Raly OS=Homo sapiens OX=9606 GN=RALY PE=1 SV=1	32.44	0	0	1	1	0	0	NF	220000	NF	220000	0	1	0
sp|Q5VZB9|DMRTA_HUMAN	DMRTA1	Doublesex- and mab-3-related transcription factor A1 OS=Homo sapiens OX=9606 GN=DMRTA1 PE=1 SV=1	53.09	0	0	1	1	0	0	NF	220000	NF	220000	0	1	0
sp|O14950|ML12B_HUMAN	MYL12B	Myosin regulatory light chain 12B OS=Homo sapiens OX=9606 GN=MYL12B PE=1 SV=2	19.77	0	0	5	6	1	1	NF	2800000	210000	210000	0	13.3333	1
sp|Q9BYD2|RM09_HUMAN	MRPL9	39S ribosomal protein L9, mitochondrial OS=Homo sapiens OX=9606 GN=MRPL9 PE=1 SV=2	30.22	1	1	2	2	1	1	210000	730000	370000	210000	1	3.47619	1.7619
sp|P02814|SMR3B_HUMAN	SMR3B	Submaxillary gland androgen-regulated protein 3B OS=Homo sapiens OX=9606 GN=SMR3B PE=1 SV=2	8.18	0	0	1	1	1	2	NF	210000	430000	210000	0	1	2.04762
sp|O43809|CPSF5_HUMAN	NUDT21	Cleavage and polyadenylation specificity factor subunit 5 OS=Homo sapiens OX=9606 GN=NUDT21 PE=1 SV=1	26.21	0	0	1	1	0	0	NF	210000	NF	210000	0	1	0
sp|Q8IZL8|PELP1_HUMAN	PELP1	Proline-, glutamic acid- and leucine-rich protein 1 OS=Homo sapiens OX=9606 GN=PELP1 PE=1 SV=2	119.62	0	0	1	1	0	0	NF	210000	NF	210000	0	1	0
sp|O75643|U520_HUMAN	SNRNP200	U5 small nuclear ribonucleoprotein 200 kDa helicase OS=Homo sapiens OX=9606 GN=SNRNP200 PE=1 SV=2	244.35	0	0	1	1	0	0	NF	210000	NF	210000	0	1	0
sp|P08133|ANXA6_HUMAN	ANXA6	Annexin A6 OS=Homo sapiens OX=9606 GN=ANXA6 PE=1 SV=3	75.83	0	0	1	1	0	0	NF	210000	NF	210000	0	1	0
sp|Q9BZZ5|API5_HUMAN	API5	Apoptosis inhibitor 5 OS=Homo sapiens OX=9606 GN=API5 PE=1 SV=3	58.97	0	0	1	1	0	0	NF	210000	NF	210000	0	1	0
sp|Q99459|CDC5L_HUMAN	CDC5L	Cell division cycle 5-like protein OS=Homo sapiens OX=9606 GN=CDC5L PE=1 SV=2	92.19	0	0	0	0	1	1	NF	NF	210000	210000	0	0	1
sp|P11021|BIP_HUMAN	HSPA5	Endoplasmic reticulum chaperone BiP OS=Homo sapiens OX=9606 GN=HSPA5 PE=1 SV=2	72.29	1	1	18	20	4	4	200000	21000000	1100000	200000	1	105	5.5
sp|Q9NSI2|SLX9_HUMAN	SLX9	Ribosome biogenesis protein SLX9 homolog OS=Homo sapiens OX=9606 GN=SLX9 PE=1 SV=2	25.44	1	1	2	2	2	3	200000	860000	1100000	200000	1	4.3	5.5
sp|P42357|HUTH_HUMAN	HAL	Histidine ammonia-lyase OS=Homo sapiens OX=9606 GN=HAL PE=1 SV=1	72.65	1	1	1	1	1	1	220000	200000	390000	200000	1.1	1	1.95
sp|O60762|DPM1_HUMAN	DPM1	Dolichol-phosphate mannosyltransferase subunit 1 OS=Homo sapiens OX=9606 GN=DPM1 PE=1 SV=1	29.62	0	0	1	1	1	1	NF	200000	560000	200000	0	1	2.8
sp|O14828|SCAM3_HUMAN	SCAMP3	Secretory carrier-associated membrane protein 3 OS=Homo sapiens OX=9606 GN=SCAMP3 PE=1 SV=3	38.26	0	0	1	1	0	0	NF	200000	NF	200000	0	1	0
sp|P33992|MCM5_HUMAN	MCM5	DNA replication licensing factor MCM5 OS=Homo sapiens OX=9606 GN=MCM5 PE=1 SV=5	82.23	0	0	1	1	0	0	NF	200000	NF	200000	0	1	0
sp|Q14566|MCM6_HUMAN	MCM6	DNA replication licensing factor MCM6 OS=Homo sapiens OX=9606 GN=MCM6 PE=1 SV=1	92.83	0	0	1	1	0	0	NF	200000	NF	200000	0	1	0
sp|O95831|AIFM1_HUMAN	AIFM1	Apoptosis-inducing factor 1, mitochondrial OS=Homo sapiens OX=9606 GN=AIFM1 PE=1 SV=1	66.86	0	0	1	1	0	0	NF	200000	NF	200000	0	1	0
sp|P84085|ARF5_HUMAN	ARF5	ADP-ribosylation factor 5 OS=Homo sapiens OX=9606 GN=ARF5 PE=1 SV=2	20.52	0	0	1	1	0	0	NF	200000	NF	200000	0	1	0
sp|O00560|SDCB1_HUMAN	SDCBP	Syntenin-1 OS=Homo sapiens OX=9606 GN=SDCBP PE=1 SV=1	32.42	0	0	1	1	0	0	NF	200000	NF	200000	0	1	0
sp|P33991|MCM4_HUMAN	MCM4	DNA replication licensing factor MCM4 OS=Homo sapiens OX=9606 GN=MCM4 PE=1 SV=5	96.5	0	0	1	1	0	0	NF	200000	NF	200000	0	1	0
sp|Q15029|U5S1_HUMAN	EFTUD2	116 kDa U5 small nuclear ribonucleoprotein component OS=Homo sapiens OX=9606 GN=EFTUD2 PE=1 SV=1	109.37	0	0	1	1	0	0	NF	200000	NF	200000	0	1	0
sp|P47813|IF1AX_HUMAN	EIF1AX	Eukaryotic translation initiation factor 1A, X-chromosomal OS=Homo sapiens OX=9606 GN=EIF1AX PE=1 SV=2	16.45	1	1	2	2	2	2	190000	1700000	1100000	190000	1	8.94737	5.78947
sp|P49721|PSB2_HUMAN	PSMB2	Proteasome subunit beta type-2 OS=Homo sapiens OX=9606 GN=PSMB2 PE=1 SV=1	22.82	0	0	2	2	1	1	NF	1000000	190000	190000	0	5.26316	1
sp|P31942|HNRH3_HUMAN	HNRNPH3	Heterogeneous nuclear ribonucleoprotein H3 OS=Homo sapiens OX=9606 GN=HNRNPH3 PE=1 SV=2	36.9	0	0	1	1	0	0	NF	190000	NF	190000	0	1	0
sp|P00491|PNPH_HUMAN	PNP	Purine nucleoside phosphorylase OS=Homo sapiens OX=9606 GN=PNP PE=1 SV=2	32.1	0	0	1	1	0	0	NF	190000	NF	190000	0	1	0
sp|P33993|MCM7_HUMAN	MCM7	DNA replication licensing factor MCM7 OS=Homo sapiens OX=9606 GN=MCM7 PE=1 SV=4	81.26	0	0	1	1	0	0	NF	190000	NF	190000	0	1	0
sp|Q14152|EIF3A_HUMAN	EIF3A	Eukaryotic translation initiation factor 3 subunit A OS=Homo sapiens OX=9606 GN=EIF3A PE=1 SV=1	166.47	0	0	1	1	0	0	NF	190000	NF	190000	0	1	0
sp|Q09666|AHNK_HUMAN	AHNAK	Neuroblast differentiation-associated protein AHNAK OS=Homo sapiens OX=9606 GN=AHNAK PE=1 SV=2	628.7	0	0	1	1	0	0	NF	190000	NF	190000	0	1	0
sp|Q9NYF8|BCLF1_HUMAN	BCLAF1	Bcl-2-associated transcription factor 1 OS=Homo sapiens OX=9606 GN=BCLAF1 PE=1 SV=2	106.06	0	0	1	1	0	0	NF	190000	NF	190000	0	1	0
sp|O96019|ACL6A_HUMAN	ACTL6A	Actin-like protein 6A OS=Homo sapiens OX=9606 GN=ACTL6A PE=1 SV=1	47.43	0	0	1	1	0	0	NF	190000	NF	190000	0	1	0
sp|O94906|PRP6_HUMAN	PRPF6	Pre-mRNA-processing factor 6 OS=Homo sapiens OX=9606 GN=PRPF6 PE=1 SV=1	106.86	0	0	1	1	0	0	NF	190000	NF	190000	0	1	0
sp|Q96GQ7|DDX27_HUMAN	DDX27	Probable ATP-dependent RNA helicase DDX27 OS=Homo sapiens OX=9606 GN=DDX27 PE=1 SV=2	89.78	0	0	1	1	1	1	NF	260000	180000	180000	0	1.44444	1
sp|P49591|SYSC_HUMAN	SARS1	Serine--tRNA ligase, cytoplasmic OS=Homo sapiens OX=9606 GN=SARS1 PE=1 SV=3	58.74	0	0	1	1	0	0	NF	180000	NF	180000	0	1	0
sp|O95433|AHSA1_HUMAN	AHSA1	Activator of 90 kDa heat shock protein ATPase homolog 1 OS=Homo sapiens OX=9606 GN=AHSA1 PE=1 SV=1	38.25	0	0	1	1	0	0	NF	180000	NF	180000	0	1	0
sp|O94905|ERLN2_HUMAN	ERLIN2	Erlin-2 OS=Homo sapiens OX=9606 GN=ERLIN2 PE=1 SV=1	37.82	0	0	1	1	0	0	NF	180000	NF	180000	0	1	0
sp|P61289|PSME3_HUMAN	PSME3	Proteasome activator complex subunit 3 OS=Homo sapiens OX=9606 GN=PSME3 PE=1 SV=1	29.49	0	0	1	1	0	0	NF	180000	NF	180000	0	1	0
sp|Q9UI30|TR112_HUMAN	TRMT112	Multifunctional methyltransferase subunit TRM112-like protein OS=Homo sapiens OX=9606 GN=TRMT112 PE=1 SV=1	14.19	0	0	1	1	0	0	NF	180000	NF	180000	0	1	0
sp|Q13620|CUL4B_HUMAN	CUL4B	Cullin-4B OS=Homo sapiens OX=9606 GN=CUL4B PE=1 SV=4	103.92	0	0	1	1	0	0	NF	180000	NF	180000	0	1	0
sp|O00154|BACH_HUMAN	ACOT7	Cytosolic acyl coenzyme A thioester hydrolase OS=Homo sapiens OX=9606 GN=ACOT7 PE=1 SV=3	41.77	0	0	1	1	0	0	NF	180000	NF	180000	0	1	0
sp|O95793|STAU1_HUMAN	STAU1	Double-stranded RNA-binding protein Staufen homolog 1 OS=Homo sapiens OX=9606 GN=STAU1 PE=1 SV=2	63.14	0	0	1	1	0	0	NF	180000	NF	180000	0	1	0
sp|Q15738|NSDHL_HUMAN	NSDHL	Sterol-4-alpha-carboxylate 3-dehydrogenase, decarboxylating OS=Homo sapiens OX=9606 GN=NSDHL PE=1 SV=2	41.87	0	0	1	1	0	0	NF	180000	NF	180000	0	1	0
sp|P35659|DEK_HUMAN	DEK	Protein DEK OS=Homo sapiens OX=9606 GN=DEK PE=1 SV=1	42.65	0	0	1	1	0	0	NF	180000	NF	180000	0	1	0
sp|P42166|LAP2A_HUMAN	TMPO	Lamina-associated polypeptide 2, isoform alpha OS=Homo sapiens OX=9606 GN=TMPO PE=1 SV=2	75.45	0	0	1	1	0	0	NF	180000	NF	180000	0	1	0
sp|P06748|NPM_HUMAN	NPM1	Nucleophosmin OS=Homo sapiens OX=9606 GN=NPM1 PE=1 SV=2	32.55	1	1	12	15	4	5	170000	22000000	10000000	170000	1	129.412	58.8235
sp|P28070|PSB4_HUMAN	PSMB4	Proteasome subunit beta type-4 OS=Homo sapiens OX=9606 GN=PSMB4 PE=1 SV=4	29.19	1	1	2	2	1	1	170000	1100000	210000	170000	1	6.47059	1.23529
sp|Q9P031|TAP26_HUMAN	CCDC59	Thyroid transcription factor 1-associated protein 26 OS=Homo sapiens OX=9606 GN=CCDC59 PE=1 SV=2	28.65	1	1	1	1	1	1	170000	320000	440000	170000	1	1.88235	2.58824
sp|Q9UG63|ABCF2_HUMAN	ABCF2	ATP-binding cassette sub-family F member 2 OS=Homo sapiens OX=9606 GN=ABCF2 PE=1 SV=2	71.24	1	1	1	1	0	0	170000	280000	NF	170000	1	1.64706	0
sp|P48556|PSMD8_HUMAN	PSMD8	26S proteasome non-ATPase regulatory subunit 8 OS=Homo sapiens OX=9606 GN=PSMD8 PE=1 SV=2	39.59	0	0	1	1	0	0	NF	170000	NF	170000	0	1	0
sp|P42167|LAP2B_HUMAN	TMPO	Lamina-associated polypeptide 2, isoforms beta/gamma OS=Homo sapiens OX=9606 GN=TMPO PE=1 SV=2	50.64	0	0	1	1	0	0	NF	170000	NF	170000	0	1	0
sp|Q15393|SF3B3_HUMAN	SF3B3	Splicing factor 3B subunit 3 OS=Homo sapiens OX=9606 GN=SF3B3 PE=1 SV=4	135.49	1	1	5	5	1	1	160000	3400000	370000	160000	1	21.25	2.3125
sp|O75874|IDHC_HUMAN	IDH1	Isocitrate dehydrogenase [NADP] cytoplasmic OS=Homo sapiens OX=9606 GN=IDH1 PE=1 SV=2	46.63	1	1	5	6	1	2	160000	2700000	380000	160000	1	16.875	2.375
sp|P49207|RL34_HUMAN	RPL34	60S ribosomal protein L34 OS=Homo sapiens OX=9606 GN=RPL34 PE=1 SV=3	13.28	1	1	2	2	0	0	160000	1800000	NF	160000	1	11.25	0
sp|Q9H1E1|RNAS7_HUMAN	RNASE7	Ribonuclease 7 OS=Homo sapiens OX=9606 GN=RNASE7 PE=1 SV=2	17.41	0	0	1	1	1	1	NF	160000	370000	160000	0	1	2.3125
sp|Q9UN86|G3BP2_HUMAN	G3BP2	Ras GTPase-activating protein-binding protein 2 OS=Homo sapiens OX=9606 GN=G3BP2 PE=1 SV=2	54.09	0	0	1	1	0	0	NF	160000	NF	160000	0	1	0
sp|P54886|P5CS_HUMAN	ALDH18A1	Delta-1-pyrroline-5-carboxylate synthase OS=Homo sapiens OX=9606 GN=ALDH18A1 PE=1 SV=2	87.25	0	0	1	1	0	0	NF	160000	NF	160000	0	1	0
sp|Q9Y3B4|SF3B6_HUMAN	SF3B6	Splicing factor 3B subunit 6 OS=Homo sapiens OX=9606 GN=SF3B6 PE=1 SV=1	14.58	1	1	0	0	0	0	160000	NF	NF	160000	1	0	0
sp|Q9BU76|MMTA2_HUMAN	MMTAG2	Multiple myeloma tumor-associated protein 2 OS=Homo sapiens OX=9606 GN=MMTAG2 PE=1 SV=1	29.39	0	0	0	0	1	1	NF	NF	160000	160000	0	0	1
sp|P08238|HS90B_HUMAN	HSP90AB1	Heat shock protein HSP 90-beta OS=Homo sapiens OX=9606 GN=HSP90AB1 PE=1 SV=4	83.21	0	0	16	20	1	1	NF	33000000	150000	150000	0	220	1
tr|A0A0D9SGE8|A0A0D9SGE8_HUMAN	PHF6	PHD finger protein 6 OS=Homo sapiens OX=9606 GN=PHF6 PE=1 SV=1	41.34	1	1	1	2	0	0	150000	740000	NF	150000	1	4.93333	0
sp|Q8WVV4|POF1B_HUMAN	POF1B	Protein POF1B OS=Homo sapiens OX=9606 GN=POF1B PE=1 SV=3	68.02	1	1	1	1	1	2	390000	150000	890000	150000	2.6	1	5.93333
tr|A0A2R8Y7F4|A0A2R8Y7F4_HUMAN	PRRC2C	Protein PRRC2C (Fragment) OS=Homo sapiens OX=9606 GN=PRRC2C PE=1 SV=1	96.6	0	0	1	1	1	1	NF	150000	740000	150000	0	1	4.93333
sp|Q9P0L0|VAPA_HUMAN	VAPA	Vesicle-associated membrane protein-associated protein A OS=Homo sapiens OX=9606 GN=VAPA PE=1 SV=3	27.88	0	0	1	1	0	0	NF	150000	NF	150000	0	1	0
sp|P27816|MAP4_HUMAN	MAP4	Microtubule-associated protein 4 OS=Homo sapiens OX=9606 GN=MAP4 PE=1 SV=3	120.93	0	0	1	1	0	0	NF	150000	NF	150000	0	1	0
sp|Q7Z7K6|CENPV_HUMAN	CENPV	Centromere protein V OS=Homo sapiens OX=9606 GN=CENPV PE=1 SV=1	29.93	1	1	3	3	2	2	140000	1200000	680000	140000	1	8.57143	4.85714
sp|Q16643|DREB_HUMAN	DBN1	Drebrin OS=Homo sapiens OX=9606 GN=DBN1 PE=1 SV=4	71.39	0	0	1	1	0	0	NF	140000	NF	140000	0	1	0
sp|P42704|LPPRC_HUMAN	LRPPRC	Leucine-rich PPR motif-containing protein, mitochondrial OS=Homo sapiens OX=9606 GN=LRPPRC PE=1 SV=3	157.81	0	0	1	1	0	0	NF	130000	NF	130000	0	1	0
sp|P26196|DDX6_HUMAN	DDX6	Probable ATP-dependent RNA helicase DDX6 OS=Homo sapiens OX=9606 GN=DDX6 PE=1 SV=2	54.38	0	0	1	1	0	0	NF	130000	NF	130000	0	1	0
sp|Q8WX93|PALLD_HUMAN	PALLD	Palladin OS=Homo sapiens OX=9606 GN=PALLD PE=1 SV=3	150.47	0	0	1	1	0	0	NF	130000	NF	130000	0	1	0
sp|P21246|PTN_HUMAN	PTN	Pleiotrophin OS=Homo sapiens OX=9606 GN=PTN PE=1 SV=1	18.93	0	0	1	1	0	0	NF	120000	NF	120000	0	1	0
sp|Q9H1E3|NUCKS_HUMAN	NUCKS1	Nuclear ubiquitous casein and cyclin-dependent kinase substrate 1 OS=Homo sapiens OX=9606 GN=NUCKS1 PE=1 SV=1	27.28	0	0	0	0	1	1	NF	NF	120000	120000	0	0	1
sp|Q9UHD9|UBQL2_HUMAN	UBQLN2	Ubiquilin-2 OS=Homo sapiens OX=9606 GN=UBQLN2 PE=1 SV=2	65.65	0	0	1	1	0	0	NF	110000	NF	110000	0	1	0
sp|O14531|DPYL4_HUMAN	DPYSL4	Dihydropyrimidinase-related protein 4 OS=Homo sapiens OX=9606 GN=DPYSL4 PE=1 SV=2	61.84	0	0	1	1	0	0	NF	110000	NF	110000	0	1	0
sp|Q8TCC3|RM30_HUMAN	MRPL30	39S ribosomal protein L30, mitochondrial OS=Homo sapiens OX=9606 GN=MRPL30 PE=1 SV=1	18.53	1	1	0	0	0	0	110000	NF	NF	110000	1	0	0
sp|P49756|RBM25_HUMAN	RBM25	RNA-binding protein 25 OS=Homo sapiens OX=9606 GN=RBM25 PE=1 SV=3	100.12	0	0	1	1	0	0	NF	100000	NF	100000	0	1	0
sp|P04075|ALDOA_HUMAN	ALDOA	Fructose-bisphosphate aldolase A OS=Homo sapiens OX=9606 GN=ALDOA PE=1 SV=2	39.4	1	1	7	11	1	1	99000	14000000	350000	99000	1	141.414	3.53535
sp|P02787|TRFE_HUMAN	TF	Serotransferrin OS=Homo sapiens OX=9606 GN=TF PE=1 SV=4	77	0	0	1	1	0	0	NF	78000	NF	78000	0	1	0

## Sheet: Fig. 5B
Source data for Figure 5B: Cell count (n) and proportion (%) of each Seurat cluster of total sequenced single nuclei.
Seurat Clusters	n	Portion (%)
0	14587	14.1261
1	13212	12.7945
2	12783	12.3791
3	12177	11.7922
4	9005	8.72045
5	8904	8.62264
6	8317	8.05419
7	6196	6.00021
8	4954	4.79746
9	4664	4.51662
10	3497	3.3865
11	1918	1.85739
12	1902	1.8419
13	637	0.616871
14	510	0.493885
Grand Total	103263	100

## Sheet: Fig. 5C
Source data for Figure 5C. Top 100 differentially expressed genes (DEGs) of each Seurat cluster that were used to plot the heatmap showing in Figure 5C.
gene	p_val	avg_log2FC	pct.1	pct.2	p_val_adj	cluster
IQCJ-SCHIP1	0	-1.13202	0.366	0.183	0	0
RMDN2-AS1	0	1.16792	0.107	0.015	0	0
LINC01307	0	1.08702	0.053	0.007	0	0
CYP26A1	0	1.10761	0.046	0.005	0	0
TRPC5	9.22888e-206	-1.06575	0.116	0.048	1.10488e-200	0
LINC02143	3.86506e-196	1.06655	0.022	0.003	4.62725e-191	0
KCP	3.35953e-156	-1.03104	0.036	0.009	4.02203e-151	0
HTR2C	7.13029e-142	-2.35779	0.067	0.026	8.53638e-137	0
LMX1A	7.38741e-136	-1.09594	0.063	0.024	8.84421e-131	0
PTF1A	2.40003e-130	1.02024	0.013	0.001	2.87332e-125	0
RBM47	2.91323e-128	-1.15276	0.052	0.019	3.48772e-123	0
ENSG00000226207	8.18674e-128	1.12239	0.012	0.001	9.80117e-123	0
TTC6	5.06252e-126	-1.18053	0.043	0.014	6.06085e-121	0
VSNL1	1.20917e-121	-1.11904	0.096	0.046	1.44762e-116	0
LINC00211	1.19071e-117	1.27818	0.01	0.001	1.42552e-112	0
PLPPR4	7.12459e-113	-1.14754	0.134	0.072	8.52956e-108	0
KIAA0319	2.49381e-111	-1.2983	0.11	0.056	2.98558e-106	0
SEMA3C	9.88577e-108	-1.33776	0.117	0.062	1.18352e-102	0
DPYD-AS1	6.54763e-95	-1.00155	0.027	0.008	7.83883e-90	0
MLIP	3.75026e-93	-1.10106	0.072	0.035	4.48981e-88	0
NGEF	1.40627e-87	-1.03058	0.044	0.018	1.68359e-82	0
DGKG	6.88722e-84	-1.30612	0.065	0.031	8.24538e-79	0
ARPP21	6.03886e-82	-1.39877	0.261	0.165	7.22973e-77	0
OPCML	1.14066e-79	-1.10952	0.64	0.419	1.3656e-74	0
RSPO2	8.35771e-79	-1.64164	0.067	0.033	1.00059e-73	0
ENSG00000286277	9.77764e-78	-1.03388	0.046	0.02	1.17058e-72	0
DLC1	1.07128e-77	-1.23221	0.04	0.017	1.28254e-72	0
ENSG00000260664	3.40878e-77	-1.27019	0.148	0.089	4.08099e-72	0
GABRA5	7.1655e-77	-1.028	0.04	0.017	8.57854e-72	0
STPG2-AS1	2.31215e-73	-1.04239	0.024	0.008	2.76811e-68	0
NR4A3	9.73748e-73	-1.14972	0.051	0.024	1.16577e-67	0
SPHKAP	2.19111e-72	-1.35116	0.098	0.056	2.6232e-67	0
LINC01956	2.12006e-70	-1.03655	0.015	0.004	2.53814e-65	0
TBR1	3.23516e-68	-1.2165	0.067	0.035	3.87313e-63	0
ENSG00000257522	1.50869e-66	-1.27728	0.067	0.035	1.80621e-61	0
LGI1	2.98292e-66	-1.53906	0.055	0.027	3.57115e-61	0
NWD2	1.48419e-65	-1.16487	0.042	0.019	1.77687e-60	0
VSTM2B-DT	1.57265e-65	-1.22227	0.062	0.032	1.88277e-60	0
NPR3	6.23488e-64	-1.04549	0.02	0.007	7.4644e-59	0
SULF1	5.97672e-61	-1.63769	0.041	0.019	7.15533e-56	0
CD36	2.44816e-60	-1.10269	0.034	0.014	2.93094e-55	0
TRIM16L	4.4646e-60	-1.0066	0.015	0.004	5.34502e-55	0
CELF2-DT	1.35498e-59	-1.08654	0.02	0.007	1.62218e-54	0
ENSG00000233005	1.03113e-57	-1.15004	0.026	0.01	1.23446e-52	0
C8orf34	1.29692e-57	-1.29953	0.11	0.068	1.55267e-52	0
XACT	3.01566e-57	-1.72253	0.044	0.021	3.61035e-52	0
NPNT	1.66785e-53	-1.17282	0.024	0.009	1.99675e-48	0
ATXN1-AS1	3.62682e-52	-1.00975	0.014	0.004	4.34203e-47	0
LINC01435	6.32996e-52	-1.36823	0.038	0.018	7.57823e-47	0
TLE2	4.40843e-50	-1.43487	0.029	0.013	5.27777e-45	0
NFIX	3.69867e-48	-1.10647	0.099	0.062	4.42804e-43	0
WNT8B	5.04868e-48	-1.18737	0.019	0.007	6.04428e-43	0
HTR1E	1.15476e-46	-1.12357	0.015	0.005	1.38248e-41	0
LINC00951	4.24908e-45	-1.09177	0.026	0.011	5.087e-40	0
EOMES	1.33327e-43	-1.08877	0.021	0.008	1.59619e-38	0
LINC02326	3.31837e-42	-1.43396	0.023	0.01	3.97275e-37	0
LINC01811	2.50846e-41	-1.37763	0.061	0.036	3.00313e-36	0
CASC6	5.39589e-40	-1.14268	0.015	0.005	6.45996e-35	0
LINC01085	1.16037e-38	-1.5835	0.013	0.005	1.3892e-33	0
SYNPO	3.16326e-38	-1.06143	0.012	0.004	3.78705e-33	0
PLXND1	1.27144e-35	-1.30469	0.051	0.03	1.52217e-30	0
ENSG00000258107	2.97306e-35	-1.51837	0.019	0.008	3.55935e-30	0
ENSG00000287523	1.64467e-33	-1.14669	0.015	0.006	1.969e-28	0
NTSR1	9.47525e-31	-1.57563	0.036	0.02	1.13438e-25	0
GDA	1.91362e-30	-1.22522	0.017	0.007	2.29098e-25	0
PHOX2B-AS1	6.43329e-30	-1.42073	0.024	0.012	7.70193e-25	0
FAM163B	8.45775e-30	-1.38584	0.027	0.014	1.01256e-24	0
IL33	1.06794e-29	-1.14847	0.039	0.023	1.27854e-24	0
HTR7	3.54078e-29	-1.08805	0.011	0.004	4.23902e-24	0
ENSG00000289376	6.52573e-29	-1.12261	0.015	0.006	7.81261e-24	0
LINC02607	7.05806e-29	-1.02178	0.01	0.003	8.44991e-24	0
MIR646HG	2.76498e-28	-1.43429	0.015	0.006	3.31024e-23	0
LINC02813	6.5232e-28	-1.16593	0.011	0.004	7.80957e-23	0
SLC17A7	1.14428e-27	-1.55914	0.034	0.019	1.36994e-22	0
ENSG00000228655	4.17082e-26	-1.18329	0.01	0.004	4.9933e-21	0
SCGN	2.21251e-25	-1.75225	0.013	0.005	2.64881e-20	0
SULT1C2	2.64746e-25	-1.15276	0.014	0.006	3.16953e-20	0
VRK2	1.01541e-24	-1.83879	0.028	0.015	1.21565e-19	0
GABRA4	1.27317e-24	-1.32549	0.013	0.006	1.52424e-19	0
TRPM2	2.42532e-24	-1.09865	0.016	0.007	2.9036e-19	0
SLC24A2	3.12112e-24	-1.38977	0.115	0.083	3.73661e-19	0
ACVR1C	5.61615e-24	-1.14307	0.018	0.009	6.72366e-19	0
ENSG00000239498	1.22154e-23	-1.13124	0.01	0.004	1.46243e-18	0
PALMD	3.58202e-23	-1.61017	0.054	0.036	4.2884e-18	0
ANKRD34C-AS1	4.69996e-23	-1.01619	0.015	0.007	5.6268e-18	0
LINC02885	7.85764e-23	-1.14789	0.012	0.005	9.40716e-18	0
NTS	1.39182e-22	-1.60783	0.03	0.018	1.66629e-17	0
ENSG00000286679	3.33898e-22	-1.58798	0.014	0.006	3.99742e-17	0
OSTN	1.44348e-21	-1.30984	0.012	0.006	1.72814e-16	0
ENSG00000231204	4.12116e-21	-1.46466	0.012	0.005	4.93385e-16	0
ENSG00000251293	4.15308e-21	-1.41155	0.015	0.007	4.97207e-16	0
HOPX	3.81396e-20	-1.40181	0.012	0.005	4.56608e-15	0
TXK	1.08657e-18	-1.14563	0.011	0.005	1.30084e-13	0
ENSG00000286685	6.51552e-18	-1.25689	0.014	0.007	7.80038e-13	0
LINC01378	7.42805e-17	-1.30847	0.021	0.012	8.89286e-12	0
FYB2	7.51698e-16	-2.20864	0.024	0.014	8.99932e-11	0
CAV1	5.96969e-15	-1.24282	0.01	0.005	7.14691e-10	0
NEUROD6	2.09405e-14	-1.35298	0.033	0.022	2.50699e-09	0
ITPRID1	1.36253e-13	-1.61942	0.011	0.005	1.63122e-08	0
PROKR2	6.41736e-13	-1.94854	0.01	0.005	7.68287e-08	0
MYT1L	0	-2.77934	0.147	0.611	0	1
GRIA2	0	-2.57887	0.133	0.562	0	1
CNTNAP2	0	-2.78323	0.227	0.641	0	1
ADAMTSL1	0	3.248	0.64	0.228	0	1
HECW1	0	-2.6095	0.126	0.526	0	1
NTRK2	0	2.19037	0.769	0.392	0	1
CTNNA2	0	-1.65198	0.386	0.756	0	1
TANC2	0	-1.92623	0.159	0.527	0	1
LRRTM4	0	-2.08655	0.266	0.627	0	1
GRM1	0	2.69391	0.603	0.243	0	1
CELF4	0	-2.95887	0.092	0.45	0	1
PAX3	0	2.11871	0.583	0.226	0	1
NRXN3	0	-2.31882	0.435	0.783	0	1
NALF1	0	-1.76657	0.331	0.677	0	1
EPHA5	0	-2.35841	0.214	0.557	0	1
NRXN1	0	-1.46398	0.448	0.789	0	1
CCSER1	0	-1.74589	0.347	0.688	0	1
ADGRV1	0	2.15997	0.756	0.422	0	1
ANK3	0	-1.80677	0.347	0.68	0	1
CACNA1E	0	-2.56307	0.101	0.433	0	1
PHACTR1	0	-1.86138	0.193	0.523	0	1
OPCML	0	-2.68591	0.163	0.492	0	1
XKR4	0	-2.1049	0.157	0.485	0	1
UNC79	0	-1.83377	0.162	0.489	0	1
ERBB4	0	1.35993	0.867	0.541	0	1
PPFIA2	0	-1.62479	0.272	0.595	0	1
DCX	0	-1.57966	0.216	0.536	0	1
RUNX1T1	0	-1.80619	0.204	0.523	0	1
FRMD5	0	-1.67631	0.188	0.507	0	1
BOC	0	2.1456	0.63	0.314	0	1
ENSG00000239268	0	-2.05801	0.178	0.494	0	1
PTPRO	0	-2.33351	0.098	0.413	0	1
KCNH7	0	-1.6933	0.163	0.474	0	1
GRIK2	0	-2.35017	0.124	0.434	0	1
CACNA2D1	0	-1.92002	0.197	0.503	0	1
NR2F2-AS1	0	2.03492	0.565	0.262	0	1
CACNA1B	0	-2.3269	0.09	0.391	0	1
RIMS2	0	-1.54383	0.24	0.541	0	1
THSD7A	0	-2.14084	0.299	0.599	0	1
KALRN	0	-1.24723	0.433	0.731	0	1
KCNQ3	0	-1.81705	0.139	0.437	0	1
SRRM4	0	-1.72408	0.121	0.417	0	1
PTPRG	0	-1.72472	0.299	0.592	0	1
KCNB2	0	-2.45775	0.081	0.373	0	1
GABRB3	0	-1.9255	0.119	0.408	0	1
CSMD2	0	-1.85108	0.149	0.435	0	1
SLIT2	0	-2.14637	0.109	0.395	0	1
LRRC7	0	-1.61189	0.24	0.525	0	1
NRG1	0	-2.27778	0.247	0.531	0	1
GRIN2B	0	-2.1809	0.099	0.383	0	1
ENOX1	0	-1.50769	0.258	0.538	0	1
SYT14	0	-1.61448	0.146	0.426	0	1
LINGO2	0	-2.10744	0.213	0.492	0	1
PHACTR3	0	-2.29485	0.076	0.355	0	1
STMN2	0	-2.42119	0.07	0.349	0	1
NAV1	0	-1.34125	0.197	0.476	0	1
MPPED2	0	-2.08857	0.115	0.393	0	1
GAP43	0	-1.81409	0.108	0.386	0	1
LINC01122	0	-1.9892	0.134	0.412	0	1
ZFHX4	0	-1.54334	0.218	0.494	0	1
SLC8A1	0	-1.31404	0.316	0.592	0	1
PARD3B	0	1.61091	0.792	0.517	0	1
NTM	0	-1.34397	0.322	0.596	0	1
PCLO	0	-1.72352	0.15	0.423	0	1
RIMS1	0	-1.54561	0.148	0.419	0	1
CDH12	0	-2.1712	0.137	0.407	0	1
QKI	0	1.7102	0.838	0.57	0	1
ZNF385D	0	-2.60492	0.157	0.423	0	1
PAK5	0	-2.00755	0.093	0.358	0	1
BCL11A	0	-1.51322	0.185	0.447	0	1
GRID2	0	1.06358	0.759	0.497	0	1
ERC2	0	-1.12414	0.375	0.636	0	1
LRP2	0	2.85748	0.385	0.125	0	1
RALYL	0	-2.26901	0.115	0.375	0	1
CHN2	0	-2.2507	0.091	0.349	0	1
RFX4	0	2.07433	0.483	0.226	0	1
SEMA6D	0	-2.25811	0.098	0.355	0	1
MEGF10	0	2.3136	0.441	0.184	0	1
DCC	0	-1.32004	0.541	0.797	0	1
LRRC4C	0	1.74334	0.744	0.491	0	1
ASTN1	0	-1.34138	0.168	0.421	0	1
ANK2	0	-1.08	0.504	0.756	0	1
ATP8A2	0	-2.08374	0.09	0.34	0	1
NLGN1	0	-1.31566	0.394	0.644	0	1
PLEKHA5	0	-1.15521	0.298	0.546	0	1
EBF3	0	-2.5948	0.077	0.325	0	1
NCKAP5	0	1.73267	0.809	0.561	0	1
CACNA1A	0	-2.62804	0.06	0.306	0	1
APBA1	0	-1.41703	0.164	0.41	0	1
NFASC	0	-1.08371	0.245	0.489	0	1
RGS7	0	-1.59202	0.156	0.399	0	1
GRIK3	0	-2.44803	0.065	0.308	0	1
DNER	0	-1.36833	0.241	0.484	0	1
MACROD2	0	-1.16803	0.298	0.54	0	1
ROBO2	0	-1.15098	0.303	0.542	0	1
DSCAML1	0	-1.59363	0.152	0.391	0	1
PLPPR1	0	-2.54174	0.059	0.298	0	1
SYT1	0	-1.0148	0.477	0.715	0	1
EPHA7	0	-2.46672	0.069	0.306	0	1
EBF1	0	-2.18618	0.192	0.429	0	1
NFIA	0	-1.76829	0.199	0.48	0	2
RELN	0	3.03966	0.395	0.119	0	2
CELF4	0	1.28222	0.638	0.371	0	2
BOC	0	-2.33896	0.121	0.387	0	2
PARD3B	0	-1.62932	0.323	0.585	0	2
KIRREL3	0	1.73346	0.591	0.342	0	2
MGAT4C	0	2.18611	0.468	0.236	0	2
KCNIP4	0	1.99518	0.491	0.262	0	2
MDGA2	0	1.46619	0.649	0.421	0	2
GLI3	0	-1.84423	0.185	0.411	0	2
ENSG00000271860	0	-1.56895	0.279	0.503	0	2
NCKAP5	0	-1.43482	0.398	0.62	0	2
MIR99AHG	0	-1.02153	0.466	0.686	0	2
ADGRV1	0	-1.91622	0.272	0.492	0	2
PTPRZ1	0	-1.37687	0.269	0.484	0	2
NFIB	0	-1.31516	0.192	0.407	0	2
MIR9-3HG	0	-1.81461	0.155	0.369	0	2
PAX3	0	-2.4531	0.085	0.298	0	2
COL4A5	0	-1.99482	0.135	0.348	0	2
ROR1	0	-1.95064	0.133	0.339	0	2
NXPH1	0	2.4351	0.343	0.139	0	2
DSCAM	0	1.15774	0.557	0.357	0	2
DPYD	0	1.37137	0.438	0.238	0	2
PTN	0	-1.85914	0.192	0.391	0	2
RIMS2	0	1.04016	0.675	0.478	0	2
GALNTL6	0	1.6744	0.404	0.207	0	2
GLI2	0	-2.02328	0.11	0.307	0	2
SNTG1	0	1.84884	0.416	0.219	0	2
NR2F2-AS1	0	-1.41061	0.131	0.325	0	2
MIR9-1HG	0	-1.64952	0.151	0.342	0	2
SLC8A1	0	1.03365	0.721	0.533	0	2
RFX4	0	-2.13129	0.095	0.282	0	2
DACH1	0	-1.04473	0.432	0.617	0	2
LRIG1	0	-1.75196	0.124	0.308	0	2
TOX3	0	-1.19798	0.223	0.406	0	2
MID1	0	-1.0415	0.376	0.558	0	2
PTPN13	0	-1.35867	0.179	0.361	0	2
CACNA1C	0	1.02516	0.678	0.498	0	2
SLC1A3	0	-2.51003	0.073	0.252	0	2
GRM7	0	1.61044	0.417	0.238	0	2
KLHL29	0	1.33263	0.444	0.269	0	2
PANTR1	0	-1.17031	0.241	0.415	0	2
NHSL1	0	-1.34511	0.153	0.326	0	2
MEGF10	0	-2.22664	0.066	0.238	0	2
LINGO2	0	1.13557	0.606	0.435	0	2
NKAIN2	0	1.34277	0.442	0.271	0	2
BRINP1	0	1.9476	0.312	0.142	0	2
PCDH15	0	1.05014	0.474	0.306	0	2
ADAMTSL1	0	-2.23108	0.133	0.301	0	2
GRIK2	0	1.05487	0.541	0.374	0	2
GRM1	0	-1.93751	0.142	0.309	0	2
RBFOX1	0	1.07391	0.647	0.481	0	2
QKI	0	-1.22632	0.46	0.625	0	2
CHN2	0	1.09613	0.459	0.296	0	2
SCN2A	0	1.10479	0.413	0.25	0	2
FBXL7	0	-1.34313	0.199	0.362	0	2
GPM6B	0	-1.24492	0.397	0.559	0	2
MIR137HG	0	1.58081	0.301	0.14	0	2
BMPR1B	0	-1.67759	0.084	0.244	0	2
TCF7L1	0	-1.97881	0.068	0.227	0	2
DLX6-AS1	0	1.14095	0.254	0.097	0	2
STK3	0	-1.73238	0.081	0.236	0	2
GLIS3	0	-1.94589	0.09	0.243	0	2
TENM1	0	1.39214	0.459	0.308	0	2
PLPP3	0	-2.05014	0.063	0.212	0	2
SCN9A	0	2.37047	0.221	0.075	0	2
GRM5	0	1.44905	0.317	0.174	0	2
KSR2	0	1.44374	0.319	0.18	0	2
CCDC85A	0	2.05327	0.245	0.107	0	2
SEMA6D	0	1.11008	0.443	0.305	0	2
CDH10	0	1.57541	0.311	0.174	0	2
LRP4	0	-2.49245	0.032	0.169	0	2
KCNC2	0	3.30125	0.176	0.041	0	2
NOTCH1	0	-2.03604	0.05	0.184	0	2
IQCJ-SCHIP1	0	1.18133	0.326	0.192	0	2
NPAS3	0	-1.00292	0.624	0.755	0	2
ENSG00000262198	0	-2.32476	0.046	0.177	0	2
CA10	0	2.73067	0.191	0.061	0	2
ROBO1	0	1.24167	0.762	0.634	0	2
CDH18	0	1.5867	0.297	0.172	0	2
SAMD3	0	2.78117	0.171	0.052	0	2
TRHDE	0	2.68035	0.145	0.046	0	2
GABRA2	0	2.38936	0.155	0.061	0	2
GALNT13	4.99344e-306	1.20233	0.432	0.301	5.97815e-301	2
SGCZ	2.32657e-305	2.10801	0.195	0.093	2.78537e-300	2
PCSK2	2.38714e-305	1.58866	0.237	0.124	2.85788e-300	2
MAML2	3.83217e-304	-1.02253	0.264	0.43	4.58787e-299	2
SHROOM3	1.32587e-302	-1.44551	0.187	0.343	1.58733e-297	2
PRAG1	4.21731e-302	-1.55805	0.103	0.253	5.04897e-297	2
RFTN2	2.7754e-301	-2.18286	0.044	0.171	3.3227e-296	2
ALCAM	3.34069e-299	1.72077	0.247	0.134	3.99947e-294	2
NALCN	7.15013e-298	1.43381	0.239	0.126	8.56014e-293	2
EDNRB	1.94875e-297	-2.44987	0.031	0.15	2.33304e-292	2
THSD7A	2.27005e-297	-1.04135	0.436	0.578	2.71771e-292	2
ADAMTS6	1.64984e-295	-2.48674	0.037	0.159	1.97519e-290	2
DLGAP2	1.33023e-290	1.29878	0.273	0.154	1.59256e-285	2
SYNE2	4.54719e-287	-1.21097	0.321	0.467	5.4439e-282	2
RAD51B	1.27559e-286	-1.07245	0.259	0.417	1.52713e-281	2
DOCK1	3.72846e-285	-1.82136	0.064	0.195	4.46372e-280	2
FOXP2	7.5039e-285	-1.04208	0.214	0.377	8.98367e-280	2
FOXP2	0	2.69434	0.758	0.303	0	3
CA8	0	3.86512	0.563	0.136	0	3
ZNF385D	0	3.06153	0.764	0.339	0	3
SOX5	0	-2.2321	0.274	0.69	0	3
EPHA5	0	2.1963	0.876	0.465	0	3
HS6ST3	0	2.51986	0.729	0.341	0	3
EBF3	0	2.04287	0.616	0.25	0	3
EBF1	0	1.52051	0.719	0.356	0	3
UNC5C	0	1.768	0.724	0.361	0	3
CNTNAP4	0	3.50259	0.519	0.159	0	3
LHX1-DT	0	2.24771	0.554	0.195	0	3
TCF4	0	-2.03103	0.21	0.557	0	3
SOX2-OT	0	-3.18284	0.187	0.534	0	3
NFIA	0	-2.43047	0.144	0.486	0	3
GLI3	0	-3.01162	0.091	0.423	0	3
KLHL1	0	2.41824	0.508	0.191	0	3
ITPR1	0	4.10359	0.424	0.108	0	3
ADGRV1	0	-2.67278	0.191	0.501	0	3
VAV3	0	2.56053	0.472	0.163	0	3
CNTN5	0	2.6652	0.51	0.205	0	3
PTPRZ1	0	-2.06718	0.191	0.494	0	3
ROBO1	0	-1.31836	0.387	0.685	0	3
RBMS1	0	3.13273	0.42	0.122	0	3
MEIS2	0	-2.1148	0.132	0.424	0	3
COL4A5	0	-3.0336	0.064	0.356	0	3
QKI	0	-1.85252	0.35	0.638	0	3
STK33	0	-2.81003	0.061	0.349	0	3
NRG1	0	2.07842	0.748	0.461	0	3
EFNA5	0	-1.95003	0.16	0.446	0	3
RBMS3	0	2.07067	0.523	0.238	0	3
SHROOM3	0	-3.07388	0.073	0.357	0	3
PDE1A	0	-2.3226	0.119	0.401	0	3
ZNF521	0	-1.80932	0.169	0.45	0	3
FSTL5	0	1.7237	0.623	0.345	0	3
KCNT2	0	-1.82116	0.145	0.422	0	3
NFIB	0	-2.0231	0.137	0.413	0	3
FBXL7	0	-2.64863	0.099	0.374	0	3
SDK2	0	-2.02577	0.121	0.394	0	3
SPOCK3	0	2.4315	0.417	0.151	0	3
ZFPM2	0	-2.16138	0.12	0.385	0	3
PCDH9	0	1.6816	0.831	0.567	0	3
PLXNA2	0	-1.62057	0.197	0.46	0	3
SETBP1	0	-1.46008	0.462	0.722	0	3
NOS1AP	0	-1.9577	0.135	0.394	0	3
GPC6	0	-1.57299	0.203	0.458	0	3
RALYL	0	1.4219	0.566	0.312	0	3
HDAC9	0	-2.01341	0.161	0.414	0	3
GLI2	0	-3.01129	0.059	0.312	0	3
TENM2	0	1.13963	0.853	0.606	0	3
DLG1	0	-1.80908	0.128	0.374	0	3
SOX6	0	-2.9614	0.068	0.312	0	3
SYNE2	0	-1.77398	0.234	0.478	0	3
PRDM16	0	-3.45375	0.035	0.277	0	3
MPPED2	0	-1.91266	0.147	0.385	0	3
NTM	0	1.36185	0.771	0.533	0	3
PCCA	0	-1.37805	0.22	0.457	0	3
FAT3	0	-1.14081	0.407	0.643	0	3
ADGRL3	0	1.12644	0.856	0.62	0	3
CHST11	0	1.79024	0.633	0.398	0	3
SKOR2	0	3.00939	0.311	0.076	0	3
LINGO2	0	1.60723	0.662	0.429	0	3
GPC5	0	2.11888	0.474	0.241	0	3
CDH11	0	2.55891	0.4	0.172	0	3
UTRN	0	-2.30588	0.072	0.3	0	3
GAD1	0	1.66359	0.428	0.203	0	3
DNER	0	1.50735	0.65	0.426	0	3
MIR9-3HG	0	-1.90497	0.146	0.369	0	3
ERBB4	0	-1.79692	0.386	0.609	0	3
LRIG1	0	-2.29559	0.089	0.311	0	3
PID1	0	1.68501	0.489	0.267	0	3
RFX4	0	-2.63969	0.065	0.285	0	3
PDE4B	0	-1.18352	0.37	0.59	0	3
NCALD	0	-1.84813	0.104	0.323	0	3
MYO10	0	-2.69195	0.047	0.265	0	3
KCNMA1	0	1.66232	0.485	0.268	0	3
EPHB1	0	-1.32082	0.299	0.513	0	3
ADCY1	0	1.78231	0.427	0.215	0	3
CREB5	0	-2.43805	0.069	0.28	0	3
THSD4	0	-2.35053	0.091	0.302	0	3
LRRC3B	0	1.97195	0.402	0.192	0	3
EGFEM1P	0	-1.21987	0.219	0.429	0	3
ENSG00000271860	0	1.7754	0.66	0.451	0	3
CDH20	0	-2.92083	0.048	0.256	0	3
PBX3	0	1.16014	0.798	0.592	0	3
ENSG00000258631	0	-3.02532	0.036	0.242	0	3
AKAP13	0	-1.58489	0.138	0.344	0	3
SLC1A3	0	-2.97243	0.049	0.254	0	3
FGFR1	0	-1.95187	0.089	0.294	0	3
PTPN13	0	-1.47096	0.158	0.363	0	3
ENSG00000243620	0	-3.95679	0.045	0.249	0	3
ROR1	0	-2.00852	0.135	0.338	0	3
NHSL1	0	-1.64316	0.126	0.328	0	3
ADAMTSL1	0	-3.13497	0.102	0.304	0	3
ATP2B2	0	2.13732	0.429	0.227	0	3
ZEB2	0	-1.26446	0.225	0.427	0	3
GPM6B	0	-1.40704	0.361	0.563	0	3
BOC	0	-1.88873	0.177	0.378	0	3
SLIT2	0	1.28976	0.536	0.335	0	3
PAX3	0	-2.67956	0.094	0.295	0	3
RAD51B	0	-1.22189	0.22	0.421	0	3
LRRC4C	0	-1.81635	0.189	0.556	0	4
GRID2	0	-1.75288	0.211	0.561	0	4
NPAS3	0	-1.22298	0.437	0.767	0	4
PARD3B	0	-1.01371	0.252	0.581	0	4
NCKAP5	0	-1.10302	0.298	0.62	0	4
CSMD1	0	-1.73803	0.155	0.463	0	4
PCDH9	0	-1.11023	0.323	0.625	0	4
ENSG00000271860	0	-1.49616	0.202	0.501	0	4
UNC5C	0	-1.52847	0.135	0.43	0	4
NRG1	0	-1.37937	0.23	0.52	0	4
MAML2	0	-1.0747	0.151	0.434	0	4
EBF1	0	-1.83031	0.14	0.423	0	4
PTN	0	-1.79514	0.111	0.391	0	4
NTRK2	0	-1.33502	0.186	0.464	0	4
HS6ST3	0	-1.76867	0.133	0.411	0	4
FSTL5	0	-1.65465	0.127	0.401	0	4
ADGRV1	0	-1.45285	0.221	0.488	0	4
ZNF385D	0	-1.62704	0.146	0.412	0	4
XYLT1	0	-1.13494	0.126	0.39	0	4
BOC	0	-1.38916	0.114	0.377	0	4
FOXP2	0	-1.69543	0.123	0.379	0	4
LRP1B	0	-1.77254	0.145	0.399	0	4
GLI3	0	-1.14488	0.159	0.405	0	4
LRFN5	0	-1.28579	0.102	0.347	0	4
GRM1	0	-2.37524	0.067	0.31	0	4
LINC03000	0	-1.72346	0.083	0.319	0	4
EBF3	0	-1.64937	0.079	0.314	0	4
CNTNAP5	0	-1.99026	0.074	0.309	0	4
ADGRL2	0	-1.05505	0.136	0.369	0	4
SHROOM3	0	-1.21842	0.112	0.344	0	4
RBMS3	0	-1.95224	0.063	0.292	0	4
RALYL	0	-1.19986	0.137	0.361	0	4
FIGN	0	-1.02743	0.096	0.319	0	4
NR2F2-AS1	0	-1.18165	0.098	0.32	0	4
COL4A5	0	-1.12284	0.123	0.341	0	4
SAMD5	0	-1.82858	0.075	0.291	0	4
GRIA4	0	-1.33624	0.088	0.303	0	4
ADAMTSL1	0	-2.3212	0.084	0.299	0	4
RFX4	0	-1.39555	0.07	0.277	0	4
KCNIP1	0	-1.03384	0.103	0.31	0	4
KCND2	0	-1.45407	0.078	0.285	0	4
PAX3	0	-1.55078	0.084	0.29	0	4
SORCS1	0	-1.21124	0.093	0.293	0	4
KCNIP4	0	-1.73213	0.109	0.308	0	4
CACNA2D3	0	-1.58796	0.075	0.273	0	4
LHX1-DT	0	-1.46689	0.056	0.254	0	4
KLHL1	0	-1.88564	0.049	0.245	0	4
ADCY1	0	-1.18488	0.064	0.256	0	4
LUZP2	0	-1.73941	0.051	0.243	0	4
SLC1A3	0	-1.6749	0.057	0.246	0	4
MEGF10	0	-1.66577	0.044	0.233	0	4
SLC35F3	0	-1.3942	0.054	0.242	0	4
GALNTL6	0	-1.77129	0.061	0.247	0	4
CNTN5	0	-1.93885	0.073	0.257	0	4
MTUS2	0	-1.24484	0.051	0.234	0	4
BMPR1B	0	-1.29037	0.057	0.24	0	4
PLPP3	0	-1.57088	0.038	0.209	0	4
ENSG00000227681	0	-1.80344	0.044	0.215	0	4
DLX6-AS1	0	2.99671	0.269	0.102	0	4
VAV3	4.00438e-303	-1.45759	0.044	0.215	4.79404e-298	4
CACNB2	4.36254e-303	-1.41878	0.055	0.231	5.22284e-298	4
LHFPL3	5.00107e-303	-1.49689	0.05	0.222	5.98728e-298	4
ASIC2	8.87756e-303	-1.77495	0.054	0.225	1.06282e-297	4
NKAIN2	2.22849e-302	-1.29666	0.112	0.31	2.66795e-297	4
ILDR2	1.6291e-295	-1.59467	0.037	0.199	1.95036e-290	4
CDH11	1.93596e-295	-1.63927	0.047	0.213	2.31773e-290	4
THSD4	4.55342e-295	-1.06962	0.099	0.294	5.45135e-290	4
GRM7	3.30892e-291	-1.31054	0.09	0.277	3.96143e-286	4
VAT1L	2.91786e-288	-1.59282	0.037	0.196	3.49326e-283	4
NTNG1	5.59851e-287	-1.51094	0.051	0.218	6.70254e-282	4
GLIS3	5.23532e-286	-1.4249	0.066	0.24	6.26773e-281	4
PREX2	9.27847e-278	-1.28099	0.047	0.209	1.11082e-272	4
SASH1	3.75457e-276	-1.26306	0.045	0.205	4.49498e-271	4
GRIK1	5.86964e-275	-1.88581	0.031	0.179	7.02713e-270	4
LRRC3B	2.747e-272	-1.36481	0.064	0.232	3.28871e-267	4
BCL2	7.39507e-270	-1.07434	0.068	0.238	8.85338e-265	4
LRP2	4.49447e-268	-1.81798	0.027	0.171	5.38078e-263	4
ESRRG	3.14303e-266	-1.35615	0.042	0.196	3.76283e-261	4
TCF7L1	2.52564e-263	-1.0184	0.059	0.221	3.02369e-258	4
SYN3	1.78059e-262	-1.31947	0.067	0.23	2.13173e-257	4
ENSG00000253693	1.62456e-259	-1.70758	0.036	0.182	1.94493e-254	4
SPOCK3	1.85554e-259	-1.65819	0.045	0.195	2.22145e-254	4
CDH13	1.94186e-254	-1.53454	0.036	0.18	2.32479e-249	4
LRP4	5.22299e-254	-1.68348	0.026	0.164	6.25296e-249	4
PLCE1	4.60621e-253	-1.86851	0.028	0.166	5.51456e-248	4
PDE3A	3.18162e-248	-1.14436	0.054	0.207	3.80904e-243	4
MCC	1.24584e-247	-1.0394	0.065	0.224	1.49152e-242	4
PCDH11X	2.77726e-247	-1.09474	0.084	0.25	3.32494e-242	4
CDH18	2.7118e-245	-1.85711	0.053	0.2	3.24657e-240	4
BRINP3	4.05631e-244	-1.45206	0.04	0.182	4.85621e-239	4
TAFA1	1.2819e-241	-1.46397	0.056	0.205	1.53469e-236	4
WWC2	1.31344e-234	-1.05641	0.043	0.185	1.57245e-229	4
PIEZO2	2.28621e-234	-1.34749	0.039	0.177	2.73705e-229	4
TTYH1	2.15787e-233	-1.19098	0.037	0.173	2.5834e-228	4
ENSG00000262198	1.96572e-232	-1.57564	0.037	0.173	2.35336e-227	4
CA8	7.31212e-232	-1.5483	0.056	0.199	8.75407e-227	4
MGAT4C	2.92691e-229	-1.12802	0.113	0.279	3.5041e-224	4
DPP10	2.55193e-227	-1.20552	0.067	0.217	3.05517e-222	4
RBMS1	1.97098e-226	-1.57922	0.036	0.169	2.35966e-221	4
MIR924HG	1.09296e-224	-1.64581	0.033	0.162	1.30849e-219	4
PBX3	0	-2.83423	0.172	0.658	0	5
ERBB4	0	-2.87653	0.162	0.623	0	5
RMST	0	-2.13463	0.168	0.615	0	5
NPAS3	0	-2.52261	0.331	0.777	0	5
GREB1L	0	-2.9392	0.097	0.531	0	5
ARPP21	0	3.19964	0.554	0.143	0	5
MIR325HG	0	-1.98255	0.195	0.599	0	5
NFIB	0	2.31303	0.745	0.346	0	5
OPCML	0	2.9223	0.813	0.416	0	5
LINC01414	0	-2.71564	0.118	0.505	0	5
KCNH8	0	-2.63959	0.13	0.516	0	5
TENM2	0	-1.84052	0.285	0.669	0	5
ADGRL3	0	-1.47973	0.309	0.679	0	5
LRRC7	0	1.86753	0.81	0.458	0	5
DACH1	0	-1.74501	0.275	0.624	0	5
ZNF521	0	-2.24346	0.101	0.447	0	5
ZFPM2	0	2.04661	0.667	0.324	0	5
GRID2	0	-2.44262	0.22	0.56	0	5
EBF1	0	-3.13956	0.089	0.428	0	5
PDE1A	0	2.30695	0.676	0.338	0	5
LRRC4C	0	-1.7397	0.226	0.552	0	5
MAML2	0	-2.35952	0.115	0.437	0	5
ZFHX4	0	-1.85722	0.164	0.486	0	5
DLGAP1	0	1.91509	0.857	0.54	0	5
ZNF423	0	-1.50318	0.194	0.487	0	5
PTCHD4	0	-1.78451	0.142	0.434	0	5
ZEB1	0	-1.67071	0.162	0.452	0	5
LINC01122	0	1.80709	0.64	0.351	0	5
RORA	0	-1.55299	0.302	0.59	0	5
ADGRV1	0	-2.4208	0.201	0.489	0	5
KCNH7	0	1.82225	0.696	0.409	0	5
MSI2	0	-1.44186	0.446	0.728	0	5
NEAT1	0	-2.18693	0.158	0.439	0	5
MEIS1	0	-2.67771	0.065	0.346	0	5
LINC03000	0	-3.73706	0.044	0.323	0	5
SOX2-OT	0	-1.92211	0.24	0.517	0	5
PARD3	0	-1.36698	0.254	0.529	0	5
FIGN	0	-2.77652	0.048	0.323	0	5
ENSG00000271860	0	-1.94177	0.224	0.499	0	5
UNC5C	0	-1.78498	0.155	0.428	0	5
EBF3	0	-3.25709	0.048	0.317	0	5
NR2F2-AS1	0	-2.80993	0.056	0.324	0	5
NELL2	0	1.84609	0.659	0.392	0	5
PAX3	0	-4.31994	0.028	0.295	0	5
DOK6	0	1.95973	0.597	0.332	0	5
EPHA3	0	-1.17355	0.221	0.485	0	5
SLC24A2	0	3.22368	0.329	0.065	0	5
MAPK10	0	-1.34003	0.407	0.669	0	5
ENSG00000260664	0	2.92912	0.337	0.075	0	5
NTRK2	0	-2.01115	0.202	0.462	0	5
PLPPR1	0	1.70334	0.504	0.245	0	5
ZNF385D	0	-2.43145	0.152	0.411	0	5
CHD7	0	-1.11787	0.27	0.529	0	5
LHFPL6	0	-2.20335	0.099	0.357	0	5
NFIA	0	1.57765	0.68	0.423	0	5
MIR99AHG	0	-1.2865	0.426	0.681	0	5
CACNA1E	0	1.50842	0.623	0.369	0	5
ADGRL2	0	-1.9991	0.119	0.371	0	5
STK33	0	-2.10619	0.085	0.337	0	5
SLC4A10	0	1.64549	0.553	0.302	0	5
SH3GL2	0	2.04668	0.428	0.177	0	5
DLG2	0	1.84738	0.844	0.597	0	5
TMTC2	0	-1.24627	0.312	0.558	0	5
PTPRM	0	-1.54071	0.271	0.516	0	5
BCL11B	0	2.38244	0.387	0.143	0	5
GRIA2	0	1.32069	0.73	0.486	0	5
GRIN2B	0	1.42449	0.568	0.325	0	5
RBFOX3	0	1.7435	0.496	0.255	0	5
MSRA	0	1.95486	0.54	0.302	0	5
GLI3	0	-1.84222	0.166	0.404	0	5
FBXL7	0	-2.01372	0.125	0.362	0	5
NRXN3	0	-1.6057	0.523	0.759	0	5
TMEM108	0	1.72964	0.623	0.388	0	5
TOX3	0	-1.64839	0.169	0.403	0	5
GAREM1	0	2.06716	0.446	0.212	0	5
ADAMTS3	0	2.45459	0.352	0.118	0	5
SH3RF3	0	1.85784	0.462	0.229	0	5
SDK2	0	-1.65482	0.149	0.381	0	5
PDGFC	0	2.26572	0.377	0.145	0	5
LHX1-DT	0	-3.62527	0.025	0.257	0	5
CTTNBP2	0	1.86418	0.509	0.278	0	5
GRIA4	0	-2.21427	0.073	0.304	0	5
EPHA7	0	1.40128	0.486	0.256	0	5
KCNQ5	0	2.50183	0.355	0.125	0	5
RFX4	0	-3.27476	0.05	0.279	0	5
HS6ST2	0	-1.65547	0.167	0.396	0	5
GRIA3	0	1.45236	0.571	0.342	0	5
TBL1X	0	-1.34345	0.174	0.402	0	5
FGFR1	0	-2.03447	0.065	0.289	0	5
KIAA1958	0	-1.15965	0.196	0.419	0	5
LRIG1	0	-2.28517	0.083	0.304	0	5
QKI	0	-1.4698	0.404	0.623	0	5
NLGN1	0	1.47009	0.811	0.593	0	5
ADARB2	0	-1.89258	0.12	0.338	0	5
NKAIN3	0	-1.00741	0.454	0.671	0	5
GRM5	0	2.06491	0.389	0.173	0	5
PWRN1	0	-2.46937	0.044	0.26	0	5
GRM1	0	-2.89015	0.091	0.307	0	5
CDH12	0	-1.41842	0.176	0.391	0	5
PHACTR1	0	1.34735	0.674	0.462	0	5
CREB5	0	2.7871	0.648	0.22	0	6
COL4A6	0	2.76367	0.569	0.157	0	6
COL4A5	0	2.23811	0.694	0.289	0	6
GLI3	0	2.01629	0.741	0.352	0	6
GPC6	0	1.85157	0.783	0.397	0	6
ADGRL3	0	-2.00928	0.307	0.677	0	6
MPPED2	0	1.775	0.687	0.328	0	6
SYNE2	0	2.07941	0.774	0.42	0	6
FBXL7	0	1.83891	0.647	0.315	0	6
SHROOM3	0	1.86675	0.619	0.298	0	6
HMGA2	0	3.00516	0.434	0.12	0	6
TENM2	0	-1.8947	0.348	0.661	0	6
LINC01965	0	3.0415	0.386	0.082	0	6
ERBB4	0	-1.73199	0.307	0.607	0	6
MEIS2	0	1.22429	0.663	0.365	0	6
MIR325HG	0	-1.5324	0.29	0.588	0	6
EBF1	0	-2.91315	0.128	0.422	0	6
PTPRZ1	0	1.51148	0.726	0.434	0	6
RMST	0	-1.65777	0.309	0.6	0	6
NFIA	0	1.28015	0.71	0.422	0	6
XKR4	0	-2.24834	0.18	0.466	0	6
HDAC9	0	1.9264	0.64	0.361	0	6
ANK3	0	-1.58252	0.381	0.66	0	6
MYT1L	0	-1.37609	0.298	0.574	0	6
GREB1L	0	-1.36953	0.244	0.516	0	6
FGF14	0	-1.54137	0.347	0.617	0	6
PCDH9	0	-2.0387	0.35	0.62	0	6
PDE4D	0	-1.50544	0.323	0.591	0	6
UNC5C	0	-2.26092	0.16	0.426	0	6
FUT9	0	1.58561	0.598	0.339	0	6
LRRC4C	0	-1.639	0.287	0.544	0	6
CTNNA2	0	-1.08324	0.473	0.729	0	6
SOX6	0	1.4859	0.516	0.263	0	6
NALF1	0	-1.40973	0.402	0.653	0	6
MOB3B	0	2.27671	0.409	0.16	0	6
SLC1A3	0	1.84388	0.457	0.21	0	6
PTPRN2	0	-1.10244	0.483	0.729	0	6
HS6ST2	0	1.61872	0.602	0.356	0	6
DCC	0	-1.41239	0.539	0.784	0	6
CDON	0	1.62808	0.627	0.386	0	6
LINC01551	0	1.74843	0.394	0.154	0	6
NAV2	0	-1.27034	0.376	0.616	0	6
EBF3	0	-2.9834	0.075	0.313	0	6
GRIA2	0	-1.07503	0.29	0.526	0	6
RUNX1T1	0	-1.28036	0.267	0.501	0	6
ZFPM2	0	1.05269	0.569	0.335	0	6
RIMS2	0	-1.21199	0.288	0.521	0	6
CELF4	0	-1.92023	0.192	0.422	0	6
GRIA4	0	-2.74529	0.074	0.303	0	6
ERC2	0	-1.09655	0.394	0.621	0	6
DOK5	0	2.33206	0.337	0.112	0	6
KCNH8	0	-1.2818	0.276	0.501	0	6
PRDM16	0	1.5033	0.453	0.231	0	6
NTRK2	0	-1.29625	0.237	0.458	0	6
MIR222HG	0	2.55248	0.328	0.108	0	6
PBX3	0	-1.5843	0.415	0.634	0	6
RBFOX1	0	-1.62861	0.301	0.519	0	6
TNIK	0	-1.27009	0.231	0.449	0	6
UNC79	0	-1.23772	0.249	0.464	0	6
CHN2	0	-1.90546	0.12	0.333	0	6
LRRC3B	0	1.59836	0.413	0.2	0	6
RIMS1	0	-1.499	0.191	0.402	0	6
ADARB2	0	-2.39902	0.126	0.336	0	6
LHX1-DT	0	-3.41998	0.044	0.254	0	6
SCN3A	0	-1.37132	0.207	0.417	0	6
DCX	0	-1.10676	0.303	0.512	0	6
KCNQ1OT1	0	-1.15918	0.256	0.464	0	6
CNTNAP2	0	-1.364	0.397	0.605	0	6
LEF1	0	2.64456	0.297	0.09	0	6
LHX2	0	2.58171	0.28	0.075	0	6
PRKD1	0	1.68185	0.398	0.193	0	6
CDH20	0	1.23857	0.42	0.215	0	6
LINC03000	0	-2.39677	0.111	0.315	0	6
ASXL3	0	-1.4099	0.218	0.422	0	6
DNM3	0	-1.29364	0.224	0.428	0	6
CADM2	0	-1.23708	0.421	0.624	0	6
MIAT	0	-1.13659	0.311	0.514	0	6
FSTL5	0	-2.01195	0.193	0.394	0	6
CNTNAP5	0	-2.63349	0.106	0.304	0	6
COL11A1	0	1.68881	0.394	0.2	0	6
SAMD5	0	-2.35778	0.094	0.287	0	6
GRID2	0	-1.53425	0.358	0.546	0	6
KLHL1	0	-3.20524	0.056	0.243	0	6
SEL1L3	0	2.37825	0.283	0.097	0	6
PREX2	0	1.69006	0.365	0.18	0	6
GAD1	0	-2.44957	0.06	0.244	0	6
FOXP1	0	1.27112	0.59	0.406	0	6
SLC35F1	0	1.18376	0.712	0.533	0	6
GLI2	0	1.10898	0.446	0.268	0	6
EFNB2	0	1.56201	0.401	0.224	0	6
TENM4	0	1.27847	0.785	0.61	0	6
MIR9-1HG	0	1.20518	0.479	0.305	0	6
CELSR1	0	2.15704	0.287	0.114	0	6
KIAA1217	0	2.11872	0.301	0.129	0	6
TMTC1	0	1.17585	0.353	0.186	0	6
SNHG14	0	-1.11626	0.686	0.849	0	6
SEZ6L	0	1.55713	0.479	0.317	0	6
DENND1A	0	1.10087	0.61	0.451	0	6
FOXG1	0	1.98215	0.237	0.081	0	6
TSPAN5	0	1.12469	0.542	0.387	0	6
ROBO3	0	3.29544	0.477	0.145	0	7
TFAP2B	0	2.84388	0.467	0.14	0	7
ST18	0	2.78392	0.502	0.183	0	7
DLG2	0	-1.68867	0.321	0.638	0	7
TANC2	0	-1.60191	0.182	0.499	0	7
DLGAP1	0	-1.46912	0.28	0.586	0	7
LRRC7	0	-1.66182	0.205	0.507	0	7
NAV3	0	-1.16265	0.406	0.704	0	7
NTM	0	-1.22377	0.281	0.579	0	7
DANT2	0	-1.20318	0.237	0.524	0	7
CBLB	0	2.47562	0.746	0.461	0	7
GPC6	0	-1.83455	0.17	0.445	0	7
EBF2	0	3.24049	0.372	0.097	0	7
DMD	0	-1.50085	0.356	0.627	0	7
OPCML	0	-2.01975	0.197	0.466	0	7
PBX3	0	1.45135	0.867	0.6	0	7
DAB1	0	-1.52171	0.337	0.592	0	7
HS6ST3	0	-2.21143	0.149	0.402	0	7
DSCAM	0	-1.50697	0.15	0.397	0	7
GFRA1	0	2.77785	0.384	0.138	0	7
CADM2	0	-1.14504	0.379	0.622	0	7
PRKG1	0	-1.90023	0.123	0.365	0	7
EBF3	0	1.28072	0.513	0.279	0	7
MIAT	0	1.67621	0.715	0.484	0	7
ADARB2	0	1.6182	0.525	0.306	0	7
DACH1	0	1.32047	0.792	0.581	0	7
DCC	0	2.17515	0.953	0.752	0	7
TOX3	0	1.46771	0.557	0.372	0	7
EPB41	0	1.89543	0.492	0.322	0	7
CNTN2	0	3.22761	0.255	0.086	0	7
EPHA3	0	1.19829	0.616	0.453	0	7
LHX5-AS1	0	2.5729	0.23	0.09	0	7
CASC15	0	1.25017	0.716	0.579	0	7
PAX2	0	3.80206	0.134	0.03	0	7
NRXN3	0	1.36036	0.816	0.734	0	7
NTRK3	3.80783e-306	-1.71941	0.119	0.357	4.55873e-301	7
MPPED2	5.96662e-305	-1.86034	0.137	0.371	7.14324e-300	7
PAX3	2.83226e-303	1.57381	0.442	0.261	3.39078e-298	7
RBFOX1	1.41131e-298	-1.49344	0.277	0.516	1.68962e-293	7
NEGR1	5.17557e-284	-1.36253	0.264	0.507	6.1962e-279	7
PRKCA	2.40495e-283	-1.38222	0.132	0.367	2.87921e-278	7
CNTN6	2.96778e-280	2.83888	0.246	0.11	3.55302e-275	7
LINGO2	3.87956e-272	-1.6015	0.245	0.47	4.64461e-267	7
RALYL	9.13342e-272	-1.78047	0.133	0.355	1.09345e-266	7
ADCY2	2.31992e-267	-2.2168	0.064	0.266	2.77741e-262	7
FUT9	4.92838e-267	-1.38739	0.146	0.374	5.90026e-262	7
LHX1-DT	2.27572e-266	1.44057	0.395	0.227	2.72449e-261	7
PTPRZ1	1.57709e-263	-1.31423	0.246	0.471	1.88809e-258	7
CACNA1E	7.7729e-262	-1.20684	0.174	0.405	9.30572e-257	7
LRP1B	4.80771e-261	-1.87114	0.172	0.39	5.75579e-256	7
PRDM16	3.84978e-260	-2.46504	0.065	0.261	4.60895e-255	7
PRMT8	5.82075e-260	2.02751	0.299	0.154	6.9686e-255	7
CRYBG3	8.4295e-260	2.45895	0.236	0.106	1.00918e-254	7
MACROD2	4.14411e-258	-1.08664	0.291	0.523	4.96133e-253	7
THSD7A	1.9278e-255	1.1368	0.682	0.552	2.30796e-250	7
GRIN2B	2.0766e-252	-1.26396	0.139	0.36	2.48611e-247	7
DCLK2	4.5574e-246	1.20068	0.603	0.49	5.45612e-241	7
KCNIP4	1.92122e-245	-2.2544	0.104	0.302	2.30008e-240	7
TMTC1	1.57601e-243	-2.79839	0.034	0.21	1.8868e-238	7
NFIA	5.46199e-243	-1.11523	0.234	0.459	6.5391e-238	7
RASGEF1B	1.47573e-238	2.15991	0.347	0.204	1.76675e-233	7
PRDM13	4.67938e-238	3.6784	0.079	0.018	5.60216e-233	7
SLC4A10	2.75278e-236	-1.28082	0.125	0.337	3.29563e-231	7
DMBX1	1.61849e-234	2.96735	0.117	0.035	1.93766e-229	7
TRPM3	2.64208e-234	-1.70053	0.125	0.328	3.1631e-229	7
ASTN1	1.01317e-231	-1.0262	0.18	0.402	1.21296e-226	7
SHROOM3	3.35883e-228	-1.59726	0.135	0.336	4.02119e-223	7
LRRC3B	1.03761e-227	-2.30371	0.052	0.228	1.24223e-222	7
NOS1AP	8.18237e-226	-1.31368	0.169	0.376	9.79593e-221	7
SCN2A	4.97612e-225	-1.49766	0.089	0.281	5.95741e-220	7
CHL1	2.04762e-224	-1.00446	0.158	0.374	2.45141e-219	7
RGMB	3.38584e-218	2.04037	0.305	0.174	4.05352e-213	7
EPHA7	3.14625e-213	-1.47142	0.099	0.287	3.76669e-208	7
LHX5	9.16806e-212	2.8964	0.121	0.04	1.0976e-206	7
CNTNAP3B	1.55059e-211	-1.42238	0.107	0.296	1.85637e-206	7
SLIT2	4.97771e-209	-1.35242	0.172	0.37	5.95931e-204	7
SOX6	1.2902e-207	-1.6894	0.11	0.294	1.54463e-202	7
CELF4	7.15697e-203	-1.07704	0.212	0.416	8.56833e-198	7
CDH20	5.30423e-202	-1.70484	0.071	0.241	6.35022e-197	7
LINC01551	5.31495e-202	-2.61159	0.031	0.183	6.36306e-197	7
LMO1	7.32159e-202	2.56209	0.186	0.082	8.7654e-197	7
CDH18	2.07727e-200	-2.74449	0.042	0.196	2.48691e-195	7
CREB5	1.0328e-198	-1.7491	0.092	0.265	1.23647e-193	7
ARPP21	1.11579e-198	-2.78051	0.036	0.188	1.33582e-193	7
GRM5	7.32167e-198	-2.55393	0.046	0.201	8.7655e-193	7
NRG1	1.35399e-197	-1.39963	0.323	0.506	1.62099e-192	7
GRID1	1.62617e-193	-1.03739	0.163	0.358	1.94685e-188	7
NCAM2	2.18004e-193	-1.05819	0.164	0.358	2.60995e-188	7
RGS7	2.61066e-193	-1.07654	0.183	0.38	3.12548e-188	7
TFAP2A	3.70168e-193	2.10774	0.18	0.079	4.43165e-188	7
NHLH1	3.74435e-193	3.09557	0.085	0.023	4.48273e-188	7
KCNIP1	4.48282e-192	-1.20812	0.121	0.303	5.36683e-187	7
MIR124-1HG	1.61022e-191	1.53596	0.373	0.248	1.92776e-186	7
COL4A6	2.23796e-191	-2.40956	0.047	0.2	2.67928e-186	7
ATP2B2	3.0208e-191	-1.62661	0.09	0.261	3.6165e-186	7
PTN	6.89223e-191	-1.27925	0.189	0.378	8.25138e-186	7
HS6ST2	4.07844e-190	-1.2195	0.197	0.388	4.88271e-185	7
RYR3	8.55989e-189	2.2199	0.285	0.164	1.02479e-183	7
SDK2	4.4428e-187	-1.02214	0.179	0.373	5.31891e-182	7
CARMIL1	8.12846e-187	-1.44934	0.077	0.243	9.73139e-182	7
ENSG00000284906	0	4.20546	0.614	0.087	0	8
DIAPH3	0	3.82279	0.614	0.09	0	8
MKI67	0	4.35	0.53	0.058	0	8
RRM2	0	4.00655	0.505	0.058	0	8
CENPF	0	4.34871	0.489	0.059	0	8
APOLD1	0	3.77367	0.529	0.105	0	8
ASPM	0	4.84351	0.464	0.043	0	8
TPX2	0	4.43943	0.469	0.051	0	8
TOP2A	0	4.69653	0.447	0.042	0	8
SMC4	0	3.21064	0.484	0.096	0	8
CIT	0	3.47903	0.455	0.078	0	8
CENPE	0	4.33519	0.432	0.055	0	8
KIF15	0	3.85678	0.429	0.057	0	8
GLI3	0	1.40954	0.737	0.366	0	8
FBXL7	0	1.46008	0.682	0.325	0	8
SYNE2	0	1.473	0.788	0.432	0	8
BUB1B	0	4.75831	0.385	0.032	0	8
MIR924HG	0	2.87055	0.484	0.134	0	8
BRIP1	0	3.05158	0.43	0.085	0	8
KIF18B	0	4.95343	0.374	0.029	0	8
DLEU2	0	1.72246	0.618	0.279	0	8
POLQ	0	3.82388	0.381	0.048	0	8
KIF11	0	4.09888	0.378	0.045	0	8
HCCS-DT	0	2.21331	0.528	0.2	0	8
GLI2	0	1.56914	0.589	0.267	0	8
KNL1	0	4.75539	0.352	0.03	0	8
SHROOM3	0	1.51792	0.629	0.308	0	8
MIS18BP1	0	4.10119	0.363	0.044	0	8
SPC25	0	3.94733	0.358	0.043	0	8
LINC01572	0	1.90626	0.539	0.226	0	8
KIF4A	0	4.67357	0.344	0.031	0	8
MELK	0	4.01273	0.351	0.04	0	8
NUSAP1	0	4.14114	0.346	0.039	0	8
DEPDC1B	0	3.56755	0.364	0.058	0	8
RTKN2	0	3.99169	0.339	0.043	0	8
SGO2	0	4.17296	0.331	0.037	0	8
MMS22L	0	1.98974	0.46	0.168	0	8
NUF2	0	4.28088	0.324	0.034	0	8
ANLN	0	4.01669	0.321	0.038	0	8
CEP128	0	1.69555	0.501	0.221	0	8
FANCI	0	2.54953	0.371	0.094	0	8
NCAPG	0	3.51024	0.326	0.05	0	8
CCDC18	0	2.42096	0.394	0.118	0	8
KIF18A	0	4.26479	0.308	0.033	0	8
EZH2	0	1.45366	0.554	0.281	0	8
MYT1L	0	-1.77564	0.291	0.564	0	8
NCAPG2	0	2.83865	0.351	0.079	0	8
ECT2	0	3.62057	0.319	0.049	0	8
HMGA2	0	1.97774	0.399	0.133	0	8
BUB1	0	4.65486	0.293	0.027	0	8
RFC3	0	1.72363	0.465	0.202	0	8
GRIA2	0	-1.72373	0.258	0.519	0	8
CDK5RAP2	0	1.46686	0.582	0.322	0	8
UTRN	0	1.27165	0.518	0.261	0	8
IQGAP3	0	4.90828	0.274	0.02	0	8
NDC80	0	4.66578	0.277	0.024	0	8
KIF14	0	4.77188	0.275	0.024	0	8
CEP192	0	1.37951	0.534	0.288	0	8
DLGAP5	0	5.16537	0.265	0.019	0	8
GTSE1	0	4.93838	0.263	0.019	0	8
KIF20B	0	2.82018	0.313	0.069	0	8
FANCB	0	2.47875	0.327	0.084	0	8
PRC1	0	3.55248	0.287	0.044	0	8
CEP152	0	2.73155	0.309	0.068	0	8
CENPP	0	1.57716	0.46	0.22	0	8
SPATA5	0	1.38753	0.491	0.253	0	8
HELLS	0	1.80909	0.39	0.153	0	8
RAD51B	0	1.08305	0.623	0.386	0	8
KNTC1	0	1.9343	0.367	0.131	0	8
PRIM2	0	1.48268	0.458	0.224	0	8
FANCD2	0	2.89944	0.293	0.059	0	8
ANK3	0	-1.6621	0.416	0.649	0	8
TACC3	0	3.57863	0.272	0.04	0	8
KIF23	0	4.47969	0.255	0.023	0	8
TICRR	0	3.52579	0.27	0.04	0	8
ATAD2	0	2.63406	0.305	0.075	0	8
CDCA2	0	4.76225	0.246	0.02	0	8
CENPK	0	2.60786	0.292	0.066	0	8
PKP4	0	1.22341	0.485	0.259	0	8
NSD2	0	1.1247	0.586	0.362	0	8
CIP2A	0	2.94048	0.278	0.055	0	8
ENSG00000227598	0	2.33707	0.316	0.094	0	8
PARPBP	0	3.19206	0.269	0.048	0	8
VRK1	0	1.62172	0.375	0.154	0	8
PIEZO2	0	1.77084	0.372	0.154	0	8
CCDC150	0	3.02249	0.27	0.053	0	8
C21orf58	0	3.09194	0.264	0.047	0	8
CENPI	0	2.67594	0.286	0.07	0	8
GAS2L3	0	3.5977	0.254	0.039	0	8
NRXN1	0	-1.27382	0.54	0.755	0	8
RACGAP1	0	3.2773	0.26	0.046	0	8
KIFC1	0	4.61113	0.233	0.02	0	8
NCAPD2	0	2.58576	0.286	0.074	0	8
CNTNAP2	0	-1.79936	0.386	0.598	0	8
NEIL3	0	4.30523	0.231	0.022	0	8
CKAP2	0	2.60318	0.279	0.07	0	8
SPAG5	0	2.98508	0.26	0.053	0	8
CNTLN	0	1.59985	0.367	0.16	0	8
CEP135	0	2.19075	0.3	0.094	0	8
DTL	0	2.68918	0.261	0.058	0	8
ENSG00000228999	0	2.84633	0.621	0.13	0	9
ENSG00000243620	0	2.99558	0.656	0.204	0	9
SOX2-OT	0	2.68149	0.916	0.473	0	9
ENSG00000289084	0	3.32339	0.57	0.131	0	9
COL4A6	0	2.25006	0.562	0.173	0	9
TMEM132D	0	3.13763	0.512	0.128	0	9
COL4A5	0	1.92004	0.685	0.304	0	9
RSPO2	0	6.38728	0.373	0.022	0	9
FBXL7	0	1.58536	0.67	0.326	0	9
ZNF521	0	1.40977	0.73	0.402	0	9
PRDM16	0	1.81045	0.554	0.234	0	9
OTX2-AS1	0	3.89609	0.334	0.038	0	9
SOX6	0	1.29007	0.562	0.27	0	9
PRTG	0	3.22254	0.389	0.103	0	9
SYNE2	0	1.06966	0.706	0.437	0	9
PCDH9	0	-2.06243	0.351	0.61	0	9
NHS	0	1.49005	0.586	0.328	0	9
EPHA5	0	-2.0042	0.268	0.525	0	9
THSD7A	0	-2.01981	0.327	0.571	0	9
WNT5B	0	2.09059	0.385	0.144	0	9
SHROOM3	0	1.34139	0.547	0.313	0	9
ZIC1	0	2.11315	0.387	0.153	0	9
SORCS2	0	1.31192	0.602	0.374	0	9
CNTNAP3B	0	1.38648	0.501	0.274	0	9
MECOM	0	3.05066	0.258	0.044	0	9
GPC3	0	2.34904	0.318	0.106	0	9
NRXN1	0	-1.30672	0.544	0.755	0	9
ENSG00000286757	0	2.57509	0.296	0.085	0	9
IRS4	0	4.23463	0.233	0.024	0	9
TSHZ2	0	2.00281	0.426	0.219	0	9
ANOS1	0	1.52876	0.323	0.125	0	9
EYA4	0	4.17305	0.226	0.028	0	9
FYB2	0	6.75152	0.205	0.007	0	9
RSPO1	0	4.032	0.229	0.032	0	9
LMX1A	0	4.39492	0.214	0.021	0	9
PTCHD1	0	2.85702	0.238	0.057	0	9
PLD5	0	2.06482	0.287	0.108	0	9
ENSG00000239922	0	2.07009	0.274	0.098	0	9
KCTD8	0	2.68167	0.279	0.105	0	9
NR3C2	0	2.80737	0.233	0.065	0	9
LGI1	0	4.22192	0.188	0.024	0	9
ENSG00000239381	0	2.12556	0.232	0.073	0	9
GCNT1	0	3.51803	0.185	0.031	0	9
RBM47	0	4.98436	0.169	0.017	0	9
OTX2	0	3.13976	0.178	0.029	0	9
PLS3	0	3.19812	0.198	0.05	0	9
RSPO3	0	4.38728	0.162	0.019	0	9
SULF1	0	4.29359	0.152	0.016	0	9
TMEM132C	0	3.1026	0.162	0.041	0	9
HTR2C	0	6.13153	0.146	0.026	0	9
RBM20	0	4.15061	0.128	0.018	0	9
LINC01239	0	3.16248	0.131	0.022	0	9
WNT8B	0	5.36281	0.085	0.005	0	9
ENSG00000258776	0	3.67229	0.082	0.012	0	9
STPG2-AS1	0	4.79751	0.072	0.007	0	9
GMNC	0	6.5046	0.047	0.001	0	9
ENSG00000287949	0	5.38955	0.048	0.002	0	9
SULT1E1	0	6.28641	0.043	0.001	0	9
GDF7	0	5.61334	0.039	0.002	0	9
ENSG00000231748	0	7.64539	0.021	0	0	9
STK33	9.68844e-302	1.1079	0.539	0.304	1.1599e-296	9
ENSG00000241231	4.44567e-301	2.41705	0.147	0.037	5.32235e-296	9
CYYR1	2.55913e-297	2.10873	0.219	0.073	3.06379e-292	9
LHFPL6	8.41226e-296	1.10976	0.564	0.324	1.00712e-290	9
PTPRD	8.84324e-295	-1.38043	0.533	0.713	1.05871e-289	9
DYNLRB2-AS1	1.75282e-292	3.53738	0.175	0.052	2.09848e-287	9
SLIT3	6.34118e-291	2.24371	0.308	0.132	7.59167e-286	9
MIR646HG	2.32366e-285	4.83228	0.052	0.005	2.78188e-280	9
GULP1	2.53373e-282	1.60869	0.404	0.203	3.03338e-277	9
WLS	1.52057e-281	2.17156	0.359	0.177	1.82042e-276	9
DMRT3	1.49867e-279	4.54387	0.039	0.003	1.79421e-274	9
DLEU1	1.94256e-277	1.30127	0.461	0.25	2.32564e-272	9
EMX2OS	2.41878e-276	1.86993	0.207	0.069	2.89576e-271	9
MYT1L	2.70675e-276	-1.49034	0.329	0.562	3.24052e-271	9
DGKG	8.31819e-269	2.86265	0.129	0.032	9.95854e-264	9
ABCA4	6.67829e-268	4.98711	0.033	0.002	7.99524e-263	9
TTR	4.0148e-260	5.92052	0.027	0.001	4.80652e-255	9
GALNT5	1.35836e-259	4.76954	0.031	0.002	1.62623e-254	9
CACHD1	1.68882e-259	1.3414	0.564	0.364	2.02185e-254	9
HMGA2	1.07738e-254	1.10507	0.315	0.137	1.28984e-249	9
ADAMTS9	8.32623e-250	2.05578	0.215	0.079	9.96817e-245	9
SLIT2	2.41734e-249	1.10195	0.562	0.349	2.89404e-244	9
DNAH11	1.05763e-248	2.55536	0.151	0.045	1.26619e-243	9
LINC01085	2.13462e-241	4.79583	0.042	0.004	2.55556e-236	9
PPFIA2	2.68265e-239	-1.36412	0.354	0.563	3.21167e-234	9
ENSG00000249988	8.33893e-239	4.50273	0.048	0.006	9.98337e-234	9
PCSK1	2.45806e-236	2.51314	0.14	0.04	2.94279e-231	9
NRG1	1.24194e-227	-1.89427	0.295	0.504	1.48685e-222	9
NAV3	7.33766e-222	-1.1154	0.536	0.694	8.78465e-217	9
ENSG00000258631	1.26695e-220	1.33906	0.391	0.21	1.51679e-215	9
ENSG00000287292	4.89413e-219	2.63464	0.115	0.03	5.85925e-214	9
ANKS1B	1.75017e-212	-1.12386	0.554	0.702	2.0953e-207	9
HDAC9	3.71136e-212	1.05741	0.568	0.375	4.44324e-207	9
GRM8	2.54321e-208	2.45928	0.239	0.104	3.04473e-203	9
ADAMTS17	7.63887e-207	2.85734	0.109	0.029	9.14525e-202	9
LAMB1	1.28669e-204	3.21709	0.152	0.051	1.54042e-199	9
EBF1	6.38943e-204	-2.02545	0.204	0.408	7.64943e-199	9
GRID2	4.49658e-202	-1.514	0.351	0.539	5.3833e-197	9
CTNNA3	7.48066e-202	1.85741	0.253	0.114	8.95585e-197	9
CNTNAP3	3.67328e-196	1.59969	0.254	0.115	4.39765e-191	9
CACNA2D3	0	2.77309	0.661	0.241	0	10
EBF1	0	2.55371	0.782	0.385	0	10
GPC5	0	2.40053	0.624	0.256	0	10
THSD7B	0	3.87402	0.472	0.107	0	10
LRP1B	0	2.53221	0.718	0.365	0	10
ADARB2	0	1.93576	0.635	0.308	0	10
NFIA	0	-2.83809	0.132	0.456	0	10
LINC03000	0	2.23573	0.607	0.288	0	10
SOX5	0	-1.82466	0.341	0.651	0	10
OPRM1	0	4.87258	0.335	0.035	0	10
KCND2	0	2.36134	0.555	0.257	0	10
LHX1-DT	0	1.58105	0.524	0.227	0	10
EBF3	0	1.55496	0.575	0.284	0	10
RMST	0	1.20505	0.857	0.567	0	10
NRG1	0	1.22294	0.767	0.485	0	10
TENM2	0	1.58196	0.904	0.626	0	10
ENOX1	0	1.63384	0.767	0.492	0	10
CELF4	0	1.35939	0.664	0.395	0	10
SLIT2	0	1.49586	0.615	0.349	0	10
CADM2	0	1.63326	0.864	0.599	0	10
ZFHX4	0	1.46159	0.715	0.45	0	10
CNTNAP5	0	1.61611	0.543	0.279	0	10
THSD7A	0	1.43207	0.809	0.551	0	10
ZFHX3	0	1.3778	0.707	0.45	0	10
ANK3	0	1.11443	0.88	0.629	0	10
PCDH9	0	1.35237	0.839	0.59	0	10
NEGR1	0	1.40363	0.728	0.484	0	10
ENSG00000253693	0	2.3756	0.401	0.161	0	10
CNTNAP2	0	1.1236	0.817	0.58	0	10
ZFHX4-AS1	0	2.08114	0.416	0.181	0	10
HS3ST5	0	2.64516	0.329	0.117	0	10
LINC02232	0	2.8988	0.287	0.077	0	10
EPHA5	2.10926e-292	1.05228	0.746	0.505	2.52521e-287	10
PRICKLE1	2.01083e-284	2.71163	0.23	0.072	2.40737e-279	10
PCDH11X	1.19266e-283	1.99621	0.454	0.228	1.42786e-278	10
ROBO2	1.05266e-279	1.47917	0.711	0.505	1.26025e-274	10
NXPH1	1.52319e-273	1.53368	0.373	0.157	1.82357e-268	10
GRIA4	7.32667e-272	1.64979	0.512	0.276	8.77149e-267	10
PARD3B	1.94821e-260	-1.81344	0.291	0.562	2.3324e-255	10
ENSG00000239268	1.25843e-257	1.24436	0.671	0.446	1.50659e-252	10
PTPRZ1	2.90978e-253	-2.16057	0.187	0.467	3.48359e-248	10
KCNIP1	5.45199e-252	1.59942	0.503	0.285	6.52713e-247	10
NOVA1	3.95049e-250	1.24582	0.649	0.451	4.72952e-245	10
NFIB	7.65979e-249	-2.53788	0.108	0.39	9.17029e-244	10
TCF4	8.52482e-245	-1.74231	0.25	0.525	1.02059e-239	10
GAD1	4.56699e-240	1.60139	0.432	0.222	5.46761e-235	10
LRRTM3	2.4663e-238	1.72032	0.384	0.182	2.95266e-233	10
GRIK1	4.81524e-236	2.5145	0.345	0.16	5.76481e-231	10
LINC01210	3.49433e-228	3.84434	0.057	0.007	4.18342e-223	10
GLI3	2.31193e-226	-2.38103	0.129	0.392	2.76784e-221	10
CDH12	3.22074e-214	1.44799	0.573	0.365	3.85587e-209	10
SOX2-OT	3.87784e-213	-2.02145	0.251	0.502	4.64255e-208	10
CSMD1	3.66576e-205	1.06739	0.638	0.429	4.38865e-200	10
COL4A5	8.37957e-203	-2.68413	0.087	0.33	1.0032e-197	10
GALNTL6	1.18587e-201	2.00571	0.413	0.225	1.41973e-196	10
TOX	1.28188e-193	1.11892	0.673	0.502	1.53467e-188	10
MTUS2	3.10653e-193	1.64845	0.396	0.212	3.71914e-188	10
OLFM3	1.54968e-189	2.19248	0.255	0.106	1.85528e-184	10
QKI	7.03996e-189	-1.39389	0.414	0.611	8.42824e-184	10
ZEB2	3.69598e-188	-1.91295	0.17	0.411	4.42483e-183	10
MIR9-1HG	1.5375e-186	-2.4872	0.096	0.326	1.8407e-181	10
ADCY1	8.36567e-183	1.52393	0.415	0.234	1.00154e-177	10
DMBX1	4.05053e-177	2.59692	0.131	0.037	4.8493e-172	10
ADGRV1	1.79256e-176	-1.9254	0.251	0.472	2.14605e-171	10
TENM1	6.40761e-172	1.06807	0.514	0.32	7.67119e-167	10
KHDRBS2	5.80029e-171	1.30279	0.564	0.397	6.94411e-166	10
SYNE2	5.71597e-170	-1.7508	0.234	0.456	6.84316e-165	10
GLI2	2.26994e-168	-2.47402	0.076	0.29	2.71757e-163	10
BOC	8.74982e-165	-2.08229	0.143	0.362	1.04753e-159	10
SDK1	1.9647e-162	-1.17782	0.447	0.626	2.35214e-157	10
ZFPM2	5.06619e-162	-1.8798	0.142	0.361	6.06524e-157	10
GPR39	5.07885e-161	2.4715	0.235	0.103	6.0804e-156	10
ZBTB20	2.37349e-159	-1.1957	0.397	0.595	2.84154e-154	10
MEIS2	2.39565e-159	-1.26136	0.168	0.397	2.86807e-154	10
PSD3	2.38734e-158	-1.3362	0.275	0.497	2.85812e-153	10
LHFPL3	3.51641e-154	1.56704	0.363	0.202	4.20984e-149	10
PRDM16	8.82066e-154	-2.69851	0.059	0.255	1.05601e-148	10
RGS17	1.19858e-151	1.55823	0.373	0.213	1.43494e-146	10
KLHL1	3.97586e-151	1.1904	0.395	0.222	4.75991e-146	10
SOX6	4.87639e-151	-2.31302	0.089	0.29	5.83802e-146	10
PDE1A	3.90616e-150	-1.80023	0.163	0.375	4.67645e-145	10
LHX1	3.24507e-148	1.60387	0.247	0.111	3.885e-143	10
PTPN13	2.14591e-147	-1.80694	0.138	0.346	2.56908e-142	10
MAML2	2.02684e-146	1.24958	0.565	0.404	2.42653e-141	10
GLRA2	3.13362e-146	1.47062	0.311	0.159	3.75157e-141	10
MIR9-3HG	7.50211e-143	-1.72736	0.146	0.35	8.98153e-138	10
SHROOM3	6.7087e-141	-1.99707	0.132	0.33	8.03165e-136	10
NCAM2	1.07071e-137	1.23449	0.5	0.341	1.28186e-132	10
GPM6B	3.70794e-137	-1.26674	0.364	0.545	4.43914e-132	10
FSTL5	4.52158e-137	1.14001	0.537	0.372	5.41324e-132	10
HDAC9	3.70054e-136	-1.61626	0.188	0.391	4.43028e-131	10
FBXL7	4.72464e-135	-1.80783	0.151	0.349	5.65634e-130	10
ESRRG	5.69034e-135	1.80623	0.323	0.177	6.81248e-130	10
RAD51B	4.21961e-133	-1.35255	0.199	0.404	5.05171e-128	10
SLC1A3	1.79986e-131	-2.66475	0.06	0.236	2.15479e-126	10
ENSG00000286353	6.09625e-128	3.37191	0.063	0.013	7.29843e-123	10
STK33	3.55897e-126	-1.55879	0.132	0.321	4.2608e-121	10
LDLRAD4	7.47776e-122	1.2446	0.448	0.297	8.95238e-117	10
MYO10	1.68688e-121	-1.96888	0.073	0.245	2.01953e-116	10
TAFA2	4.76105e-121	1.48029	0.366	0.222	5.69992e-116	10
SAMD5	0	2.5174	0.764	0.262	0	11
ENSG00000227681	0	2.41201	0.615	0.192	0	11
BNC2	0	5.68537	0.441	0.032	0	11
CACNA2D1	0	1.6147	0.822	0.457	0	11
NEGR1	0	2.08781	0.834	0.486	0	11
LINC02223	0	2.95121	0.444	0.098	0	11
PRICKLE2	0	1.9991	0.57	0.23	0	11
KCNIP4	0	2.36579	0.623	0.284	0	11
HS3ST5	0	2.98764	0.456	0.117	0	11
ZFHX3	0	1.79854	0.788	0.453	0	11
SORCS3	0	2.68595	0.52	0.197	0	11
NALF1	0	1.56026	0.917	0.627	0	11
PCSK2	0	2.37254	0.418	0.133	0	11
CADM2	0	1.4042	0.881	0.603	0	11
LHX9	0	5.0067	0.273	0.018	0	11
ONECUT1	0	2.58668	0.276	0.06	0	11
SLC5A7	0	5.93488	0.216	0.01	0	11
PAX5	0	4.58474	0.189	0.018	0	11
PRDM6	0	5.30224	0.182	0.013	0	11
LINC01885	0	5.78886	0.079	0.005	0	11
CACNG3	1.11718e-302	3.2167	0.147	0.02	1.33749e-297	11
MEIS2	5.29898e-299	1.72355	0.73	0.383	6.34394e-294	11
RIT2	1.90049e-295	3.55214	0.157	0.024	2.27527e-290	11
HS3ST4	1.46161e-278	2.35867	0.438	0.158	1.74983e-273	11
NXPH1	2.72262e-276	2.04061	0.447	0.159	3.25952e-271	11
CTNNA2	1.30958e-260	1.09667	0.92	0.704	1.56783e-255	11
ENSG00000287976	5.69817e-248	2.50054	0.264	0.069	6.82184e-243	11
DNAJC22	5.50772e-244	5.39923	0.044	0.002	6.59384e-239	11
SCN9A	1.87815e-242	2.15171	0.306	0.089	2.24852e-237	11
GRIA4	7.81599e-242	1.50072	0.591	0.279	9.3573e-237	11
ANK3	1.05363e-239	1.00644	0.886	0.633	1.26141e-234	11
CELF4	8.43528e-230	1.39731	0.709	0.398	1.00987e-224	11
KCND2	1.18134e-217	2.0423	0.537	0.262	1.4143e-212	11
LINC01828	2.50359e-217	3.68903	0.123	0.019	2.9973e-212	11
CNTNAP2	5.02821e-213	1.36328	0.83	0.583	6.01978e-208	11
ROBO2	1.00459e-210	1.43614	0.763	0.507	1.2027e-205	11
DGKI	3.83633e-206	1.66342	0.632	0.357	4.59285e-201	11
EVX2	4.54311e-204	5.47226	0.032	0.001	5.43901e-199	11
RMST	3.48985e-200	1.11971	0.824	0.572	4.17805e-195	11
SOX5	1.46354e-192	-1.93511	0.377	0.646	1.75215e-187	11
ST6GAL2	1.25319e-190	2.4889	0.406	0.173	1.50031e-185	11
ENSG00000287290	1.1928e-188	3.81883	0.101	0.015	1.42802e-183	11
LINC00461	2.65491e-186	-1.69045	0.378	0.641	3.17845e-181	11
ENSG00000229970	7.08048e-186	3.48198	0.13	0.024	8.47675e-181	11
EVX1-AS	6.08521e-184	5.75146	0.028	0.001	7.28521e-179	11
TMPRSS15	1.53344e-183	4.84991	0.052	0.004	1.83583e-178	11
CSMD1	6.13943e-183	1.15679	0.7	0.431	7.35013e-178	11
ENSG00000286863	6.17578e-177	1.83997	0.425	0.19	7.39365e-172	11
PARD3B	5.78359e-176	-2.26833	0.276	0.558	6.92412e-171	11
FSTL4	1.83242e-173	2.10351	0.281	0.095	2.19378e-168	11
ENSG00000225689	2.30727e-172	1.60583	0.516	0.262	2.76226e-167	11
NKAIN2	5.86626e-171	1.1255	0.559	0.287	7.02309e-166	11
C1QL4	1.73126e-163	5.06618	0.036	0.002	2.07266e-158	11
RIMBP2	1.44173e-162	1.43395	0.434	0.199	1.72604e-157	11
NFIA	4.63797e-162	-2.64517	0.151	0.451	5.55257e-157	11
SCN7A	1.75492e-161	3.60095	0.071	0.009	2.101e-156	11
TMEFF2	1.86215e-161	1.29577	0.44	0.197	2.22937e-156	11
PTPRZ1	1.46071e-157	-2.52671	0.174	0.463	1.74876e-152	11
LINC00842	3.30369e-152	3.55883	0.069	0.009	3.95518e-147	11
CHRM2	1.37734e-149	2.34602	0.216	0.067	1.64895e-144	11
PTPRG	1.43659e-147	1.08464	0.762	0.55	1.71989e-142	11
DSCAM	2.22666e-145	1.2641	0.615	0.377	2.66575e-140	11
GRM5	2.29486e-145	1.49511	0.409	0.188	2.74741e-140	11
ARPP21	9.62107e-145	1.27846	0.394	0.174	1.15183e-139	11
RASGEF1B	1.33958e-143	1.392	0.434	0.209	1.60375e-138	11
SOX2-OT	1.77853e-143	-2.83133	0.238	0.498	2.12926e-138	11
ENSG00000224322	9.53883e-143	5.75944	0.023	0.001	1.14199e-137	11
ALK	2.6167e-142	2.15177	0.284	0.109	3.13271e-137	11
ENSG00000286062	2.68795e-137	3.51173	0.063	0.008	3.21801e-132	11
ENSG00000253308	1.25019e-136	5.47029	0.024	0.001	1.49673e-131	11
NPNT	5.75981e-135	3.12576	0.07	0.01	6.89565e-130	11
TMEM132B	5.42232e-132	1.58646	0.377	0.175	6.4916e-127	11
TCF4	8.42129e-130	-1.76277	0.272	0.52	1.0082e-124	11
CACNA1D	2.67234e-129	1.70548	0.418	0.208	3.19933e-124	11
EPB41L4A	4.382e-125	1.4939	0.419	0.212	5.24613e-120	11
ENSG00000283982	1.09914e-124	1.59008	0.413	0.21	1.3159e-119	11
KCNH1	1.39009e-124	2.32011	0.263	0.103	1.66422e-119	11
FGF12	1.5159e-121	1.34948	0.421	0.216	1.81484e-116	11
ELAVL2	4.8775e-119	1.27225	0.529	0.313	5.83935e-114	11
ENSG00000276850	2.71355e-117	3.58076	0.043	0.005	3.24866e-112	11
KCNB2	3.67754e-115	1.23645	0.548	0.332	4.40275e-110	11
NFIB	9.08555e-115	-2.40459	0.138	0.385	1.08772e-109	11
EVX1	1.20248e-112	5.65552	0.016	0.001	1.43961e-107	11
COL4A5	1.21434e-112	-2.80311	0.089	0.326	1.4538e-107	11
SASH1	3.78709e-111	1.58548	0.374	0.187	4.53391e-106	11
SCML4	5.44309e-111	2.82756	0.082	0.016	6.51646e-106	11
SYT4	2.97676e-109	2.51668	0.137	0.038	3.56378e-104	11
SNTG2	4.671e-109	1.92708	0.224	0.085	5.59212e-104	11
ENSG00000282440	5.90881e-109	4.71648	0.018	0.001	7.07403e-104	11
EPB41L1	2.32829e-108	1.24108	0.437	0.236	2.78742e-103	11
ZFPM2	8.56024e-108	-2.62186	0.125	0.358	1.02483e-102	11
SGCZ	1.08489e-107	1.88715	0.252	0.103	1.29883e-102	11
HIVEP3	2.80995e-107	1.14965	0.518	0.308	3.36408e-102	11
LINC01798	1.07915e-106	2.1284	0.173	0.057	1.29196e-101	11
ENSG00000287520	4.34156e-106	4.86041	0.032	0.003	5.19772e-101	11
LRFN5	5.33605e-105	1.24256	0.525	0.322	6.38832e-100	11
PTPN5	2.54033e-104	1.60319	0.228	0.088	3.04129e-99	11
ST6GALNAC5	3.7733e-104	1.56043	0.54	0.343	4.5174e-99	11
TENM1	4.02087e-103	1.27213	0.521	0.323	4.81379e-98	11
PTPRR	6.60208e-103	1.64451	0.204	0.074	7.90401e-98	11
ASTN2	0	3.07905	0.856	0.304	0	12
ARHGAP6	0	4.19001	0.655	0.137	0	12
NKAIN2	0	2.44586	0.775	0.283	0	12
ENSG00000279249	0	6.36627	0.517	0.028	0	12
CNTNAP5	0	2.74089	0.749	0.28	0	12
TENM1	0	2.45811	0.77	0.318	0	12
FSTL5	0	2.22844	0.819	0.369	0	12
KLHL29	0	2.55805	0.724	0.283	0	12
ZNF804B	0	3.61286	0.508	0.086	0	12
HS3ST4	0	3.26149	0.564	0.156	0	12
EPHA6	0	2.71485	0.658	0.251	0	12
ZFHX3	0	2.3405	0.849	0.451	0	12
RBMS3	0	1.99331	0.654	0.265	0	12
PRICKLE2	0	2.42962	0.6	0.229	0	12
DSCAM	0	1.51602	0.74	0.375	0	12
LINC02223	0	3.03961	0.441	0.098	0	12
LMX1B	0	4.2711	0.37	0.029	0	12
POU6F2	0	2.34814	0.554	0.217	0	12
DPP10	0	2.91094	0.504	0.198	0	12
SCN9A	0	2.73153	0.393	0.088	0	12
DOK5	0	2.5138	0.406	0.125	0	12
ANK3	0	1.2577	0.911	0.633	0	12
ONECUT1	0	3.24537	0.331	0.059	0	12
SLC17A6	0	3.12756	0.272	0.05	0	12
SHC4	0	3.48607	0.228	0.041	0	12
LMX1A	0	2.84441	0.186	0.027	0	12
GLRA3	0	3.87802	0.177	0.025	0	12
RIT2	0	3.40051	0.165	0.023	0	12
ENSG00000280189	0	6.29554	0.144	0.004	0	12
LMX1B-DT	0	4.27569	0.134	0.011	0	12
CBLN1	0	4.92436	0.073	0.004	0	12
RXFP2	1.0337e-290	5.13416	0.045	0.002	1.23755e-285	12
GLRA2	1.59734e-288	2.22819	0.448	0.159	1.91234e-283	12
BNC2	1.96586e-288	2.90869	0.199	0.037	2.35352e-283	12
DISC1FP1	4.12197e-286	2.68532	0.376	0.118	4.93482e-281	12
ZFHX4-AS1	1.90511e-285	2.14266	0.481	0.183	2.28079e-280	12
SAMD3	2.81949e-282	2.53834	0.267	0.063	3.3755e-277	12
VWC2	5.42794e-267	3.16525	0.172	0.03	6.49832e-262	12
POU2F2	3.91072e-261	2.16618	0.462	0.179	4.68192e-256	12
GALNTL6	6.89828e-258	1.95089	0.526	0.226	8.25862e-253	12
TFAP2B	2.63952e-256	1.65201	0.438	0.155	3.16003e-251	12
EBF1	2.60153e-250	1.45409	0.723	0.392	3.11456e-245	12
PBX1	2.2225e-241	1.2776	0.913	0.74	2.66078e-236	12
CHST9	1.67301e-238	3.1743	0.155	0.027	2.00293e-233	12
GRIN2B	8.30244e-236	1.57076	0.645	0.341	9.93969e-231	12
PCDH7	1.97391e-233	1.80497	0.545	0.25	2.36317e-228	12
MIR137HG	6.05547e-231	1.90831	0.415	0.155	7.24961e-226	12
RBFOX1	1.30958e-228	1.28671	0.775	0.496	1.56782e-223	12
LRBA	6.88564e-227	1.96433	0.648	0.383	8.24348e-222	12
KCTD1	5.28964e-221	1.94113	0.541	0.263	6.33276e-216	12
GRIK3	1.52285e-220	1.76371	0.555	0.272	1.82315e-215	12
RUNX1T1	8.98626e-219	1.33642	0.762	0.477	1.07583e-213	12
ADGRL3	1.32615e-217	1.07379	0.892	0.643	1.58767e-212	12
KLHL1	5.17686e-216	1.45807	0.515	0.223	6.19774e-211	12
CELF4	1.48423e-215	1.35765	0.697	0.398	1.77692e-210	12
ENSG00000244757	3.53468e-214	3.32261	0.119	0.018	4.23172e-209	12
NRG1	7.56878e-207	1.05336	0.789	0.489	9.06134e-202	12
FSTL4	8.11115e-207	2.12495	0.298	0.094	9.71066e-202	12
ASIC2	3.14949e-205	1.9847	0.466	0.206	3.77057e-200	12
COL23A1	1.62472e-198	2.99678	0.155	0.031	1.94512e-193	12
ENOX1	2.42286e-198	1.33957	0.761	0.497	2.90065e-193	12
LINC00461	1.04681e-192	-1.69074	0.345	0.641	1.25324e-187	12
CRNDE	6.5077e-192	1.6428	0.463	0.208	7.79102e-187	12
STXBP5-AS1	4.91861e-188	2.13736	0.3	0.101	5.88856e-183	12
CDH18	1.57132e-187	2.01269	0.423	0.183	1.88118e-182	12
SOX5	1.24232e-179	-1.73863	0.367	0.646	1.4873e-174	12
CADM2	3.33171e-170	1.01116	0.825	0.604	3.98872e-165	12
RIMS1	5.98631e-167	1.25137	0.638	0.38	7.16681e-162	12
ARPP21	3.86179e-162	1.32695	0.407	0.174	4.62333e-157	12
CHRM2	8.81209e-160	2.48669	0.221	0.067	1.05498e-154	12
ENSG00000260848	1.01128e-158	2.98804	0.113	0.021	1.2107e-153	12
TMEM200A	4.06446e-158	2.52704	0.171	0.044	4.86598e-153	12
DPYD	5.70884e-155	1.29897	0.509	0.258	6.83462e-150	12
CACNA2D1	3.25761e-152	1.07386	0.702	0.46	3.90001e-147	12
NRN1	6.04719e-152	2.84427	0.131	0.028	7.2397e-147	12
ENSG00000275038	3.3225e-151	5.05506	0.035	0.002	3.9777e-146	12
LINC01414	5.6482e-151	1.07213	0.72	0.467	6.76202e-146	12
PRLR	2.84383e-148	2.72203	0.144	0.034	3.40463e-143	12
TMEM163	5.11821e-143	1.29788	0.492	0.254	6.12753e-138	12
SEMA5A	4.76086e-140	2.34256	0.288	0.112	5.6997e-135	12
MAB21L2	1.92274e-136	3.98677	0.043	0.004	2.30191e-131	12
SLC17A8	7.10839e-136	3.3306	0.058	0.007	8.51016e-131	12
NPAS3	2.40575e-135	-1.31041	0.58	0.741	2.88016e-130	12
PTPRZ1	9.39608e-130	-2.20791	0.205	0.463	1.1249e-124	12
SCN2A	3.44282e-126	1.1698	0.493	0.266	4.12174e-121	12
LINC02505	5.23079e-126	5.70907	0.02	0.001	6.2623e-121	12
SGCZ	1.12698e-125	1.75248	0.266	0.103	1.34922e-120	12
SOX2-OT	3.12427e-123	-2.63865	0.257	0.498	3.74037e-118	12
NFIA	4.44328e-122	-1.97565	0.19	0.45	5.31949e-117	12
NKAIN3	1.40632e-121	-1.40574	0.463	0.656	1.68365e-116	12
PARD3B	2.08128e-119	-1.65638	0.328	0.557	2.49171e-114	12
SRRM4	1.58292e-117	1.33787	0.586	0.375	1.89507e-112	12
SCN3A	9.01447e-117	1.06326	0.614	0.396	1.07921e-111	12
EBF2	2.2864e-113	2.1967	0.267	0.111	2.73728e-108	12
SPECC1	6.90516e-113	1.38455	0.455	0.257	8.26685e-108	12
CALB1	5.38967e-110	3.03073	0.115	0.028	6.45251e-105	12
MEIS2	8.64903e-109	-2.18494	0.152	0.394	1.03546e-103	12
GRIA4	3.65359e-106	1.13592	0.494	0.28	4.37408e-101	12
QKI	6.28872e-106	-1.47116	0.422	0.608	7.52886e-101	12
TLX3	1.53501e-104	4.8569	0.026	0.002	1.83772e-99	12
RNF220	0	5.13303	0.807	0.079	0	13
PHOX2B-AS1	0	7.50653	0.736	0.009	0	13
FSTL4	0	3.77128	0.766	0.094	0	13
SYN3	0	2.43489	0.816	0.212	0	13
MIR137HG	0	3.13805	0.757	0.156	0	13
DPYD	0	2.5687	0.845	0.259	0	13
DLGAP2	0	2.76886	0.746	0.165	0	13
PDZRN4	0	4.18398	0.612	0.055	0	13
DPP10	0	2.65399	0.754	0.2	0	13
THSD7B	0	2.78039	0.637	0.116	0	13
ALK	0	3.0238	0.606	0.109	0	13
SCN9A	0	2.94462	0.567	0.09	0	13
SLC6A2	0	9.73889	0.477	0.002	0	13
GRM8	0	2.77217	0.582	0.107	0	13
TACR1	0	5.34197	0.476	0.022	0	13
ANKFN1	0	2.94659	0.545	0.092	0	13
SLC5A7	0	4.81333	0.446	0.011	0	13
DLC1	0	5.57936	0.438	0.017	0	13
VWA5B1	0	4.69059	0.385	0.019	0	13
ENSG00000249122	0	7.42027	0.342	0.003	0	13
SLC18A2	0	6.9797	0.319	0.003	0	13
DGKG	0	3.13454	0.349	0.034	0	13
CNGB1	0	3.99934	0.338	0.024	0	13
GSG1L	0	3.50743	0.284	0.025	0	13
FIGNL1	0	3.19883	0.286	0.028	0	13
ME1	0	3.95347	0.243	0.014	0	13
TMEM132E	0	3.23262	0.248	0.02	0	13
HMCN2	0	4.29958	0.239	0.014	0	13
DBH	0	9.03252	0.22	0.001	0	13
SCN7A	0	4.55463	0.215	0.009	0	13
SIDT1	0	3.48126	0.218	0.015	0	13
FAM163B	0	3.32873	0.215	0.014	0	13
CTXND1	0	3.54447	0.141	0.007	0	13
LINC00682	0	5.79077	0.13	0.002	0	13
PHOX2A	0	6.95659	0.115	0.001	0	13
SHOX	0	4.85677	0.086	0.002	0	13
ENSG00000285724	0	6.34262	0.063	0.001	0	13
NMUR2	0	6.23316	0.05	0	0	13
TH	2.3089e-307	4.14096	0.159	0.009	2.76422e-302	13
LINC01201	2.8217e-303	3.8692	0.19	0.013	3.37814e-298	13
ENSG00000285367	1.09477e-302	2.70145	0.542	0.101	1.31066e-297	13
TXK	6.08741e-299	4.32336	0.115	0.005	7.28785e-294	13
PHOX2B	7.9153e-295	4.77052	0.068	0.002	9.4762e-290	13
ONECUT3	1.37046e-291	3.1592	0.187	0.013	1.64071e-286	13
VSTM2B	3.87888e-289	3.0208	0.294	0.032	4.64379e-284	13
TMEM255B	1.60874e-283	3.82831	0.159	0.01	1.92599e-278	13
ASIC2	1.63804e-280	2.50095	0.752	0.207	1.96106e-275	13
PKHD1	1.43048e-279	3.40616	0.261	0.027	1.71257e-274	13
SYT7	7.11523e-276	2.63363	0.473	0.084	8.51835e-271	13
KCNC2	2.27919e-275	2.25744	0.385	0.055	2.72864e-270	13
SPOCK1	1.25348e-270	2.59236	0.75	0.218	1.50066e-265	13
SV2C	6.42208e-266	3.08673	0.325	0.042	7.68852e-261	13
GABRB1	4.46722e-260	2.434	0.455	0.08	5.34816e-255	13
GRP	1.44341e-257	7.26048	0.027	0	1.72804e-252	13
CPNE7	2.46185e-257	3.10071	0.232	0.023	2.94733e-252	13
BRINP1	3.36592e-255	2.44296	0.642	0.16	4.02967e-250	13
DGKK	2.00373e-254	3.28661	0.165	0.012	2.39886e-249	13
SYK	2.21867e-254	5.49568	0.042	0.001	2.65619e-249	13
TSHZ2	5.81165e-253	2.54502	0.736	0.225	6.95771e-248	13
SEMA6D	5.61138e-252	2.23789	0.852	0.318	6.71794e-247	13
DDC	5.44348e-243	4.25807	0.085	0.003	6.51694e-238	13
RGS9	1.21223e-242	2.79042	0.308	0.041	1.45129e-237	13
KCNT1	7.54291e-242	3.45318	0.129	0.008	9.03037e-237	13
KCNK9	7.38495e-239	2.70874	0.342	0.051	8.84127e-234	13
MCF2L2	1.13591e-235	2.12608	0.655	0.174	1.35991e-230	13
ARHGAP22	5.83461e-233	3.04001	0.239	0.026	6.9852e-228	13
ENSG00000261786	3.30312e-232	3.06404	0.221	0.023	3.95449e-227	13
VWC2	8.3835e-232	2.73055	0.261	0.031	1.00367e-226	13
STYK1	4.14636e-231	3.57316	0.107	0.006	4.96402e-226	13
ANKRD36BP2.1	2.09954e-230	3.12013	0.224	0.024	2.51356e-225	13
NEBL	8.39736e-230	1.9304	0.791	0.265	1.00533e-224	13
RBFOX1	1.05814e-229	2.10147	0.943	0.498	1.2668e-224	13
ENSG00000285940	8.92259e-229	2.86917	0.526	0.118	1.06821e-223	13
HS3ST5	4.18033e-228	2.49437	0.532	0.121	5.00469e-223	13
SPOCK3	5.19927e-228	1.99712	0.664	0.179	6.22456e-223	13
ARHGAP24	1.29782e-225	2.20096	0.443	0.085	1.55375e-220	13
RET	6.26277e-225	3.14642	0.184	0.017	7.49779e-220	13
FAM135B	8.47442e-221	2.38388	0.353	0.056	1.01456e-215	13
CSMD1	8.91341e-221	1.93184	0.918	0.433	1.06711e-215	13
RIMBP2	1.05101e-218	2.21782	0.673	0.2	1.25827e-213	13
CAMK2A	7.7803e-217	2.39512	0.407	0.075	9.31458e-212	13
ABLIM2	3.57031e-216	2.37276	0.52	0.121	4.27438e-211	13
LPA	8.32915e-216	3.60029	0.133	0.009	9.97166e-211	13
LGI3	1.13321e-212	4.94086	0.052	0.001	1.35668e-207	13
ABLIM1	5.96787e-212	2.02053	0.634	0.176	7.14474e-207	13
SLC9A7	7.5993e-207	2.13666	0.628	0.178	9.09788e-202	13
SAMD5	1.38366e-206	1.77164	0.788	0.269	1.65652e-201	13
ANKRD36BP2	3.61112e-206	3.25341	0.174	0.016	4.32324e-201	13
CELF4	8.59505e-204	1.91865	0.884	0.401	1.029e-198	13
STXBP5-AS1	7.01992e-202	1.97913	0.471	0.102	8.40425e-197	13
MAOA	4.06832e-198	3.27378	0.22	0.026	4.87059e-193	13
AHI1	7.07884e-196	1.9914	0.716	0.244	8.47479e-191	13
ENSG00000227681	4.1249e-188	1.8328	0.655	0.197	4.93833e-183	13
PCED1B	1.29935e-187	2.71172	0.228	0.029	1.55559e-182	13
CNTNAP5	1.33787e-187	1.7906	0.782	0.285	1.6017e-182	13
TFAP2B	1.73101e-184	1.6087	0.59	0.157	2.07237e-179	13
PRKCB	2.22054e-184	2.01799	0.554	0.15	2.65843e-179	13
DYNC1I1	2.55163e-182	1.74192	0.554	0.147	3.05481e-177	13
CACNA1D	7.2974e-181	1.86681	0.656	0.209	8.73645e-176	13
FGD5	2.78916e-180	3.20808	0.135	0.011	3.33918e-175	13
TTC6	0	8.23306	0.786	0.014	0	14
SPON1	0	5.33036	0.718	0.067	0	14
NTN1	0	4.59569	0.704	0.109	0	14
SULF1	0	6.01251	0.51	0.019	0	14
ADAMTS12	0	4.41173	0.453	0.055	0	14
GALR1	0	4.89606	0.316	0.02	0	14
ENSG00000223838	0	6.34056	0.29	0.01	0	14
LINC01956	0	7.89686	0.227	0.004	0	14
ARMC3	0	5.44388	0.218	0.011	0	14
KCNJ16	0	7.86566	0.139	0.002	0	14
LINC00261	0	7.47794	0.122	0.001	0	14
SHH	0	6.79467	0.096	0.002	0	14
FOXA1	0	8.11345	0.047	0	0	14
TWIST1	8.54769e-308	6.99699	0.071	0.001	1.02333e-302	14
COL23A1	3.24064e-260	4.6687	0.302	0.032	3.87969e-255	14
LMX1A	4.19393e-247	4.69334	0.276	0.028	5.02098e-242	14
GRAMD2B	5.15596e-216	5.33212	0.09	0.003	6.17272e-211	14
SLIT2	3.33075e-212	3.33055	0.847	0.356	3.98758e-207	14
GRIN2A	1.70147e-211	3.87541	0.408	0.069	2.037e-206	14
RHOH	1.27968e-195	5.79121	0.088	0.004	1.53203e-190	14
RNF220	3.90323e-192	2.8937	0.431	0.082	4.67294e-187	14
RERG	9.2121e-182	4.46237	0.227	0.026	1.10287e-176	14
FERD3L	1.37641e-175	9.19292	0.016	0	1.64784e-170	14
RSPO2	2.57099e-175	3.2891	0.275	0.037	3.07799e-170	14
ENSG00000287571	6.89378e-158	8.39932	0.01	0	8.25323e-153	14
ENSG00000264015	6.54085e-150	3.31139	0.398	0.087	7.8307e-145	14
BMP6	1.21771e-139	5.09919	0.118	0.009	1.45784e-134	14
SULF2	1.42386e-137	3.0618	0.4	0.092	1.70465e-132	14
PI16	4.98874e-135	7.69501	0.025	0	5.97252e-130	14
ADGRV1	8.17591e-128	1.79473	0.863	0.462	9.7882e-123	14
GASK1B	1.13906e-117	4.30372	0.075	0.004	1.36368e-112	14
DNAH7	1.28188e-110	3.07632	0.324	0.073	1.53467e-105	14
SLIT1	5.90797e-110	2.28898	0.725	0.359	7.07302e-105	14
LHFPL6	1.50997e-106	2.05991	0.714	0.333	1.80774e-101	14
EN1	4.54611e-105	5.92014	0.037	0.001	5.44261e-100	14
FAT3	8.1259e-103	1.59555	0.884	0.614	9.72833e-98	14
ENSG00000188897	4.84271e-102	3.32711	0.222	0.039	5.7977e-97	14
PDZRN3	2.59479e-100	1.92752	0.52	0.181	3.10648e-95	14
CADPS2	9.33451e-100	2.92022	0.339	0.085	1.11753e-94	14
NKX2-2	1.03867e-99	6.4339	0.024	0	1.2435e-94	14
WNT5A	6.69837e-98	3.6133	0.155	0.021	8.01928e-93	14
CFAP54	7.90196e-96	3.14807	0.3	0.07	9.46023e-91	14
ARHGAP24	1.24191e-95	2.73365	0.335	0.086	1.48681e-90	14
OTX2-AS1	7.51236e-94	3.43454	0.247	0.05	8.99379e-89	14
MYOF	1.71581e-92	3.41904	0.135	0.017	2.05417e-87	14
COL4A5	8.72004e-92	1.46385	0.698	0.32	1.04396e-86	14
PLCZ1	1.54191e-89	6.68133	0.035	0.001	1.84597e-84	14
RFX4	1.40676e-88	1.94098	0.606	0.257	1.68417e-83	14
CFAP46	1.70369e-87	2.91451	0.245	0.052	2.03965e-82	14
PRTG	6.08462e-86	2.27722	0.382	0.114	7.28451e-81	14
ENSG00000287704	1.51705e-85	5.70436	0.084	0.008	1.81621e-80	14
DRC1	1.704e-85	4.07665	0.112	0.013	2.04003e-80	14
NHS	3.43831e-83	2.32397	0.655	0.338	4.11634e-78	14
NKD1	4.19823e-82	2.79402	0.288	0.073	5.02612e-77	14
PAMR1	1.23238e-76	5.28574	0.082	0.008	1.4754e-71	14
LRRK2	1.29097e-75	4.26563	0.094	0.01	1.54555e-70	14
ADAMTS20	1.79639e-75	4.49757	0.214	0.047	2.15064e-70	14
ENSG00000231902	4.05956e-75	7.90511	0.016	0	4.86011e-70	14
MARCO	2.10036e-74	6.58673	0.018	0	2.51455e-69	14
COL8A1	2.05049e-73	4.56304	0.063	0.005	2.45485e-68	14
HAS2	5.56435e-73	3.86427	0.078	0.008	6.66164e-68	14
ENSG00000289084	7.05182e-73	2.39004	0.418	0.15	8.44244e-68	14
F5	1.15145e-72	5.72119	0.057	0.004	1.37852e-67	14
DNAI3	1.54617e-72	3.48933	0.108	0.014	1.85107e-67	14
PLEKHA5	1.12498e-71	1.63449	0.776	0.513	1.34682e-66	14
MAML2	2.64313e-70	1.51441	0.718	0.408	3.16435e-65	14
ENSG00000259255	8.26603e-69	5.74923	0.039	0.002	9.89609e-64	14
MIR99AHG	5.35211e-68	1.10049	0.898	0.658	6.40755e-63	14
PROX1-AS1	6.60294e-68	3.40049	0.106	0.014	7.90504e-63	14
MTHFD2L	2.65782e-66	2.31919	0.455	0.189	3.18194e-61	14
ENSG00000230258	3.97839e-65	5.87125	0.025	0.001	4.76293e-60	14
WLS	1.34844e-63	2.09217	0.451	0.183	1.61435e-58	14
ANKFN1	3.3982e-63	2.20992	0.304	0.094	4.06832e-58	14
EFCC1	3.28028e-62	2.59996	0.265	0.075	3.92716e-57	14
RGMA	2.78302e-61	1.89365	0.476	0.21	3.33183e-56	14
VWA3A	8.95201e-61	3.60154	0.137	0.025	1.07173e-55	14
LMCD1	1.44361e-60	3.16518	0.125	0.021	1.72829e-55	14
CFAP47	3.00767e-60	3.09215	0.169	0.035	3.60078e-55	14
CFAP52	6.94807e-60	4.50965	0.045	0.003	8.31823e-55	14
FNDC3B	1.05484e-59	1.72503	0.612	0.339	1.26285e-54	14
BMP7	1.22389e-58	2.38074	0.257	0.074	1.46524e-53	14
LINC02217	7.52331e-58	5.45243	0.037	0.002	9.0069e-53	14
RAI14	2.20434e-57	1.76142	0.498	0.233	2.63904e-52	14
FBXL7	8.02146e-57	1.3319	0.643	0.34	9.60329e-52	14
HYDIN	1.04e-56	2.11321	0.378	0.146	1.24509e-51	14
LAMA4	1.66011e-56	2.71018	0.247	0.071	1.98749e-51	14
RMST	2.80877e-56	1.22371	0.837	0.575	3.36266e-51	14
ANXA2	3.96328e-56	3.25652	0.082	0.01	4.74483e-51	14
ENSG00000285367	3.5324e-55	2.2736	0.306	0.102	4.22899e-50	14
CPQ	1.01281e-54	3.91504	0.078	0.01	1.21253e-49	14
NRXN1	3.2474e-54	-1.34667	0.482	0.746	3.88778e-49	14
ENSG00000257060	1.19046e-53	1.66983	0.455	0.201	1.42522e-48	14
PSD3	4.51856e-53	1.22697	0.739	0.488	5.40962e-48	14
PAPSS2	5.11386e-53	3.5191	0.086	0.012	6.12231e-48	14
CCDC190	8.2462e-53	5.36222	0.024	0.001	9.87236e-48	14
TRABD2B	9.5125e-53	3.34371	0.165	0.038	1.13884e-47	14
SPATA17	1.17008e-52	2.54562	0.278	0.092	1.40082e-47	14
SIX1	1.82373e-52	6.13755	0.01	0	2.18337e-47	14
CFAP77	4.86935e-52	4.1713	0.057	0.006	5.82958e-47	14
PLXDC2	8.04893e-52	1.49451	0.502	0.238	9.63618e-47	14

## Sheet: Fig. 5D
Relavent to Figure 5D
Table (a). List of neural cell type and marker genes used for cell cluster annotation. (relavent to Figure 5D)
Cell Type	Marker Gene
Astrocytes	GFAP,SLC1A3,SLC1A2,GLUL,S100B,ALDH1L1,AQP4,IGFBP3,ATP13A4,CBS,SOX9,CD40,CD80,CD86,C5AR1
Cholinergic neurons	CHAT,SLC18A3,ACHE
Dopaminergic neurons	TH,SLC6A3,FOXA2,KCNJ6,NR4A2,LMX1B,DBH,SLC6A2,PPP1R1B
Endothelial cells	PECAM1,VWF,A2M,APOLD1,FLT1,TM4SF1,CD34,MCAM,ENG,PTPRC,VCAM1,CDH5
GABAergic neurons	SLC6A1,GABBR1,GABBR2,GAD2,GAD1,SLC32A1
Glutamatergic neurons	SLC17A7,SLC17A6,GRIN1,GRIN2B,GLS,GLUL,GRIN2A
Immature neurons	DCX,NEUROD1,TBR1,STMN1,NCAM1,TUBB3
Immune system cells	MS4A1,CCR6,CXCR3,CD4,IL2RA,ISG20,TNFRSF8,Trac,Ltb,Cd52
Mature neurons	RBFOX3,MAP2,SYP,DLG4,TUBB3,MAPT,INA,GAP43,NRP1
Microglial cells	P2RY12,ITGAM,CD40,PTPRC,CD68,AIF1,CX3CR1,TMEM119,ADGRE1,C1QA,NOS2,TNF,ISYNA1,CCL4,ADORA3,ADRB2,BHLHE41,BIN1,KLF2,NAV3,RHOB,SALL1,SIGLEC8,SLC1A3,SPRY1,TAL1
Myelinating Schwann cells	SOX10,EGR2,MBP,MPZ
Neural Progenitor cells	CSPG4,RNF5,EOMES,SOX2,SOX1,NES,PAX3,PAX6,OTX2,CNTNAP1,ASCL1,SMARCA4,MSI1,MSI2
Neural stem cells	SOX2,PROM1,NES,SOX9
Neuroblasts	NEUROD1,DCX,DLX2,PROX1,EOMES,TUBB3
Neuroepithelial cells	NES,SOX2,NOTCH1,HES1,HES3,CDH1,OCLN,SOX10
Non myelinating Schwann cells	SOX10,GAP43,NCAM1,NGFR
Oligodendrocyte precursor cells	LHFPL3,MEGF11,PCDH15,PDGFRA,CSPG4,RNF5
Oligodendrocytes	OLIG1,OLIG2,OLIG3,CLDN11,MBP,MOG,MAG,GALC,CNP,SOX10,FA2H,UGT8
Radial glial cells	VIM,NES,PAX6,HES1,HES5,GFAP,SLC1A3,FABP7,TNC,CDH2,SOX2
Schwann precursor cells	SOX10,GAP43,FABP7,MPZ,DHH,NGFR
Serotonergic neurons	TPH1,SLC6A4,FEV,HTR1A,HTR1B
Tanycytes	GPR50,COL23A1
Cancer cells	CD44,MBTPS2,PARP1
Cancer stem cells	FUT4,MSI1,NES,PROM1,SOX2,THY1
Glutamatergic Neurons	GUCY1A3,TAC3,CNTNAP2,MAPT,BCL11B (CTIP2),MEF2C,LMO3,STMN4,CELF4,NHLH1,NEUROD2,SERPINI1,BHLHE22,NTS,NFIB,OSTN,WNT7B,NEUROD1,PDYN,SEZ6,RUNX1T1,NRN1,GAP43,RP11-397G17.1,MEG3,SLA,SLC17A7 (VGLUT1),MAP1B,NECAB1,CALB2,CRYM,ADRA2A,FEZF2,STMN2,LPL,PGM2L1,CPNE6,ID2,TBR1,THSD7A,NEUROD6,CAV1,RTN1,OPRM1,OPRK1,OPRD1,SPHKAP,NDRG1,LMO7,SYT1,NSG2,ADCY1,VSNL1
Intermediate Progenitors	KIAA0101,GTSE1,TUBA1B,PRR11,EOMES (TBR2),SMC4,RRM2,NCAPG,TACC3,DLGAP5,HES6,CDK1,NUSAP1,INSM1,UBE2C,HES5,CENPW,FOXM1,CDCA8,NHLH1,NUF2,PTTG1,DLL1,KIF15,PPP1R17,CENPF,MKI67,FAM64A,CDCA5,BIRC5,MLF1IP,PLK1,HIST1H4C,KIFC1,ASPM,CASC5,PAX6,CCNB2,HMGB2,PRC1,TOP2A,CKAP2L,CCNB1,DMRTA2,AURKB,CENPE,SPC25,TPX2,RGS16,NDC80
Radial Glia	MCM4,NDC80,EMX2,ID4,PTN,MKI67,CENPF,SOX9,MCM3,PRR11,FABP7,CDC20,NUSAP1,SFRP1,KIAA0101,GTSE1,PCNA,MLF1IP,PTTG1,LHX2,HOPX,FAM107A,PRC1,CKAP2L,MYBL2,FZD8,PAX6,SMC4,PBK,ASPM,TUBA1B,AURKB,C1orf61,GINS2,SLC1A3 (GLAST-1),SMC2,KIFC1,COL11A1,TOP2A,B3GAT2,DMRTA2,UBE2C,BIRC5,CDK1,KIF11,VIM,TPX2,HIST1H4C,FAM64A,KIF15
Astroglia	AGT,ALCAM,ALDH1L1,ANXA2,AQP4,ATP1A2,B2M,BCAN,C1orf61,CDKN1A,CHPF,CLU,CPXM2,CRISPLD1,CRYAB,EDNRB,EGR1,FGFR3,FOS,FTL,GFAP,GPM6B,IGFBP5,ITGA6,MLC1,MT3,NES,NPTX2,NTN1,NTRK2,PI15,PIFO,PLTP,PMP2,PPAP2B,PTGDS,RAB31,RSPO3,SAT1,SCD,SLC1A1,SLC1A2,SLC4A4,SLIT2,SPARC,SPARCL1,SPON1,SULF2,TAGLN2,TIMP3,TNC,TTYH1,VCAM1
Ventral Progenitors	DLK1,FXYD5,MIR302B,DDIT4,L1TD1,MDK,HMGB2,IFITM2,CCND1,PLA2G16,LIN28A,IFITM3,NR6A1,CRABP1,TPM2,FST,HSPA5,ESRG,HIST1H2AC,RPS6,PRDX6,LITAF,IRX2,CTSC,SLC2A3,FTL,PRTG,POU4F1,TNNT1,HMGA2,QPRT,TPM1,NMU,PNP,IGDCC3,OLFML3,RBPMS,RAB13,PODXL,TRIM71,BST2,H19,FAM60A,CRABP2,LDHA,DPPA4,TUBA1C,ENO1,CDKN1C,CLDN6,TNC,TTYH1,VCAM1
OPC	ERBB3,RGS16,BCAN,DLL1,BCAS1,S100B,MBP,ISG15,NPAS3,GPM6B,APOD,NTRK2,SEMA5A,SOX10,LHFPL3,RP11-93B14.5,EGR2,PROX1,SOX9,OLIG2,CD9,SOX6,PLP1,PCDH17,ALCAM,OLIG1,PDGFRA,SMOC1,PTCH1,EGR1,EGFR,HES6,GPR17,IGFBP5,RAB31,SERPINE2,EDNRB,ASIC4,COL20A1,SCRG1,NNAT,PLOD2,MAG,CLDN11,SULF2,PMP2,ENPP6,TF,MX1,EYA2,TSHZ2,OPRM1,OPRK1
Table (b): Socre of cell type annotation for each Seurat cluster
Seurat Clusters	Annotated Cell Type	Score
0	Neural progenitor cells	9468
1	Neural progenitor cells	14052
2	Glutamatergic neurons	5449
3	GABAergic neurons	8043
4	Unknown	-203
5	Glutamatergic neurons	4990
6	Ventral progenitors	5501
7	Neural Progenitor cells	2812
8	Intermediate progenitors	34859
9	Ventral progenitors	7504
10	Glutamatergic neurons	4863
11	Glutamatergic neurons	1453
12	Dopaminergic neurons	2259
13	Dopaminergic neurons	1645
14	Astroglia	1839

## Sheet: Fig. 5E
Source data for Figure 5E: Cell count (n) and proportion (%) of each annotated cell type in total sequenced single nuclei.
Cell Type	n	Portion (%)
Astroglia	510	0.493885
Dopaminergic neurons	2539	2.45877
GABAergic neurons	12177	11.7922
Glutamatergic neurons	27102	26.2456
Intermediate progenitors	4954	4.79746
Neural progenitor cells	33995	32.9208
Unknown	9005	8.72045
Ventral progenitors	12981	12.5708
Grand Total	103263	100

## Sheet: Fig. 6A
Source data for Figure 6A: Cell count (n) and proportion (%) of each annotated cell type in organoids generated in 9 experimental conditions after random dowansampleing (n=16,182).
Cell Type	n	Portion (%)
Astroglia	65	0.401681
Dopaminergic neurons	317	1.95897
GABAergic neurons	1610	9.94933
Glutamatergic neurons	4714	29.1311
Intermediate progenitors	683	4.22074
Neural progenitor cells	4816	29.7615
Unknown	1678	10.3695
Ventral progenitors	2299	14.2071
Grand Total	16182	100

## Sheet: Fig. 6B
Source data for Figure 6B: Cell count (n) and proportion (%) of each annotated cell type in organoids generated in 9 experimental conditions.
Cell Type	Condition 1		Condition 2		Condition 3		Condition 4		Condition 5		Condition 6		Condition 7		Condition 8		Condition 9
	d45-WT		d45-KO#2		d45-KO#5		d90-WT		d90-KO#2		d90-KO#5		d150-WT		d150-KO#2		d150-KO#5
	n	%	n	%	n	%	n	%	n	%	n	%	n	%	n	%	n	%
Astroglia	1	0.0556174	13	0.723026	22	1.22358	2	0.111235	3	0.166852	0	0	1	0.0556174	17	0.945495	6	0.333704
Dopaminergic neurons	90	5.00556	64	3.55951	6	0.333704	65	3.61513	16	0.889878	34	1.89099	18	1.00111	11	0.611791	13	0.723026
GABAergic neurons	296	16.4627	157	8.73192	41	2.28031	540	30.0334	147	8.17575	186	10.3448	64	3.55951	47	2.61402	132	7.34149
Glutamatergic neurons	302	16.7964	308	17.1301	618	34.3715	345	19.188	621	34.5384	706	39.2659	299	16.6296	673	37.4305	842	46.8298
Intermediate progenitors	74	4.11568	138	7.67519	100	5.56174	23	1.2792	105	5.83982	97	5.39488	17	0.945495	90	5.00556	39	2.16908
Neural progenitor cells	902	50.1669	764	42.4917	418	23.2481	648	36.04	285	15.8509	344	19.1324	840	46.7186	309	17.1858	306	17.0189
Unknown	75	4.1713	75	4.1713	213	11.8465	114	6.34038	228	12.6808	145	8.06452	195	10.8454	397	22.0801	236	13.1257
Ventral progenitors	58	3.22581	279	15.5172	380	21.1346	61	3.39266	393	21.8576	286	15.9066	364	20.2447	254	14.1268	224	12.4583
Grand Total	1798	100	1798	100	1798	100	1798	100	1798	100	1798	100	1798	100	1798	100	1798	100

## Sheet: Fig. 6D
Source data for Figure 6D: Proportion (%) of each annotated cell type in organoids generated in 9 experimental conditions with 3 times of random down-sampling.
	WT			KO#2			KO#5
Random Down-sampling	1st	2nd	3rd	1st	2nd	3rd	1st	2nd	3rd
AG	0.1	0.2	0.1	0.7	0.8	1.1	1.2	1.2	0.9	d45
DN	5	4.8	4.3	3.6	3.9	3.3	0.3	0.3	0.3
GN	16.5	17	16.1	8.7	7.5	8.3	2.3	2.6	2.7
GluN	16.8	16.4	17.5	17.1	17.2	16.1	34.4	32.6	33.1
IP	4.1	4.1	3.1	7.7	6.4	6	5.6	6.7	7.2
NPC	50.2	50.6	50.2	42.5	44.9	45.1	23.2	22.4	21.8
UnK	4.2	4.4	6	4.2	4.2	4.6	11.8	12.6	13.3
VP	3.2	2.4	2.9	15.5	15	15.5	21.1	21.6	20.7
AG	0.1	0.1	0.1	0.2	0.2	0.2	0	0.1	0.1	d90
DN	3.6	3.5	3.4	0.9	1.3	0.7	1.9	2.2	2.4
GN	30	30.1	29.2	8.2	9.3	7.8	10.3	10.6	10.5
GluN	19.2	18.5	19.3	34.5	33.7	36.1	39.3	37.3	38.8
IP	1.3	1.3	1.9	5.8	6.7	5.2	5.4	4.6	5.6
NPC	36	35.7	35.1	15.9	14.1	15.4	19.1	21.7	19.7
UnK	6.3	6.9	7	12.7	12.2	13	8.1	8.7	7
VP	3.4	3.9	4	21.9	22.5	21.7	15.9	14.8	15.9
AG	0.1	0.1	0.1	0.9	1.2	1.1	0.3	0.6	0.3	d150
DN	1	1	1	0.6	0.7	0.6	0.7	0.9	0.9
GN	3.6	3.6	3.6	2.6	2.6	2.1	7.3	6.1	7.6
GluN	16.6	16.6	16.6	37.4	38.7	37.2	46.8	44.7	43.5
IP	0.9	0.9	0.9	5	4.9	4.9	2.2	2.6	3
NPC	46.7	46.7	46.7	17.2	16.4	17.4	17	19.4	17.4
UnK	10.8	10.8	10.8	22.1	21.9	22.4	13.1	12.2	13.5
VP	20.2	20.2	20.2	14.1	13.6	14.5	12.5	13.6	13.8

[truncated: 8 more sheets: Fig. 7D, Fig. 7E, Fig. 8D_8E_S11, Fig. 8F_8G, Fig. S9C, Fig. S9D, Fig. S9F, Fig. S12]
